# Supplementary material for: Genotype and Phenotype Characterization of Rhinolophus sp. Sarbecoviruses from Vietnam: Implications for Coronavirus Emergence
Source: Viruses. 2023 Sep 8;15(9):1897. doi: 10.3390/v15091897 (PMC10536463; doi:10.3390/v15091897)
Supplement: Supplementary file 1 [file viruses-15-01897-s001.zip]

Archive with 9 entries (9 files):
- Supp data_revised/Supp Figure 1_distance matrix Vietnam only_revised.pdf
- Supp data_revised/Supp Figure 2_heatmap RdRP_N_S-NTD_S-RBD all sarbeco nt_revised.pdf
- Supp data_revised/Supp Figure 3_ALN A2C-C2A all sarbeco complete genome nt focus RdRP.pdf
- Supp data_revised/Supp Figure 4_ALN A2C-C2A all sarbeco complete genome nt focus Spike.pdf
- Supp data_revised/Supp Figure 5_phylo nt all sarbeco RBD_revised.pdf
- Supp data_revised/Supp Table 1_Bat collection.xlsx
- Supp data_revised/Supp Table 2_GISAID acknowledgement.xlsx
- Supp data_revised/Supp Table 3_distance matrix all sarbeco.xlsx
- Supp data_revised/Supp Table 4_recombination analysis.xlsx
