# Supplementary material for: Genotype and Phenotype Characterization of Rhinolophus sp. Sarbecoviruses from Vietnam: Implications for Coronavirus Emergence
Source: Viruses. 2023 Sep 8;15(9):1897. doi: 10.3390/v15091897 (PMC10536463; doi:10.3390/v15091897)
Supplement: Supplementary file 1 [file viruses-15-01897-s001.zip › Supp data_revised/Supp Table 1_Bat collection.xlsx]

## Sheet: Bats
Mission no	Place				GPS Coordinates			Nb species per site	Species name	Nb individuals per species
	Province	Dictrict	Commune	Hamlet	Latitude (DD.ddddd')	Longitude (DD.ddddd')	Elevation (Meter)
1	Sơn La	TT. Mộc châu	Hang dơi		20.8498	104.639	887	1	Hipposideros armiger	11
1	Sơn La	TT. Mộc châu	Tiểu khu 7		20.8524	104.641	1007	3	Hipposideros armiger	9
									Miniopterus cf. fuliginosus	9
									Myotis cf. horsfieldii	1
1	Sơn La	Sốp cộp	Mường và	Khẩy lầu	20.8828	103.695	936	6	Rhinolophus marshalli	3
									Rhinolophus microglossus	3
									Rhinolophus pusillus	1
									Rhinolophus thomasi	2
									Barbastrella Darjelingensis	1
									Hipposideros gentilis	1
1	Sơn La	Sốp cộp	Mường lèo		20.8938	103.367	956	6	Rhinolophus affinis	3
1	Sơn La	Sốp cộp	Mường lèo		20.8938	103.367	956		Rhinolophus microglossus	4
1	Sơn La	Sốp cộp	Mường lèo		20.8938	103.367	956		Rhinolophus pusillus	2
1	Sơn La	Sốp cộp	Mường lèo		20.8938	103.367	956		Rhinolophus pusillus	1
1	Sơn La	Sốp cộp	Mường lèo		20.8938	103.367	956		Aselliscus cf. stoliczkanus	1
1	Sơn La	Sốp cộp	Mường lèo		20.8938	103.367	956		Hipposideros gentilis	13
1	Sơn La	Sốp cộp	Sốp cộp	Pha 2, Bá Hốc	20.9594	104.65	1007	6	Rhinolophus macrotis [large]	1
1	Sơn La	Sốp cộp	Sốp cộp	Pha 2, Bá Hốc	20.9594	104.65	1007		Rhinolophus marshalli	1
1	Sơn La	Sốp cộp	Sốp cộp	Pha 2, Bá Hốc	20.9594	104.65	1007		Rhinolophus microglossus	2
1	Sơn La	Sốp cộp	Sốp cộp	Pha 2, Bá Hốc	20.9594	104.65	1007		Rhinolophus pearsonii	1
1	Sơn La	Sốp cộp	Sốp cộp	Pha 2, Bá Hốc	20.9594	104.65	1007		Aselliscus cf. stoliczkanus	10
1	Sơn La	Sốp cộp	Sốp cộp	Pha 2, Bá Hốc	20.9594	104.65	1007		Miniopterus cf. fuliginosus	1
2	Sơn La	Sơn La City	Chiềng Xôm	Hụm	21.3648	103.916	557	2	Pipistrellus cf. abramus	16
									Taphozous sp.	1
2	Sơn La	Sơn La City	Chiềng Xôm	Hụm	21.3853	103.921	718	5	Hipposideros armiger	7
									Hipposideros cf. lavartus	1
									Hypsugo sp.	7
									Pipistrellus cf. abramus	1
									Taphozous sp.	11
2	Sơn La	Mộc Châu	Lóng Sập	Pha nhê/cave 2	20.7345	104.505	1073	4	Rhinolophus pearsonii/yunnanensis	2
									Rhinolophus siamensis	1
2	Sơn La	Mộc Châu	Lóng Sập	Pha nhê/cave 2	20.7345	104.505	1073		Rhinolophus pusillus	3
2	Sơn La	Mộc Châu	Lóng Sập	Pha nhê/cave 2	20.7345	104.505	1073		Rhinolophus thomasi	5
2	Sơn La	Mộc Châu	Lóng Sập	Pha nhê/cave 1	20.7363	104.505	1059	1	Rhinolophus thomasi	1
2	Sơn La	Mộc Châu	Tiểu Khu 14	Km82	20.8702	104.588	777	5	Rhinolophus thomasi	1
2	Sơn La	Mộc Châu	Tiểu Khu 14	Km82	20.8702	104.588	777		Aseliscus stoliczkanus	4
2	Sơn La	Mộc Châu	Tiểu Khu 14	Km82	20.8702	104.588	777		Hipposideros cf. lavartus	9
2	Sơn La	Mộc Châu	Tiểu Khu 14	Km82	20.8702	104.588	777		Hypsugo sp.	1
2	Sơn La	Mộc Châu	Tiểu Khu 14	Km82	20.8702	104.588	777		Myotis sp.	1
2	Sơn La	Sơn La City	Chiềng Xôm	Tông	21.3616	103.945	612	2	Hipposideros armiger	1
2	Sơn La	Sơn La City	Chiềng Xôm	Tông	21.3616	103.945	612		Megaderma spasma	1
2	Sơn La	Sơn La City	Chiềng An	Cá	21.3631	103.908	756	2	Rousettus sp.	4
2	Sơn La	Sơn La City	Chiềng An	Cá	21.3631	103.908	756		Taphozous sp.	16
2	Sơn La	Sơn La City	Chiềng Xôm	Hụm	21.3851	103.921	669	3	Megaderma spasma	2
2	Sơn La	Sơn La City	Chiềng Xôm	Hụm	21.3851	103.921	669		Pipistrellus cf. abramus	3
2	Sơn La	Sơn La City	Chiềng Xôm	Hụm	21.3851	103.921	669		Taphozous sp.	20
