# Supplementary material for: Genotype and Phenotype Characterization of Rhinolophus sp. Sarbecoviruses from Vietnam: Implications for Coronavirus Emergence
Source: Viruses. 2023 Sep 8;15(9):1897. doi: 10.3390/v15091897 (PMC10536463; doi:10.3390/v15091897)
Supplement: Supplementary file 1 [file viruses-15-01897-s001.zip › Supp data_revised/Supp Table 2_GISAID acknowledgement.xlsx]

## Sheet: Feuil1
GISAID ID	Originating lab	Submiting lab	Authors
EPI_ISL_1098866	Yunnan Tropical and Subtropical Animal Viral Disease Laboratory, Yunnan Animal Science and Veterinary Institute, Kunming, Yunnan province, China	Diarrhea department, National Institute for Viral Disease Control and Prevention, China CDC	Lili Li
EPI_ISL_1699443 to EPI_ISL_1699449	Shandong First Medical University & Shandong Academy of Medical Sciences	Shandong First Medical University & Shandong Academy of Medical Sciences	Weifeng Shi, Edward C. Holmes, Alice C. Hughes, Hong Zhou, Jingkai Ji, Xing Chen, Yuhai Bi, Juan Li, Tao Hu, Yanhua Chen
EPI_ISL_402119	National Institute for Viral Disease Control and Prevention, China CDC	National Institute for Viral Disease Control and Prevention, China CDC	Wenjie Tan,Xiang Zhao,Wenling Wang,Xuejun Ma,Yongzhong Jiang,Roujian Lu, Ji Wang, Weimin Zhou,Peihua Niu,Peipei Liu,Faxian Zhan,Weifeng Shi,Baoying Huang,Jun Liu,Li Zhao,Yao Meng,Xiaozhou He,Fei Ye,Na Zhu,Yang Li,Jing Chen,Wenbo Xu,George F. Gao,Guizhen Wu
EPI_ISL_402123	Institute of Pathogen Biology, Chinese Academy of Medical Sciences & Peking Union Medical College	Institute of Pathogen Biology, Chinese Academy of Medical Sciences & Peking Union Medical College	Lili Ren, Jianwei Wang, Qi Jin, Zichun Xiang, Zhiqiang Wu, Chao Wu, Yiwei Liu
EPI_ISL_402131	Wuhan Institute of Virology, Chinese Academy of Sciences	Wuhan Institute of Virology, Chinese Academy of Sciences	Yan Zhu, Ping Yu, Bei Li, Ben Hu, Hao-Rui Si, Xing-Lou Yang, Peng Zhou, Zheng-Li Shi
EPI_ISL_402132	Wuhan Jinyintan Hospital	Hubei Provincial Center for Disease Control and Prevention	Bin Fang, Xiang Li, Xiao Yu, Linlin Liu, Bo Yang, Faxian Zhan, Guojun Ye, Xixiang Huo, Junqiang Xu, Bo Yu, Kun Cai, Jing Li, Yongzhong Jiang
EPI_ISL_406798	General Hospital of Central Theater Command of People's Liberation Army of China	BGI & Institute of Microbiology, Chinese Academy of Sciences & Shandong First Medical University & Shandong Academy of Medical Sciences & General Hospital of Central Theater Command of People's Liberation Army of China	Weijun Chen, Yuhai Bi, Weifeng Shi and Zhenhong Hu
EPI_ISL_408514 to EPI_ISL_408515	BSL-3 laboratory, Institute of Viral Disease Control and Prevention, China CDC	BSL-3 laboratory, Institute of Viral Disease Control and Prevention, China CDC	William J. Liu, Peipei Liu, Xiang Zhao, Peihua Niu, Yingze Zhao, Wenwen Lei, Ziqian Xu, Shumei Zou, Wei Zhen, Beiwei Ye, Mengjie Yang, Weifeng Shi, Roujian Lu, Wenjie Tan, Zhixiao Chen, Yuchao Wu, Juan Song, Weimin Zhou, Dayan Wang, Jun Han, Wenbo Xu, George F. Gao, Guizhen Wu
EPI_ISL_410538 to EPI_ISL_410542	Beijing Institute of Microbiology and Epidemiology	Beijing Institute of Microbiology and Epidemiology	Wu-Chun Cao; Tommy Tsan-Yuk Lam; Na Jia; Ya-Wei Zhang; Jia-Fu Jiang; Bao-Gui Jiang
EPI_ISL_410721	South China Agricultural University	South China Agricultural University	Yongyi Shen, Lihua Xiao, Wu Chen
EPI_ISL_412977	Shandong First Medical University & Shandong Academy of Medical Sciences	Institute of Microbiology, Chinese Academy of Sciences	Weifeng Shi, Tao Hu, Hong Zhou, Juan Li, Xing Chen, Alice Catherine Hughes, Yuhai Bi
EPI_ISL_471467 to EPI_ISL_471470	South China Agricultural University	South China Agricultural University	Yongyi Shen, Wu Chen
EPI_ISL_529214	Beijing Institute of Microbiology and Epidemiology	Beijing Institute of Microbiology and Epidemiology	Fan, Hang; Qin, E.; Wu, Y.; Guo, Y.; Zhang, X.; Yong, Y.; Hou, J.; Xu, Z.; Mu, J.; Teng, Yue; Mi, Z.; Yang, R.; Song, Yajun.; Li, B.; Cui, Y
EPI_ISL_852604 to EP_ISL_852605	Virology Unit, Institut Pasteur du Cambodge	G5 Evolutionary Genomics of RNA viruses, Virology Department, Institut Pasteur	Vibol Hul, Deborah Delaune, Erik A Karlsson, Ou Tey Putita, Alexandre Hassanin, Artem Baidaliuk, Fabiana Gámbaro, Vuong Tan Tu, Lucy Keatts, Jonna Mazet, Christine Johnson, Philippe Buchy, Philippe Dussart, Tracey Goldstein, Etienne Simon-Lorière, Veasna Duong
