# Supplementary material for: Genotype and Phenotype Characterization of Rhinolophus sp. Sarbecoviruses from Vietnam: Implications for Coronavirus Emergence
Source: Viruses. 2023 Sep 8;15(9):1897. doi: 10.3390/v15091897 (PMC10536463; doi:10.3390/v15091897)
Supplement: Supplementary file 1 [file viruses-15-01897-s001.zip › Supp data_revised/Supp Table 3_distance matrix all sarbeco.xlsx]

## Sheet: Whole genome nt
		1	2	3	4	5	6	7	8	9	10	11	12	13	14	15	16	17	18	19	20	21	22	23	24	25	26	27	28	29	30	31	32	33	34	35	36	37	38	39	40	41	42	43	44	45	46	47	48
1	EPI_ISL_410538_Manis_javanica_Guangxi-P4L_China_2017	100	99.9	99.91	99.89	99.86	84.72	84.76	84.76	84.94	85.5	84.56	83.31	83.3	83.92	84.82	84.97	84.98	84.98	84.98	84.98	84.98	84.98	84.51	84.48	84.87	82.48	82.45	82.48	82.52	83.18	83.44	82.99	82.35	81.84	82.27	82.24	82.04	82.73	82.6	82.53	83.78	78.36	78.24	78.13	78.16	76.82	76.89	76.87
2	EPI_ISL_410539_Manis_javanica_Guangxi-P1E_China_2017	99.9	100	99.94	99.89	99.86	84.72	84.77	84.76	84.94	85.51	84.57	83.34	83.34	83.95	84.82	84.97	84.98	84.98	84.98	84.98	84.98	84.98	84.52	84.49	84.88	82.51	82.48	82.51	82.54	83.19	83.45	83	82.37	81.84	82.27	82.24	82.04	82.76	82.62	82.55	83.78	78.37	78.26	78.14	78.17	76.82	76.89	76.87
3	EPI_ISL_410540_Manis_javanica_Guangxi-P5L_China_2017	99.91	99.94	100	99.92	99.9	84.73	84.78	84.77	84.95	85.51	84.57	83.32	83.32	83.93	84.83	84.98	84.99	84.99	84.99	84.99	84.99	84.99	84.52	84.49	84.89	82.49	82.46	82.49	82.52	83.18	83.44	82.98	82.35	81.82	82.25	82.22	82.02	82.74	82.61	82.54	83.78	78.37	78.26	78.14	78.17	76.8	76.88	76.86
4	EPI_ISL_410541_Manis_javanica_Guangxi-P5E_China_2017	99.89	99.89	99.92	100	99.87	84.69	84.74	84.73	84.91	85.48	84.54	83.31	83.3	83.91	84.8	84.97	84.98	84.97	84.98	84.98	84.98	84.97	84.49	84.46	84.86	82.47	82.44	82.47	82.5	83.16	83.41	82.96	82.35	81.82	82.25	82.22	82.02	82.72	82.6	82.53	83.77	78.35	78.25	78.13	78.16	76.79	76.86	76.85
5	EPI_ISL_410542_Manis_javanica_Guangxi-P2V_China_2017	99.86	99.86	99.9	99.87	100	84.73	84.77	84.76	84.95	85.5	84.57	83.3	83.3	83.93	84.84	84.99	85	84.99	85	85	85	84.99	84.51	84.48	84.9	82.47	82.44	82.47	82.49	83.15	83.41	82.95	82.35	81.81	82.25	82.22	82.02	82.73	82.61	82.52	83.79	78.36	78.25	78.14	78.16	76.79	76.87	76.85
6	EPI_ISL_410721_Manis_javanica_Guangdong-1_China_2019	84.72	84.72	84.73	84.69	84.73	100	99.98	99.97	99.97	99.96	99.78	88.75	88.75	89.48	89.91	89.9	89.91	89.91	89.91	89.91	89.91	89.91	90.7	90.63	89.98	87.3	87.43	87.46	87.55	88.25	88.47	87.98	86.31	85.86	86.13	86.1	86.03	87.43	87.04	86.78	87.73	78.54	78.46	78.49	78.42	76.86	76.8	76.82
7	EPI_ISL_471470_Manis_javanica_Guangdong-SM79-9_China_2019	84.76	84.77	84.78	84.74	84.77	99.98	100	99.97	99.98	99.96	99.78	88.77	88.76	89.49	89.91	89.92	89.92	89.93	89.93	89.93	89.93	89.92	90.72	90.64	89.99	87.31	87.44	87.48	87.55	88.26	88.47	87.98	86.34	85.88	86.15	86.12	86.06	87.44	87.05	86.8	87.75	78.62	78.54	78.57	78.49	76.95	76.89	76.92
8	EPI_ISL_471467_Manis_javanica_Guangdong-A22-2_China_2019	84.76	84.76	84.77	84.73	84.76	99.97	99.97	100	99.98	99.98	99.78	88.81	88.8	89.48	89.94	89.94	89.94	89.95	89.95	89.95	89.95	89.94	90.7	90.63	90.01	87.34	87.47	87.5	87.6	88.29	88.51	88.02	86.31	85.86	86.13	86.11	86.04	87.43	87.04	86.79	87.77	78.6	78.52	78.54	78.45	76.89	76.83	76.86
9	EPI_ISL_471469_Manis_javanica_Guangdong-SM44-9_China_2019	84.94	84.94	84.95	84.91	84.95	99.97	99.98	99.98	100	99.97	99.79	88.85	88.85	89.6	90.01	90.02	90.03	90.03	90.04	90.04	90.04	90.03	90.82	90.73	90.08	87.42	87.54	87.58	87.64	88.34	88.56	88.07	86.44	85.98	86.26	86.23	86.16	87.56	87.17	86.91	87.85	78.78	78.69	78.71	78.63	77.12	77.06	77.08
10	EPI_ISL_471468_Manis_javanica_Guangdong-FM45-9_China_2019	85.5	85.51	85.51	85.48	85.5	99.96	99.96	99.98	99.97	100	99.77	89.29	89.29	90.05	90.38	90.44	90.44	90.44	90.45	90.45	90.45	90.44	91.18	91.1	90.47	87.9	88.03	88.06	88.12	88.82	89.03	88.55	87.17	86.73	86.96	86.93	86.88	88.26	87.82	87.6	88.48	79.9	79.8	79.76	79.68	78.29	78.22	78.27
11	MT121216_Manis_javanica_MP789_China_2019	84.56	84.57	84.57	84.54	84.57	99.78	99.78	99.78	99.79	99.77	100	88.61	88.61	89.3	89.73	89.72	89.72	89.73	89.73	89.73	89.73	89.72	90.52	90.44	89.8	87.29	87.42	87.45	87.37	88.06	88.28	87.79	86.15	85.71	85.97	85.95	85.87	87.24	86.85	86.6	87.54	78.5	78.42	78.6	78.52	76.79	76.73	76.76
12	EPI_ISL_852604_Rhinolophus_shameli_RShSTT182_Cambodia_2010	83.31	83.34	83.32	83.31	83.3	88.75	88.77	88.81	88.85	89.29	88.61	100	99.99	91.63	92.34	92.56	92.56	92.56	92.57	92.57	92.57	92.56	92.37	92.34	92.29	90.79	90.85	90.88	90.32	91.04	91.22	90.77	85.87	85.22	85.47	85.45	85.48	88.03	87.19	86.93	88.2	78.36	78.26	78	78.01	77.52	77.49	77.55
13	EPI_ISL_852605_Rhinolophus_shameli_RShSTT200_Cambodia_2010	83.3	83.34	83.32	83.3	83.3	88.75	88.76	88.8	88.85	89.29	88.61	99.99	100	91.63	92.34	92.55	92.56	92.56	92.56	92.56	92.56	92.56	92.37	92.34	92.29	90.78	90.84	90.87	90.32	91.03	91.21	90.77	85.86	85.22	85.46	85.44	85.48	88.03	87.18	86.92	88.19	78.36	78.25	77.99	78.01	77.51	77.49	77.54
14	EPI_ISL_1699446_Rhinolophus_pusillus_RpYN06_China_2020	83.92	83.95	83.93	83.91	83.93	89.48	89.49	89.48	89.6	90.05	89.3	91.63	91.63	100	93.96	94.34	94.34	94.34	94.35	94.35	94.35	94.34	94.99	94.77	94.34	94.04	93.65	93.68	91.23	91.69	92.05	91.53	89.59	88.97	89.27	89.25	89.25	93.18	91.99	91.32	89.67	78.63	78.63	78.55	78.53	77.89	77.85	77.94
15	EPI_ISL_402131_Rhinolophus_affinis_RaTG13_China_2013	84.82	84.82	84.83	84.8	84.84	89.91	89.91	89.94	90.01	90.38	89.73	92.34	92.34	93.96	100	96.05	96.05	96.06	96.06	96.06	96.06	96.05	95.09	94.93	95.85	92.2	92.23	92.27	90.55	91.24	91.47	91.02	87.2	86.57	86.87	86.84	86.79	89.95	89.36	88.78	91.77	78.48	78.58	78.43	78.41	77.08	77.06	77.15
16	EPI_ISL_402123_Human_Wuhan/IPBCAMS-WH-01/2019_China_2019	84.97	84.97	84.98	84.97	84.99	89.9	89.92	89.94	90.02	90.44	89.72	92.56	92.55	94.34	96.05	100	99.98	99.99	99.99	99.99	99.99	99.98	95.67	95.78	96.75	92.88	92.76	92.81	90.6	91.27	91.5	91.04	87.23	86.54	86.85	86.81	86.79	90.28	89.35	88.74	91.85	78.6	78.65	78.46	78.52	77.16	77.15	77.23
17	EPI_ISL_406798_Human_Wuhan/WH01/2019_China_2019	84.98	84.98	84.99	84.98	85	89.91	89.92	89.94	90.03	90.44	89.72	92.56	92.56	94.34	96.05	99.98	100	99.99	99.99	99.99	99.99	99.99	95.67	95.79	96.75	92.88	92.76	92.81	90.6	91.27	91.5	91.04	87.24	86.55	86.86	86.82	86.8	90.28	89.35	88.75	91.86	78.61	78.65	78.46	78.52	77.17	77.16	77.24
18	EPI_ISL_402132_Human_Wuhan/HBCDC-HB-01/2019_China_2019	84.98	84.98	84.99	84.97	84.99	89.91	89.93	89.95	90.03	90.44	89.73	92.56	92.56	94.34	96.06	99.99	99.99	100	100	100	100	99.99	95.67	95.79	96.76	92.89	92.76	92.81	90.6	91.28	91.51	91.05	87.24	86.55	86.86	86.82	86.8	90.29	89.36	88.75	91.86	78.61	78.66	78.46	78.52	77.17	77.16	77.24
19	EPI_ISL_402119_Human_Wuhan/IVDC-HB-01/2019_China_2019	84.98	84.98	84.99	84.98	85	89.91	89.93	89.95	90.04	90.45	89.73	92.57	92.56	94.35	96.06	99.99	99.99	100	100	100	100	99.99	95.68	95.79	96.76	92.89	92.77	92.82	90.61	91.28	91.51	91.05	87.24	86.55	86.86	86.82	86.8	90.29	89.36	88.75	91.86	78.61	78.66	78.47	78.53	77.17	77.16	77.24
20	EPI_ISL_408514_Huanan_Seafood_Market_IVDC-HBF13-20_China_2020	84.98	84.98	84.99	84.98	85	89.91	89.93	89.95	90.04	90.45	89.73	92.57	92.56	94.35	96.06	99.99	99.99	100	100	100	100	99.99	95.68	95.79	96.76	92.89	92.77	92.82	90.61	91.28	91.51	91.05	87.24	86.55	86.86	86.82	86.8	90.29	89.36	88.75	91.86	78.61	78.66	78.47	78.53	77.17	77.16	77.24
21	EPI_ISL_529214_Human_Wuhan/IME-WH02/2019_China_2019	84.98	84.98	84.99	84.98	85	89.91	89.93	89.95	90.04	90.45	89.73	92.57	92.56	94.35	96.06	99.99	99.99	100	100	100	100	99.99	95.68	95.79	96.76	92.89	92.77	92.82	90.61	91.28	91.51	91.05	87.24	86.55	86.86	86.82	86.8	90.29	89.36	88.75	91.86	78.61	78.66	78.47	78.53	77.17	77.16	77.24
22	EPI_ISL_408515_Huanan_Seafood_Market_IVDC-HBF13-21_China_2020	84.98	84.98	84.99	84.97	84.99	89.91	89.92	89.94	90.03	90.44	89.72	92.56	92.56	94.34	96.05	99.98	99.99	99.99	99.99	99.99	99.99	100	95.67	95.79	96.75	92.88	92.76	92.81	90.6	91.27	91.5	91.04	87.23	86.54	86.85	86.82	86.79	90.28	89.35	88.75	91.85	78.6	78.65	78.46	78.52	77.17	77.15	77.24
23	MZ937003_Rhinolophus_marshalli_BANAL-20-236_Laos_2020	84.51	84.52	84.52	84.49	84.51	90.7	90.72	90.7	90.82	91.18	90.52	92.37	92.37	94.99	95.09	95.67	95.67	95.67	95.68	95.68	95.68	95.67	100	98.4	97.68	92.83	94.05	94.08	90.81	91.48	91.72	91.24	87.83	87.3	87.58	87.55	87.54	90.84	89.97	89.33	90.99	78.51	78.6	78.5	78.53	77.19	77.17	77.23
24	MZ937001_Rhinolophus_pusillus_BANAL-20-103_Laos_2020	84.48	84.49	84.49	84.46	84.48	90.63	90.64	90.63	90.73	91.1	90.44	92.34	92.34	94.77	94.93	95.78	95.79	95.79	95.79	95.79	95.79	95.79	98.4	100	97.38	92.82	93.86	93.91	90.58	91.25	91.51	91	87.74	87.18	87.49	87.47	87.48	90.9	89.88	89.26	90.9	78.6	78.68	78.58	78.57	77.29	77.28	77.34
25	MZ937000_Rhinolophus_malayanus_BANAL-20-52_Laos_2020	84.87	84.88	84.89	84.86	84.9	89.98	89.99	90.01	90.08	90.47	89.8	92.29	92.29	94.34	95.85	96.75	96.75	96.76	96.76	96.76	96.76	96.75	97.68	97.38	100	92.75	93.84	93.87	90.53	91.19	91.42	90.97	87.26	86.67	86.93	86.9	86.9	90.36	89.47	88.79	91.92	78.57	78.67	78.44	78.51	77.16	77.14	77.18
26	EPI_ISL_412977_Rhinolophus_malayanus_RmYN02_China_2019	82.48	82.51	82.49	82.47	82.47	87.3	87.31	87.34	87.42	87.9	87.29	90.79	90.78	94.04	92.2	92.88	92.88	92.89	92.89	92.89	92.89	92.88	92.83	92.82	92.75	100	97.35	97.39	93.12	93.14	93.16	93.1	86.17	85.65	85.91	85.87	85.95	89.81	88.41	87.7	87.91	78.83	78.84	77.78	77.79	77.78	77.76	77.87
27	MZ937004_Rhinolophus_malayanus_BANAL-20-247_Laos_2020	82.45	82.48	82.46	82.44	82.44	87.43	87.44	87.47	87.54	88.03	87.42	90.85	90.84	93.65	92.23	92.76	92.76	92.76	92.77	92.77	92.77	92.76	94.05	93.86	93.84	97.35	100	99.84	93.12	93.14	93.17	93.1	86.21	85.63	86.02	85.98	86.05	89.38	88.51	87.8	88	78.78	78.93	77.74	77.86	77.82	77.77	77.87
28	MZ937002_Rhinolophus_malayanus_BANAL-20-116_Laos_2020	82.48	82.51	82.49	82.47	82.47	87.46	87.48	87.5	87.58	88.06	87.45	90.88	90.87	93.68	92.27	92.81	92.81	92.81	92.82	92.82	92.82	92.81	94.08	93.91	93.87	97.39	99.84	100	93.14	93.16	93.18	93.12	86.22	85.64	86.05	86.01	86.06	89.43	88.53	87.83	88.03	78.78	78.92	77.74	77.85	77.83	77.77	77.87
29	MW251308_Rhinolophus_acuminatus_RacCS203_Thailand_2020	82.52	82.54	82.52	82.5	82.49	87.55	87.55	87.6	87.64	88.12	87.37	90.32	90.32	91.23	90.55	90.6	90.6	90.6	90.61	90.61	90.61	90.6	90.81	90.58	90.53	93.12	93.12	93.14	100	99.9	99.85	99.86	85.99	85.86	86.2	86.16	86.22	87.9	87.24	86.92	86.82	77.85	77.91	77.2	77.33	77.16	77.14	77.13
30	MW251310_Rhinolophus_acuminatus_RacCS253_Thailand_2020	83.18	83.19	83.18	83.16	83.15	88.25	88.26	88.29	88.34	88.82	88.06	91.04	91.03	91.69	91.24	91.27	91.27	91.28	91.28	91.28	91.28	91.27	91.48	91.25	91.19	93.14	93.14	93.16	99.9	100	99.78	99.81	86.48	86.33	86.68	86.64	86.72	88.36	87.71	87.39	87.5	78.49	78.52	77.87	77.99	77.61	77.6	77.58
31	MW251309_Rhinolophus_acuminatus_RacCS224_Thailand_2020	83.44	83.45	83.44	83.41	83.41	88.47	88.47	88.51	88.56	89.03	88.28	91.22	91.21	92.05	91.47	91.5	91.5	91.51	91.51	91.51	91.51	91.5	91.72	91.51	91.42	93.16	93.17	93.18	99.85	99.78	100	99.89	86.84	86.71	87.02	86.98	87.04	88.71	88.07	87.73	87.75	78.8	78.86	78.16	78.3	77.93	77.9	77.9
32	MW251312_Rhinolophus_acuminatus_RacCS271_Thailand_2020	82.99	83	82.98	82.96	82.95	87.98	87.98	88.02	88.07	88.55	87.79	90.77	90.77	91.53	91.02	91.04	91.04	91.05	91.05	91.05	91.05	91.04	91.24	91	90.97	93.1	93.1	93.12	99.86	99.81	99.89	100	86.31	86.18	86.5	86.46	86.56	88.2	87.57	87.23	87.27	78.27	78.33	77.7	77.82	77.47	77.46	77.45
33	MG772933_Rhinolophus_pusillus_bat-SL-CoVZC45_China_2017	82.35	82.37	82.35	82.35	82.35	86.31	86.34	86.31	86.44	87.17	86.15	85.87	85.86	89.59	87.2	87.23	87.24	87.24	87.24	87.24	87.24	87.23	87.83	87.74	87.26	86.17	86.21	86.22	85.99	86.48	86.84	86.31	100	96.77	94.32	94.3	93.71	91.92	92.3	91.96	89.61	78.18	78.26	78.14	78.18	79.99	79.91	79.9
34	MG772934_Rhinolophus_pusillus_bat-SL-CoVZXC21_China_2015	81.84	81.84	81.82	81.82	81.81	85.86	85.88	85.86	85.98	86.73	85.71	85.22	85.22	88.97	86.57	86.54	86.55	86.55	86.55	86.55	86.55	86.54	87.3	87.18	86.67	85.65	85.63	85.64	85.86	86.33	86.71	86.18	96.77	100	94.64	94.62	94.1	91.41	91.82	91.42	89.08	77.6	77.68	77.66	77.61	79.79	79.71	79.68
35	OK017803_Rhinolophus_pusillus_HN2021A_China_2021	82.27	82.27	82.25	82.25	82.25	86.13	86.15	86.13	86.26	86.96	85.97	85.47	85.46	89.27	86.87	86.85	86.86	86.86	86.86	86.86	86.86	86.85	87.58	87.49	86.93	85.91	86.02	86.05	86.2	86.68	87.02	86.5	94.32	94.64	100	99.96	96.45	92.88	93.54	93.17	90.7	77.98	77.98	77.94	77.85	79.96	79.89	79.89
36	OK017804_Rhinolophus_pusillus_HN2021B_China_2021	82.24	82.24	82.22	82.22	82.22	86.1	86.12	86.11	86.23	86.93	85.95	85.45	85.44	89.25	86.84	86.81	86.82	86.82	86.82	86.82	86.82	86.82	87.55	87.47	86.9	85.87	85.98	86.01	86.16	86.64	86.98	86.46	94.3	94.62	99.96	100	96.43	92.86	93.52	93.14	90.67	77.94	77.95	77.92	77.82	79.92	79.85	79.85
37	OK017805_Rhinolophus_pusillus_HN2021G_China_2021	82.04	82.04	82.02	82.02	82.02	86.03	86.06	86.04	86.16	86.88	85.87	85.48	85.48	89.25	86.79	86.79	86.8	86.8	86.8	86.8	86.8	86.79	87.54	87.48	86.9	85.95	86.05	86.06	86.22	86.72	87.04	86.56	93.71	94.1	96.45	96.43	100	92.98	93.56	93.16	90.58	77.92	77.94	77.87	77.76	79.86	79.82	79.81
38	EPI_ISL_1098866_Rhinolophus_blythi_PrC31_China_2018	82.73	82.76	82.74	82.72	82.73	87.43	87.44	87.43	87.56	88.26	87.24	88.03	88.03	93.18	89.95	90.28	90.28	90.29	90.29	90.29	90.29	90.28	90.84	90.9	90.36	89.81	89.38	89.43	87.9	88.36	88.71	88.2	91.92	91.41	92.88	92.86	92.98	100	96.96	95.11	93.42	78.54	78.47	78.47	78.36	79.85	79.78	79.84
39	OK017806_Rhinolophus_pusillus_YN2021_China_2021	82.6	82.62	82.61	82.6	82.61	87.04	87.05	87.04	87.17	87.82	86.85	87.19	87.18	91.99	89.36	89.35	89.35	89.36	89.36	89.36	89.36	89.35	89.97	89.88	89.47	88.41	88.51	88.53	87.24	87.71	88.07	87.57	92.3	91.82	93.54	93.52	93.56	96.96	100	94.98	94.34	78.29	78.28	78.22	78.16	79.86	79.79	79.76
40	OK287355_Rhinolophus_blythi_Rp/JCC9_China_2020	82.53	82.55	82.54	82.53	82.52	86.78	86.8	86.79	86.91	87.6	86.6	86.93	86.92	91.32	88.78	88.74	88.75	88.75	88.75	88.75	88.75	88.75	89.33	89.26	88.79	87.7	87.8	87.83	86.92	87.39	87.73	87.23	91.96	91.42	93.17	93.14	93.16	95.11	94.98	100	93	78.31	78.31	78.3	78.29	80.17	80.09	80.15
41	OP963576_Rhinolophus_marshalli_BtSY2_China_2018	83.78	83.78	83.78	83.77	83.79	87.73	87.75	87.77	87.85	88.48	87.54	88.2	88.19	89.67	91.77	91.85	91.86	91.86	91.86	91.86	91.86	91.85	90.99	90.9	91.92	87.91	88	88.03	86.82	87.5	87.75	87.27	89.61	89.08	90.7	90.67	90.58	93.42	94.34	93	100	78.43	78.45	78.38	78.43	79.26	79.19	79.12
42	LC556375_Rhinolophus_cornutus_Rc-o319_Japan_2013	78.36	78.37	78.37	78.35	78.36	78.54	78.62	78.6	78.78	79.9	78.5	78.36	78.36	78.63	78.48	78.6	78.61	78.61	78.61	78.61	78.61	78.6	78.51	78.6	78.57	78.83	78.78	78.78	77.85	78.49	78.8	78.27	78.18	77.6	77.98	77.94	77.92	78.54	78.29	78.31	78.43	100	96.67	94.33	93.21	76.51	76.53	76.57
43	LC663793_Rhinolophus_cornutus_Rc-kw8_Japan_2020	78.24	78.26	78.26	78.25	78.25	78.46	78.54	78.52	78.69	79.8	78.42	78.26	78.25	78.63	78.58	78.65	78.65	78.66	78.66	78.66	78.66	78.65	78.6	78.68	78.67	78.84	78.93	78.92	77.91	78.52	78.86	78.33	78.26	77.68	77.98	77.95	77.94	78.47	78.28	78.31	78.45	96.67	100	94.15	93.49	76.52	76.58	76.62
44	LC663958_Rhinolophus_cornutus_Rc-os20_Japan_2020	78.13	78.14	78.14	78.13	78.14	78.49	78.57	78.54	78.71	79.76	78.6	78	77.99	78.55	78.43	78.46	78.46	78.46	78.47	78.47	78.47	78.46	78.5	78.58	78.44	77.78	77.74	77.74	77.2	77.87	78.16	77.7	78.14	77.66	77.94	77.92	77.87	78.47	78.22	78.3	78.38	94.33	94.15	100	95.15	75.87	75.91	76
45	LC663959_Rhinolophus_cornutus_Rc-mk2_Japan_2020	78.16	78.17	78.17	78.16	78.16	78.42	78.49	78.45	78.63	79.68	78.52	78.01	78.01	78.53	78.41	78.52	78.52	78.52	78.53	78.53	78.53	78.52	78.53	78.57	78.51	77.79	77.86	77.85	77.33	77.99	78.3	77.82	78.18	77.61	77.85	77.82	77.76	78.36	78.16	78.29	78.43	93.21	93.49	95.15	100	75.99	76.03	76.05
46	DQ412042_Rhinolophus_ferrumequinum_Rf1_China_2004	76.82	76.82	76.8	76.79	76.79	76.86	76.95	76.89	77.12	78.29	76.79	77.52	77.51	77.89	77.08	77.16	77.17	77.17	77.17	77.17	77.17	77.17	77.19	77.29	77.16	77.78	77.82	77.83	77.16	77.61	77.93	77.47	79.99	79.79	79.96	79.92	79.86	79.85	79.86	80.17	79.26	76.51	76.52	75.87	75.99	100	99.19	98.27
47	DQ648856_Rhinolophus_ferrumequinum_BtCoV/273/2005_China_2004	76.89	76.89	76.88	76.86	76.87	76.8	76.89	76.83	77.06	78.22	76.73	77.49	77.49	77.85	77.06	77.15	77.16	77.16	77.16	77.16	77.16	77.15	77.17	77.28	77.14	77.76	77.77	77.77	77.14	77.6	77.9	77.46	79.91	79.71	79.89	79.85	79.82	79.78	79.79	80.09	79.19	76.53	76.58	75.91	76.03	99.19	100	98.54
48	KJ473812_Rhinolophus_ferrumequinum_HeB2013_China_2013	76.87	76.87	76.86	76.85	76.85	76.82	76.92	76.86	77.08	78.27	76.76	77.55	77.54	77.94	77.15	77.23	77.24	77.24	77.24	77.24	77.24	77.24	77.23	77.34	77.18	77.87	77.87	77.87	77.13	77.58	77.9	77.45	79.9	79.68	79.89	79.85	79.81	79.84	79.76	80.15	79.12	76.57	76.62	76	76.05	98.27	98.54	100
49	KJ473813_Rhinolophus_ferrumequinum_SX2013_China_2013	76.88	76.88	76.87	76.86	76.86	76.85	76.95	76.89	77.11	78.29	76.79	77.56	77.56	77.96	77.17	77.26	77.27	77.27	77.27	77.27	77.27	77.26	77.25	77.35	77.2	77.88	77.88	77.89	77.14	77.59	77.91	77.46	79.88	79.66	79.88	79.85	79.81	79.83	79.75	80.13	79.11	76.58	76.61	76	76.07	98.15	98.42	99.72
50	KY770860_Rhinolophus_ferrumequinum_Jiyuan-84_China_2012	76.87	76.87	76.86	76.84	76.85	76.78	76.88	76.82	77.06	78.22	76.72	77.48	77.47	77.89	77.13	77.18	77.19	77.19	77.19	77.19	77.19	77.19	77.18	77.26	77.14	77.79	77.78	77.79	77.12	77.57	77.89	77.44	79.91	79.67	79.89	79.86	79.82	79.74	79.71	80.08	79.12	76.55	76.61	75.99	76.03	98.04	98.3	99.17
51	KJ473811_Rhinolophus_ferrumequinum_JL2012_China_2012	76.03	76.03	76.02	76	76	76.07	76.16	76.1	76.33	77.41	76.16	76.18	76.17	77.12	76.25	76.4	76.41	76.41	76.41	76.41	76.41	76.41	76.34	76.46	76.34	77.23	77.18	77.17	76.88	77.31	77.55	77.14	78.98	78.74	78.91	78.87	78.88	78.8	78.86	79.17	78.18	75.68	75.73	76.48	76.66	93.98	94.41	94.25
52	KU182964_Rhinolophus_ferrumequinum_JTMC15_China_2013	74.51	74.52	74.5	74.48	74.48	74.57	74.66	74.6	74.83	75.92	74.66	74.7	74.69	75.63	74.77	74.92	74.93	74.93	74.93	74.93	74.93	74.92	74.84	74.96	74.84	75.75	75.69	75.69	75.38	75.8	76.05	75.64	77.44	77.21	77.35	77.37	77.33	77.33	77.37	77.63	76.69	74.21	74.24	74.92	75.12	92.03	92.47	92.32
53	OK017797_Rhinolophus_ferrumequinum_LN2020E_China_2020	75.96	75.97	75.95	75.93	75.93	76.05	76.14	76.08	76.31	77.4	76.14	76.1	76.09	77.06	76.17	76.34	76.35	76.35	76.35	76.35	76.35	76.34	76.31	76.42	76.31	77.19	77.15	77.14	76.84	77.26	77.53	77.11	78.84	78.6	78.78	78.74	78.77	78.74	78.82	79.06	78.13	75.62	75.63	76.34	76.52	93.74	94.18	94.03
54	OK017795_Rhinolophus_ferrumequinum_LN2020B_China_2020	75.99	76	75.98	75.97	75.96	76.1	76.19	76.13	76.37	77.45	76.2	76.18	76.17	77.13	76.26	76.41	76.42	76.42	76.42	76.42	76.42	76.42	76.35	76.46	76.35	77.22	77.18	77.17	76.87	77.3	77.53	77.13	78.94	78.69	78.85	78.82	78.84	78.81	78.88	79.16	78.19	75.66	75.67	76.37	76.53	93.84	94.28	94.12
55	OK017796_Rhinolophus_ferrumequinum_LN2020C_China_2020	74.47	74.47	74.46	74.45	74.44	74.57	74.66	74.6	74.84	75.92	74.66	74.67	74.67	75.62	74.76	74.92	74.92	74.93	74.93	74.93	74.93	74.92	74.84	74.95	74.84	75.72	75.67	75.66	75.34	75.77	76	75.6	77.43	77.18	77.33	77.35	77.31	77.33	77.38	77.63	76.68	74.17	74.19	74.86	75.05	91.89	92.33	92.17
56	OK017798_Rhinolophus_ferrumequinum_LN2020F_China_2020	75.98	75.99	75.97	75.96	75.95	76.08	76.18	76.11	76.34	77.43	76.18	76.18	76.17	77.11	76.25	76.4	76.41	76.41	76.41	76.41	76.41	76.4	76.34	76.45	76.35	77.21	77.17	77.16	76.85	77.27	77.51	77.1	78.93	78.67	78.84	78.8	78.83	78.8	78.87	79.14	78.18	75.66	75.67	76.37	76.53	93.83	94.27	94.11
57	OK017800_Rhinolophus_ferrumequinum_LN2020H_China_2020	76	76	75.99	75.98	75.97	76.1	76.2	76.14	76.37	77.45	76.2	76.2	76.19	77.15	76.27	76.42	76.43	76.43	76.43	76.43	76.43	76.42	76.37	76.48	76.37	77.24	77.2	77.2	76.87	77.3	77.53	77.13	78.94	78.69	78.85	78.82	78.84	78.82	78.89	79.16	78.19	75.66	75.67	76.38	76.54	93.85	94.29	94.13
58	OK017794_Rhinolophus_ferrumequinum_LN2020A_China_2020	76.01	76.02	76	75.98	75.98	76.08	76.17	76.11	76.34	77.43	76.17	76.17	76.16	77.11	76.24	76.4	76.41	76.41	76.41	76.41	76.41	76.4	76.34	76.47	76.34	77.23	77.18	77.17	76.87	77.29	77.53	77.13	78.9	78.66	78.82	78.78	78.8	78.75	78.83	79.08	78.16	75.66	75.7	76.39	76.58	93.79	94.22	94.06
59	OK017799_Rhinolophus_ferrumequinum_LN2020G_China_2020	76.01	76.02	76	75.98	75.98	76.07	76.16	76.1	76.33	77.42	76.16	76.16	76.16	77.13	76.25	76.4	76.41	76.41	76.41	76.41	76.41	76.41	76.36	76.48	76.36	77.24	77.19	77.19	76.87	77.29	77.53	77.13	78.91	78.67	78.82	78.78	78.8	78.76	78.83	79.08	78.16	75.66	75.7	76.4	76.57	93.76	94.19	94.04
60	KY938558_Rhinolophus_ferrumequinum_16BO133_South_Korea_2016	74.54	74.55	74.53	74.52	74.52	74.6	74.69	74.63	74.86	75.95	74.69	74.73	74.73	75.69	74.83	74.96	74.97	74.97	74.97	74.97	74.97	74.97	74.9	75.03	74.9	75.94	75.91	75.91	75.42	75.85	76.1	75.68	77.53	77.29	77.41	77.43	77.41	77.37	77.42	77.69	76.7	74.38	74.43	74.55	74.73	92.32	92.75	92.6
61	ON378802_Rhinolophus_ferrumequinum_B20-50_South_Korea_2020	76.07	76.08	76.06	76.04	76.04	76.12	76.22	76.15	76.39	77.48	76.22	76.27	76.26	77.2	76.33	76.45	76.46	76.46	76.46	76.46	76.46	76.45	76.42	76.55	76.43	77.43	77.43	77.42	76.92	77.36	77.6	77.18	79.02	78.8	78.92	78.88	78.93	78.89	78.95	79.22	78.22	75.91	75.93	76.05	76.24	94.15	94.57	94.44
62	EPI_ISL_1699449_Rhinolophus_stheno_RsYN09_China_2020	77.48	77.5	77.49	77.46	77.47	77.69	77.77	77.73	77.94	79.07	77.56	77.92	77.91	78.48	77.94	77.92	77.92	77.92	77.93	77.93	77.93	77.92	78.02	78	78.13	77.95	78.05	78.03	78.09	78.45	78.81	78.38	80.09	80	80.67	80.64	80.72	80.53	80.64	80.88	80.28	76.61	76.56	76.18	76.43	86.99	86.95	86.92
63	EPI_ISL_1699447_Rhinolophus_malayanus_RmYN07_China_2020	77.33	77.35	77.33	77.31	77.31	77.72	77.8	77.75	77.97	79.1	77.59	78.26	78.25	78.32	77.61	77.66	77.66	77.66	77.67	77.67	77.67	77.66	77.84	77.93	77.78	77.69	77.68	77.67	77.72	78.2	78.49	78.04	80.07	79.9	80.59	80.56	80.58	80.44	80.63	80.77	80.05	76.42	76.36	76.02	76.22	87.2	87.12	87.15
64	EPI_ISL_1699443_Rhinolophus_sinicus_RsYN03_China_2019	77.53	77.55	77.53	77.51	77.52	77.99	78.07	78.02	78.25	79.34	77.86	78.55	78.54	78.72	78	78.05	78.05	78.05	78.06	78.06	78.06	78.05	78.28	78.29	78.17	78.05	78.02	78.02	78.05	78.53	78.83	78.37	80.4	80.18	81.3	81.27	81.31	81.09	81.29	81.46	80.78	76.57	76.54	76.23	76.42	87.57	87.55	87.52
65	JX993988_Chaerephon_plicatus_Cp/Yunnan/2011_China_2010	77.56	77.57	77.55	77.54	77.54	77.79	77.88	77.82	78.04	79.14	77.67	78.48	78.48	78.55	77.9	77.93	77.94	77.94	77.94	77.94	77.94	77.94	78.18	78.15	78.09	77.84	77.95	77.93	77.92	78.4	78.7	78.24	80.28	80.1	80.86	80.83	80.85	80.61	80.8	81	80.33	76.5	76.47	76.13	76.31	87.76	87.73	87.72
66	KF569996_Rhinolophus_affinis_LYRa11_China_2011	77.82	77.82	77.82	77.8	77.81	77.98	78.06	78.01	78.22	79.37	77.87	78.2	78.19	78.17	78.21	78.17	78.18	78.18	78.18	78.18	78.18	78.17	78.23	78.36	78.29	77.61	77.58	77.58	77.76	78.35	78.62	78.14	79.8	79.6	80.59	80.56	80.55	80.44	80.61	80.78	80.81	76.94	76.9	76.51	76.61	86.24	86.19	86.13
67	MK211374_Rhinolophus_sp_SC2018_China_2016	77.17	77.16	77.16	77.14	77.15	77.37	77.46	77.41	77.62	78.76	77.25	77.66	77.66	78.1	77.56	77.62	77.63	77.63	77.63	77.63	77.63	77.62	77.62	77.67	77.67	77.43	77.41	77.4	77.53	78.03	78.38	77.81	80.04	79.91	81.25	81.23	81.14	80.9	81.19	81.37	80.66	76.18	76.22	75.75	76	88.01	87.93	88.01
68	KP886808_Rhinolophus_ferrumequinum_YNLF_31C_China_2013	76.67	76.67	76.66	76.65	76.66	76.93	77.03	76.97	77.21	78.29	76.87	77.59	77.58	78.01	77.14	77.17	77.18	77.18	77.18	77.18	77.18	77.18	77.45	77.53	77.35	77.88	77.94	77.97	77.39	77.83	78.14	77.68	79.74	79.62	81.31	81.29	81.23	80.96	81.23	81.48	80.43	76.52	76.5	75.91	75.91	90.39	90.44	90.42
69	KP886809_Rhinolophus_ferrumequinum_YNLF_34C_China_2013	76.87	76.87	76.86	76.85	76.86	77.12	77.22	77.17	77.41	78.48	77.07	77.79	77.79	78.21	77.34	77.38	77.38	77.38	77.39	77.39	77.39	77.38	77.65	77.73	77.55	78.08	78.14	78.17	77.59	78.03	78.34	77.88	79.94	79.82	81.52	81.49	81.44	81.16	81.44	81.69	80.64	76.72	76.7	76.11	76.1	90.61	90.66	90.64
70	AY545915_Paguma_larvata_HC/SZ/DM1/03_China_2003	77.63	77.63	77.63	77.61	77.62	77.83	77.92	77.87	78.08	79.28	77.77	78.01	78	78.08	78.07	78.17	78.18	78.18	78.18	78.18	78.18	78.18	78.32	78.35	78.26	78.21	78.27	78.28	77.71	78.3	78.55	78.04	79.78	79.68	81.11	81.07	80.96	80.79	81.17	81.33	81.28	77.53	77.38	76.68	76.87	87.46	87.44	87.36
71	AY545916_Paguma_larvata_HC/SZ/266/03_China_2003	77.36	77.35	77.35	77.34	77.35	77.56	77.66	77.6	77.8	79.02	77.5	77.74	77.74	77.82	77.82	77.91	77.92	77.92	77.92	77.92	77.92	77.92	78.07	78.11	78.01	77.78	77.85	77.87	77.45	78.05	78.3	77.78	79.62	79.56	80.99	80.96	80.84	80.68	81.06	81.22	81.16	77.15	77.06	76.74	76.92	87.2	87.18	87.12
72	AY545917_Paguma_larvata_HC/SZ/81/03_China_2003	77.29	77.28	77.28	77.27	77.28	77.5	77.59	77.54	77.74	78.95	77.44	77.67	77.67	77.75	77.75	77.84	77.85	77.85	77.85	77.85	77.85	77.84	77.99	78.03	77.94	77.88	77.94	77.96	77.38	77.98	78.23	77.71	79.54	79.49	80.91	80.88	80.76	80.6	80.98	81.14	81.07	77.21	77.06	76.37	76.56	87.21	87.2	87.13
73	AY545918_Paguma_larvata_HC/GZ/32/03_China_2003	77.34	77.33	77.33	77.32	77.32	77.55	77.64	77.59	77.79	79.01	77.49	77.73	77.72	77.81	77.8	77.9	77.91	77.91	77.91	77.91	77.91	77.9	78.05	78.1	78	77.77	77.84	77.85	77.44	78.04	78.29	77.77	79.6	79.54	80.98	80.94	80.83	80.67	81.05	81.21	81.14	77.14	77.04	76.71	76.91	87.17	87.16	87.1
74	AY572038_Paguma_larvata_civet020_China_2004	77.43	77.43	77.43	77.41	77.42	77.63	77.72	77.67	77.87	79.09	77.57	77.81	77.8	77.89	77.88	77.98	77.99	77.99	77.99	77.99	77.99	77.98	78.13	78.17	78.08	78.01	78.08	78.1	77.52	78.11	78.37	77.85	79.68	79.62	81.05	81.01	80.9	80.75	81.13	81.29	81.22	77.36	77.2	76.5	76.7	87.37	87.35	87.28
75	AY515512_Paguma_larvata_HC/SZ/61/03_China_2003	77.45	77.44	77.45	77.43	77.44	77.68	77.77	77.72	77.92	79.13	77.62	77.85	77.84	77.93	77.91	78.02	78.02	78.02	78.03	78.03	78.03	78.02	78.16	78.2	78.11	78.05	78.12	78.14	77.55	78.15	78.4	77.88	79.71	79.65	81.08	81.04	80.93	80.77	81.15	81.31	81.25	77.38	77.23	76.52	76.72	87.38	87.37	87.3
76	AY545914_Paguma_larvata_HC/SZ/79/03_China_2003	77.45	77.45	77.45	77.43	77.44	77.66	77.75	77.7	77.9	79.11	77.6	77.84	77.84	77.92	77.91	78.01	78.02	78.02	78.02	78.02	78.02	78.01	78.16	78.2	78.1	78.05	78.11	78.12	77.54	78.14	78.39	77.88	79.71	79.65	81.08	81.04	80.94	80.77	81.15	81.31	81.25	77.37	77.22	76.51	76.72	87.4	87.38	87.31
77	AY686863_Paguma_larvata_A022_China_2004	77.46	77.46	77.46	77.44	77.45	77.65	77.74	77.69	77.89	79.1	77.59	77.83	77.82	77.91	77.89	77.99	78	78	78	78	78	78	78.15	78.19	78.09	78.03	78.1	78.12	77.53	78.13	78.38	77.86	79.7	79.64	81.07	81.03	80.93	80.76	81.14	81.3	81.24	77.36	77.21	76.51	76.71	87.39	87.38	87.31
78	AY572034_Paguma_larvata_007/2004_China_2004	77.45	77.45	77.45	77.43	77.44	77.66	77.75	77.7	77.9	79.1	77.6	77.84	77.83	77.92	77.9	78	78.01	78.01	78.01	78.01	78.01	78.01	78.16	78.2	78.1	78.04	78.11	78.13	77.54	78.14	78.39	77.88	79.7	79.64	81.07	81.04	80.93	80.77	81.15	81.3	81.25	77.38	77.22	76.51	76.72	87.38	87.37	87.3
79	AY572035_Paguma_larvata_civet010_China_2004	77.47	77.47	77.47	77.45	77.46	77.66	77.76	77.7	77.91	79.12	77.6	77.84	77.83	77.92	77.91	78.01	78.02	78.02	78.02	78.02	78.02	78.02	78.16	78.2	78.1	78.05	78.12	78.13	77.55	78.15	78.39	77.88	79.7	79.64	81.08	81.04	80.93	80.77	81.15	81.3	81.25	77.39	77.24	76.52	76.73	87.4	87.38	87.31
80	AY686864_Paguma_larvata_B039_China_2004	77.46	77.45	77.45	77.44	77.45	77.67	77.76	77.71	77.91	79.12	77.61	77.85	77.84	77.93	77.92	78.02	78.02	78.02	78.03	78.03	78.03	78.02	78.17	78.21	78.11	78.05	78.12	78.14	77.55	78.15	78.41	77.89	79.71	79.64	81.07	81.04	80.93	80.77	81.15	81.3	81.24	77.39	77.24	76.53	76.73	87.39	87.37	87.3
81	AY545919_Melogale_moschata_CFB/SZ/94/03_China_2003	77.36	77.35	77.36	77.34	77.35	77.56	77.66	77.6	77.8	79.02	77.5	77.75	77.75	77.82	77.82	77.92	77.93	77.93	77.93	77.93	77.93	77.92	78.07	78.11	78.02	77.78	77.85	77.87	77.46	78.06	78.3	77.79	79.61	79.54	80.97	80.94	80.83	80.67	81.04	81.21	81.15	77.16	77.07	76.73	76.92	87.19	87.18	87.12
82	FJ959407_Paguma_larvata_A001_China_2004	77.17	77.16	77.17	77.15	77.16	77.39	77.49	77.43	77.63	78.85	77.33	77.58	77.57	77.65	77.64	77.74	77.75	77.75	77.75	77.75	77.75	77.74	77.9	77.94	77.84	77.61	77.68	77.69	77.28	77.88	78.14	77.61	79.44	79.38	80.8	80.77	80.66	80.5	80.88	81.04	80.97	76.96	76.85	76.53	76.73	86.9	86.88	86.82
83	AY304486_Paguma_larvata_SZ3/2003_Hong_Kong_2003	77.51	77.5	77.5	77.48	77.49	77.72	77.81	77.76	77.96	79.16	77.66	77.89	77.89	77.97	77.96	78.07	78.08	78.08	78.08	78.08	78.08	78.08	78.22	78.24	78.16	78.1	78.16	78.18	77.6	78.2	78.45	77.94	79.76	79.7	81.12	81.08	80.97	80.81	81.18	81.35	81.3	77.41	77.27	76.54	76.75	87.45	87.44	87.36
84	AY304488_Paguma_larvata_SZ16/2003_Hong_Kong_2003	77.5	77.49	77.5	77.48	77.49	77.73	77.82	77.77	77.97	79.17	77.67	77.91	77.9	77.97	77.98	78.08	78.09	78.09	78.09	78.09	78.09	78.08	78.24	78.26	78.17	78.1	78.17	78.19	77.61	78.21	78.46	77.95	79.76	79.71	81.11	81.08	80.98	80.82	81.19	81.34	81.3	77.38	77.26	76.54	76.74	87.45	87.43	87.36
85	AY278741_SARS_coronavirus_Urbani	77.23	77.23	77.23	77.21	77.22	77.43	77.53	77.48	77.68	78.83	77.38	77.62	77.62	77.7	77.69	77.81	77.82	77.82	77.82	77.82	77.82	77.82	77.95	77.97	77.88	77.69	77.77	77.79	77.36	77.95	78.21	77.69	79.5	79.45	80.87	80.84	80.72	80.55	80.93	81.08	81.02	77.05	76.9	76.83	77.03	87.06	87.04	86.97
86	GU553363_Human_HKU-39849_Hong_Kong_2003	77.33	77.33	77.33	77.31	77.33	77.54	77.63	77.58	77.78	78.97	77.48	77.73	77.73	77.81	77.81	77.92	77.93	77.93	77.93	77.93	77.93	77.93	78.06	78.08	77.98	77.84	77.91	77.93	77.47	78.06	78.32	77.8	79.62	79.56	80.98	80.95	80.84	80.66	81.05	81.2	81.14	77.19	77.05	76.64	76.83	87.22	87.2	87.14
87	FJ882963_Human_P2_USA_2004	77.43	77.43	77.43	77.41	77.42	77.64	77.74	77.68	77.88	79.09	77.58	77.83	77.82	77.91	77.9	78	78.01	78.01	78.01	78.01	78.01	78	78.15	78.18	78.09	78.01	78.09	78.11	77.56	78.15	78.41	77.89	79.71	79.66	81.08	81.05	80.93	80.75	81.13	81.29	81.22	77.35	77.2	76.52	76.71	87.38	87.37	87.3
88	NC_004718_Human_Tor2_Canada_2004	77.43	77.43	77.43	77.41	77.42	77.64	77.74	77.69	77.89	79.1	77.59	77.83	77.83	77.92	77.9	78	78.01	78.01	78.01	78.01	78.01	78.01	78.16	78.18	78.09	78.02	78.1	78.11	77.56	78.16	78.42	77.89	79.72	79.66	81.09	81.06	80.94	80.76	81.14	81.29	81.22	77.35	77.2	76.52	76.71	87.39	87.38	87.31
89	KT444582_Rhinolophus_sinicus_WIV16_China_2013	77.03	77.02	77.03	77.01	77.02	77.14	77.22	77.17	77.36	78.56	77.02	77.3	77.29	77.5	77.42	77.47	77.48	77.48	77.48	77.48	77.48	77.48	77.67	77.68	77.54	76.77	76.87	76.89	76.93	77.56	77.81	77.32	79.2	79.09	80.65	80.63	80.58	80.33	80.6	80.8	80.72	76.24	76.21	75.93	76.11	86.25	86.31	86.2
90	KY417150_Rhinolophus_sinicus_Rs4874_China_2013	76.46	76.45	76.45	76.44	76.45	76.57	76.66	76.61	76.8	77.98	76.46	76.73	76.72	76.92	76.85	76.9	76.91	76.91	76.91	76.91	76.91	76.91	77.09	77.11	76.97	76.2	76.3	76.33	76.36	76.98	77.23	76.75	78.63	78.52	80.07	80.04	79.99	79.74	80.02	80.21	80.13	75.68	75.66	75.37	75.56	85.62	85.68	85.57
91	KY417146_Rhinolophus_sinicus_Rs4231_China_2013	77.79	77.78	77.78	77.77	77.77	77.94	78.04	77.98	78.17	79.37	77.83	78.08	78.07	78.26	78.2	78.25	78.26	78.26	78.27	78.27	78.27	78.26	78.44	78.5	78.34	77.59	77.7	77.73	77.72	78.34	78.61	78.13	79.96	79.85	81.46	81.43	81.44	81.17	81.47	81.6	81.54	76.88	76.95	76.64	76.78	87.09	87.16	87.07
92	KC881005_Rhinolophus_sinicus_RsSHC014_China_2011	77.88	77.86	77.87	77.86	77.87	77.91	78	77.96	78.14	79.33	77.79	78.16	78.15	78.21	78.16	78.2	78.21	78.21	78.21	78.21	78.21	78.2	78.43	78.43	78.29	77.5	77.56	77.58	77.68	78.3	78.57	78.06	80.04	79.91	81.54	81.51	81.51	81.23	81.56	81.63	81.58	76.9	76.99	76.65	76.71	87.07	87.12	87.03
93	KC881006_Rhinolophus_sinicus_Rs3367_China_2012	77.83	77.82	77.83	77.81	77.82	77.96	78.05	78.01	78.2	79.4	77.84	78.14	78.13	78.25	78.2	78.26	78.27	78.27	78.27	78.27	78.27	78.27	78.45	78.47	78.32	77.53	77.56	77.58	77.68	78.3	78.57	78.05	80.1	79.95	81.58	81.55	81.53	81.25	81.57	81.63	81.57	76.91	76.93	76.68	76.72	87.06	87.12	87.04
94	KF367457_Rhinolophus_sinicus_WIV1_China_2012	77.04	77.02	77.03	77.02	77.03	77.17	77.26	77.22	77.4	78.59	77.05	77.35	77.34	77.45	77.42	77.47	77.48	77.48	77.48	77.48	77.48	77.47	77.65	77.67	77.52	76.75	76.77	76.8	76.89	77.5	77.77	77.25	79.29	79.13	80.75	80.72	80.7	80.42	80.75	80.8	80.75	76.12	76.13	75.88	75.93	86.16	86.21	86.14
95	KY417144_Rhinolophus_sinicus_Rs4084_China_2012	77.49	77.48	77.49	77.48	77.48	77.43	77.52	77.47	77.67	78.87	77.37	77.69	77.68	77.74	77.68	77.74	77.75	77.75	77.75	77.75	77.75	77.74	77.96	77.98	77.82	77.71	77.78	77.8	77.16	77.78	78.05	77.55	79.64	79.51	81.11	81.09	81.12	80.76	81.06	81.17	81.09	77.13	77.16	76.49	76.52	87.32	87.37	87.29
96	KY417151_Rhinolophus_sinicus_Rs7327_China_2014	76.41	76.39	76.41	76.39	76.4	76.53	76.63	76.58	76.76	77.93	76.42	76.67	76.66	76.87	76.84	76.89	76.9	76.9	76.9	76.9	76.9	76.89	77.09	77.14	76.97	76.18	76.23	76.25	76.25	76.86	77.12	76.62	78.59	78.46	80.07	80.05	80.05	79.75	80.03	80.18	80.04	75.6	75.62	75.33	75.37	85.46	85.54	85.42
97	KY417152_Rhinolophus_sinicus_Rs9401_China_2015	77.82	77.8	77.81	77.8	77.81	78.01	78.1	78.05	78.24	79.42	77.89	78.1	78.1	78.27	78.21	78.29	78.29	78.29	78.3	78.3	78.3	78.29	78.49	78.54	78.38	77.56	77.63	77.65	77.68	78.3	78.57	78.06	80.04	79.93	81.55	81.52	81.56	81.22	81.49	81.61	81.51	76.91	76.92	76.68	76.68	87.03	87.11	86.99
98	MK211376_Rhinolophus_sinicus_YN2018B_China_2016	76.57	76.56	76.57	76.55	76.56	76.72	76.81	76.76	76.95	78.11	76.6	76.86	76.85	76.99	77	77.01	77.01	77.01	77.02	77.02	77.02	77.01	77.2	77.23	77.11	76.31	76.35	76.38	76.43	77.04	77.3	76.8	78.75	78.62	80.23	80.2	80.22	79.86	80.16	80.29	80.22	75.69	75.71	75.42	75.47	85.56	85.63	85.52
99	OK017847_Rhinolophus_sinicus_YN2016A_China_2016	76.53	76.52	76.53	76.51	76.52	76.68	76.77	76.72	76.9	78.06	76.56	76.79	76.78	76.92	76.95	76.93	76.94	76.94	76.94	76.94	76.94	76.94	77.14	77.16	77.05	76.25	76.28	76.31	76.37	76.98	77.24	76.74	78.68	78.55	80.15	80.12	80.13	79.8	80.08	80.26	80.12	75.64	75.65	75.36	75.43	85.51	85.59	85.47
100	OK017848_Rhinolophus_sinicus_YN2016B_China_2016	76.51	76.5	76.51	76.49	76.5	76.68	76.77	76.72	76.9	78.06	76.56	76.78	76.77	76.91	76.93	76.92	76.93	76.93	76.93	76.93	76.93	76.93	77.12	77.14	77.03	76.23	76.27	76.3	76.36	76.97	77.23	76.73	78.68	78.55	80.15	80.12	80.15	79.79	80.08	80.22	80.12	75.61	75.63	75.34	75.41	85.5	85.57	85.46
101	OK017849_Rhinolophus_sinicus_YN2016C_China_2016	76.55	76.53	76.54	76.53	76.54	76.7	76.8	76.75	76.93	78.1	76.58	76.82	76.81	76.95	76.96	76.97	76.97	76.97	76.98	76.98	76.98	76.97	77.15	77.18	77.06	76.26	76.31	76.33	76.39	77	77.26	76.76	78.72	78.58	80.18	80.15	80.16	79.81	80.11	80.26	80.15	75.66	75.67	75.38	75.44	85.53	85.6	85.49
102	OK017850_Rhinolophus_sinicus_YN2016D_China_2016	76.53	76.51	76.52	76.51	76.52	76.68	76.77	76.73	76.91	78.07	76.56	76.79	76.79	76.92	76.93	76.93	76.94	76.94	76.94	76.94	76.94	76.93	77.13	77.15	77.04	76.23	76.28	76.3	76.37	76.98	77.24	76.74	78.69	78.56	80.16	80.13	80.14	79.79	80.09	80.23	80.12	75.65	75.66	75.37	75.44	85.51	85.58	85.47
103	OK017851_Rhinolophus_sinicus_YN2016E_China_2016	76.53	76.51	76.52	76.51	76.52	76.69	76.78	76.73	76.91	78.07	76.57	76.79	76.78	76.92	76.93	76.93	76.94	76.94	76.94	76.94	76.94	76.94	77.13	77.15	77.04	76.23	76.28	76.31	76.37	76.98	77.24	76.75	78.69	78.56	80.16	80.14	80.14	79.8	80.09	80.23	80.12	75.64	75.66	75.37	75.44	85.5	85.58	85.46
104	OK017858_Rhinolophus_sinicus_YN2020H_China_2020	77.97	77.95	77.96	77.95	77.96	78.05	78.14	78.09	78.29	79.43	77.93	78.21	78.2	78.36	78.27	78.35	78.36	78.36	78.36	78.36	78.36	78.35	78.54	78.54	78.41	77.59	77.68	77.69	77.75	78.38	78.66	78.14	80.14	80	81.52	81.49	81.5	81.23	81.49	81.67	81.53	76.96	77.01	76.72	76.73	87.02	87.05	86.97
105	OK017853_Rhinolophus_sinicus_YN2020C_China_2020	77.54	77.54	77.55	77.53	77.55	77.65	77.74	77.69	77.88	79.05	77.59	77.75	77.74	77.98	77.89	78	78.01	78.01	78.01	78.01	78.01	78.01	78.11	78.14	78.06	77.91	77.99	78	77.27	77.92	78.15	77.67	79.64	79.62	81.14	81.12	81.12	80.89	81.2	81.31	81.25	77.3	77.36	76.57	76.76	87.42	87.46	87.41
106	OK017852_Rhinolophus_sinicus_YN2020B_China_2020	77.56	77.56	77.57	77.54	77.56	77.66	77.75	77.7	77.89	79.06	77.6	77.76	77.75	77.99	77.9	78.02	78.02	78.02	78.03	78.03	78.03	78.02	78.12	78.15	78.07	77.93	78	78.01	77.28	77.93	78.17	77.69	79.65	79.62	81.16	81.13	81.13	80.9	81.22	81.32	81.26	77.31	77.37	76.58	76.77	87.43	87.47	87.42
107	OK017855_Rhinolophus_sinicus_YN2020E_China_2020	77.54	77.54	77.55	77.53	77.55	77.65	77.74	77.69	77.88	79.05	77.59	77.75	77.74	77.98	77.89	78	78.01	78.01	78.01	78.01	78.01	78.01	78.11	78.14	78.06	77.91	77.99	78	77.27	77.92	78.15	77.67	79.64	79.61	81.14	81.12	81.12	80.89	81.2	81.31	81.25	77.3	77.36	76.57	76.76	87.42	87.46	87.41
108	OK017854_Rhinolophus_sinicus_YN2020D_China_2020	77.55	77.55	77.56	77.53	77.55	77.65	77.74	77.69	77.88	79.05	77.59	77.75	77.74	77.98	77.89	78	78.01	78.01	78.01	78.01	78.01	78.01	78.11	78.14	78.06	77.91	77.99	78	77.27	77.92	78.15	77.67	79.64	79.61	81.14	81.12	81.12	80.89	81.2	81.31	81.25	77.3	77.36	76.57	76.77	87.43	87.47	87.41
109	OK017856_Rhinolophus_sinicus_YN2020F_China_2020	77.29	77.29	77.3	77.27	77.29	77.4	77.49	77.44	77.63	78.8	77.34	77.51	77.5	77.73	77.65	77.76	77.77	77.77	77.77	77.77	77.77	77.76	77.86	77.89	77.81	77.67	77.74	77.75	77.22	77.86	78.1	77.62	79.38	79.81	81.35	81.32	81.33	80.63	80.94	81.05	80.99	77.04	77.11	76.32	76.51	87.15	87.19	87.13
110	OK017857_Rhinolophus_sinicus_YN2020G_China_2020	77.28	77.28	77.29	77.26	77.28	77.39	77.48	77.43	77.62	78.79	77.33	77.5	77.49	77.73	77.63	77.75	77.75	77.75	77.76	77.76	77.76	77.75	77.85	77.89	77.8	77.66	77.73	77.74	77.21	77.86	78.1	77.61	79.37	79.8	81.34	81.31	81.32	80.62	80.93	81.04	80.98	77.03	77.1	76.31	76.5	87.14	87.18	87.13
111	FJ588686_Rhinolophus_sinicus_Rs672_China_2006	76.1	76.11	76.1	76.08	76.1	76.26	76.36	76.3	76.5	77.69	76.14	76.79	76.78	77.14	76.53	76.51	76.52	76.52	76.52	76.52	76.52	76.52	76.69	76.7	76.62	76.43	76.46	76.47	76.48	76.98	77.23	76.83	78.94	78.86	80.48	80.51	80.34	80.14	80.43	80.54	79.81	75.24	75.26	74.79	74.9	86.33	86.29	86.23
112	KY417143_Rhinolophus_sinicus_Rs4081_China_2012	77.64	77.66	77.64	77.63	77.63	77.75	77.84	77.78	77.98	79.17	77.64	78.43	78.42	78.72	78.1	78.07	78.08	78.08	78.08	78.08	78.08	78.07	78.26	78.28	78.17	77.97	78.06	78.08	78.1	78.61	78.86	78.44	80.59	80.47	82.11	82.08	81.99	81.69	81.98	82.12	81.48	76.8	76.84	76.34	76.47	88.3	88.33	88.28
113	KY417149_Rhinolophus_sinicus_Rs4255_China_2013	77.65	77.65	77.63	77.62	77.63	77.73	77.82	77.76	77.96	79.16	77.61	78.34	78.33	78.59	78.03	78.04	78.05	78.05	78.05	78.05	78.05	78.05	78.21	78.22	78.1	77.87	77.97	77.98	78.04	78.54	78.8	78.38	80.52	80.4	81.97	81.94	81.83	81.67	81.93	82.05	81.35	76.75	76.81	76.33	76.49	88.22	88.27	88.21
114	MK211378_Rhinolophus_sinicus_YN2018D_China_2016	76.07	76.08	76.07	76.06	76.06	76.25	76.35	76.29	76.48	77.64	76.14	76.76	76.76	77.11	76.58	76.53	76.54	76.54	76.54	76.54	76.54	76.54	76.68	76.68	76.6	76.39	76.43	76.44	76.56	77.03	77.29	76.89	78.89	78.77	80.37	80.34	80.26	80.02	80.33	80.42	79.75	75.16	75.22	74.75	74.87	86.33	86.36	86.27
115	KY417147_Rhinolophus_sinicus_Rs4237_China_2013	77.59	77.6	77.59	77.57	77.58	77.9	77.99	77.93	78.13	79.32	77.77	78.58	78.57	78.7	78.15	78.19	78.2	78.2	78.2	78.2	78.2	78.19	78.32	78.34	78.25	77.99	78.02	78.02	78.02	78.52	78.82	78.33	80.56	80.48	82.16	82.14	82.05	81.75	82.08	82.16	81.53	76.78	76.87	76.42	76.61	88.49	88.54	88.48
116	KY417148_Rhinolophus_sinicus_Rs4247_China_2013	77.61	77.62	77.6	77.59	77.59	77.89	77.98	77.92	78.11	79.3	77.77	78.6	78.59	78.71	78.12	78.18	78.19	78.19	78.19	78.19	78.19	78.18	78.33	78.35	78.26	77.98	78.1	78.11	78.09	78.57	78.89	78.42	80.59	80.48	82.1	82.07	82	81.76	82.01	82.16	81.53	76.84	76.82	76.46	76.57	88.49	88.54	88.45
117	KY417142_Aselliscus_stoliczkanus_As6526_China_2014	77.66	77.67	77.65	77.64	77.65	77.9	77.99	77.93	78.13	79.32	77.78	78.58	78.57	78.66	78.14	78.1	78.1	78.1	78.11	78.11	78.11	78.1	78.3	78.35	78.26	77.96	78.05	78.06	78.09	78.61	78.91	78.41	80.54	80.45	82.06	82.03	82	81.68	81.96	82.09	81.39	76.74	76.8	76.38	76.48	88.49	88.52	88.45
118	MK211377_Rhinolophus_sinicus_YN2018C_China_2016	77.67	77.69	77.67	77.66	77.66	77.99	78.08	78.03	78.21	79.4	77.87	78.59	78.59	78.76	78.22	78.16	78.16	78.16	78.17	78.17	78.17	78.16	78.34	78.38	78.29	78.02	78.13	78.13	78.17	78.68	78.99	78.48	80.56	80.48	82.09	82.06	82.05	81.66	81.96	82.08	81.41	76.83	76.89	76.48	76.56	88.4	88.47	88.38
119	MK211375_Rhinolophus_sinicus_YN2018A_China_2016	77.45	77.46	77.45	77.43	77.44	77.7	77.79	77.75	77.95	79.12	77.58	78.41	78.4	78.56	77.95	77.98	77.99	77.99	77.99	77.99	77.99	77.98	78.12	78.14	78.05	77.84	77.9	77.89	77.98	78.44	78.78	78.29	80.28	80.21	81.85	81.82	81.79	81.54	81.83	81.93	81.28	76.58	76.62	76.22	76.34	88.24	88.27	88.19
120	OK017792_Rhinolophus_affinis_GD2017F_China_2017	77.51	77.52	77.51	77.5	77.5	77.6	77.7	77.64	77.82	78.98	77.48	78.36	78.35	78.62	77.99	78.02	78.03	78.03	78.03	78.03	78.03	78.02	78.14	78.15	78.05	77.71	77.78	77.79	77.85	78.37	78.69	78.19	80.4	80.33	81.9	81.87	81.82	81.5	81.74	81.93	81.13	76.6	76.65	76.25	76.43	88.14	88.17	88.05
121	OK017793_Rhinolophus_affinis_YN2020A_China_2020	77.35	77.36	77.34	77.33	77.33	77.58	77.67	77.62	77.8	78.96	77.46	78.31	78.3	78.4	77.8	77.89	77.9	77.9	77.9	77.9	77.9	77.89	77.94	78.01	77.88	77.65	77.66	77.67	77.93	78.43	78.77	78.24	80.12	80.63	82.13	82.1	82.05	81.34	81.59	81.86	81.09	76.27	76.33	75.88	76.03	88.12	88.09	87.99
122	KY770858_Rhinolophus_sinicus_Anlong-103_China_2013	77.27	77.26	77.27	77.25	77.27	77.47	77.57	77.51	77.71	78.88	77.42	77.72	77.71	78.4	77.71	77.75	77.75	77.75	77.76	77.76	77.76	77.75	77.85	77.89	77.74	78.26	78.32	78.34	77.73	78.23	78.56	78.06	80.22	80.12	81.8	81.77	81.78	81.36	81.64	81.76	81	77.19	77.22	76.35	76.5	88.32	88.33	88.29
123	KY770859_Rhinolophus_sinicus_Anlong-112_China_2013	76.59	76.58	76.59	76.57	76.58	76.83	76.92	76.86	77.06	78.23	76.77	77.1	77.09	77.78	77.1	77.09	77.1	77.1	77.1	77.1	77.1	77.09	77.2	77.26	77.11	77.65	77.68	77.7	77.11	77.63	77.94	77.44	79.6	79.5	81.15	81.12	81.16	80.73	81	81.16	80.37	76.65	76.67	75.8	75.98	87.59	87.6	87.52
124	KJ473816_Rhinolophus_sinicus_YN2013_China_2013	77.02	77.01	77	77	77	77.21	77.3	77.24	77.45	78.61	77.15	77.48	77.47	78.15	77.46	77.5	77.51	77.51	77.51	77.51	77.51	77.51	77.65	77.69	77.56	78.05	78.15	78.15	77.69	78.19	78.53	78.01	79.89	80.31	81.89	81.86	81.9	81.07	81.3	81.4	80.7	76.82	76.81	76	76.14	87.89	87.94	87.88
125	OK287354_Rhinolophus_sinicus_Rs/KMC6_China_2020	77.37	77.37	77.36	77.36	77.36	77.48	77.57	77.52	77.71	78.9	77.42	77.72	77.72	78.38	77.81	77.78	77.79	77.79	77.79	77.79	77.79	77.79	77.94	77.99	77.84	78.36	78.46	78.48	77.79	78.25	78.59	78.11	80.2	80.09	81.69	81.66	81.69	81.37	81.63	81.77	81.07	77.15	77.1	76.38	76.51	88.31	88.34	88.28
126	KY417145_Rhinolophus_ferrumequinum_Rf4092_China_2012	77.18	77.18	77.17	77.15	77.16	77.24	77.33	77.27	77.48	78.65	77.18	77.48	77.47	78.17	77.49	77.49	77.5	77.5	77.5	77.5	77.5	77.5	77.67	77.69	77.57	78.74	78.75	78.76	78.14	78.55	78.83	78.43	79.96	79.82	81.45	81.42	81.33	81.12	81.4	81.52	80.77	77.19	77.16	76.06	76.12	87.9	87.93	87.84
127	RtVN21-193_Rhinolophus_thomasi_Vietnam_2021	77.39	77.41	77.39	77.38	77.39	77.49	77.58	77.53	77.71	78.88	77.37	77.71	77.7	78.38	77.7	77.79	77.79	77.79	77.79	77.79	77.79	77.79	77.85	77.82	77.75	78.18	78.26	78.29	78.37	78.79	79.06	78.67	80.12	79.99	81.55	81.52	81.52	81.22	81.48	81.58	80.82	76.68	76.67	76	76.1	87.28	87.31	87.23
128	RsVN21-195_Rhinolophus_siamensis_Vietnam_2021	77.4	77.42	77.4	77.39	77.4	77.51	77.6	77.55	77.74	78.9	77.39	77.73	77.72	78.41	77.73	77.81	77.81	77.82	77.82	77.82	77.82	77.81	77.88	77.84	77.77	78.21	78.28	78.31	78.39	78.81	79.07	78.69	80.14	80.01	81.57	81.54	81.52	81.24	81.5	81.6	80.84	76.7	76.69	76.02	76.12	87.27	87.3	87.22
129	DQ071615_Rhinolophus_pearsonii_Rp3_China_2004	77.55	77.57	77.55	77.54	77.54	77.74	77.84	77.78	78.01	79.09	77.62	78.41	78.41	78.65	78.01	78.02	78.03	78.03	78.03	78.03	78.03	78.02	78.14	78.24	78.08	77.94	77.99	77.99	78.04	78.48	78.81	78.31	80.53	80.5	82.09	82.05	82	81.58	81.85	81.96	81.28	76.64	76.69	76.22	76.44	88.06	88.04	88.04
130	OK017829_Rhinolophus_sinicus_GZ2021C_China_2021	77.66	77.67	77.66	77.64	77.65	77.8	77.91	77.84	78.03	79.16	77.69	78.5	78.49	78.74	78.12	78.15	78.15	78.15	78.16	78.16	78.16	78.15	78.24	78.27	78.22	77.94	78.05	78.07	77.97	78.43	78.78	78.28	80.47	80.45	81.57	81.54	81.6	81.34	81.64	81.63	81	76.77	76.8	76.36	76.48	88.29	88.29	88.25
131	OK017831_Rhinolophus_sinicus_GZ2021I_China_2021	77.64	77.65	77.64	77.62	77.63	77.79	77.9	77.84	78.03	79.16	77.67	78.5	78.5	78.75	78.11	78.12	78.12	78.12	78.13	78.13	78.13	78.12	78.23	78.24	78.21	77.92	78.01	78.03	77.96	78.42	78.77	78.28	80.43	80.42	81.56	81.53	81.59	81.33	81.63	81.63	81.01	76.7	76.75	76.29	76.41	88.25	88.25	88.22
132	OK017830_Rhinolophus_sinicus_GZ2021H_China_2021	77.46	77.48	77.47	77.45	77.46	77.44	77.54	77.48	77.69	78.85	77.38	77.92	77.91	78.43	77.79	77.8	77.81	77.81	77.81	77.81	77.81	77.8	77.94	77.94	77.91	78.19	78.31	78.33	77.64	78.11	78.44	77.93	80.17	80.14	81.32	81.3	81.41	81.02	81.32	81.36	80.69	77.07	77.04	76.22	76.29	88.27	88.25	88.25
133	RtVN21-192_Rhinolophus_thomasi_Vietnam_2021	77.36	77.37	77.35	77.34	77.34	77.72	77.81	77.76	77.96	79.03	77.62	78.45	78.44	78.42	77.84	77.77	77.78	77.78	77.78	77.78	77.78	77.77	77.91	77.99	77.87	77.74	77.77	77.78	77.86	78.35	78.68	78.17	80.21	80.16	81.72	81.69	81.71	81.28	81.52	81.81	80.9	76.55	76.68	76.37	76.54	87.55	87.6	87.5
134	RtVN21-197_Rhinolophus_thomasi_Vietnam_2021	77.53	77.55	77.53	77.51	77.52	77.82	77.91	77.85	78.05	79.12	77.7	78.57	78.56	78.55	77.98	77.9	77.91	77.91	77.91	77.91	77.91	77.9	78.11	78.14	78	77.86	77.93	77.94	78.01	78.49	78.82	78.31	80.33	80.29	81.81	81.79	81.83	81.44	81.71	82.01	81.06	76.62	76.72	76.29	76.39	87.78	87.81	87.73
135	RtVN21-200_Rhinolophus_thomasi_Vietnam_2021	77.53	77.55	77.53	77.51	77.52	77.81	77.91	77.85	78.05	79.12	77.7	78.57	78.56	78.55	77.98	77.9	77.9	77.9	77.91	77.91	77.91	77.9	78.11	78.13	77.99	77.86	77.92	77.94	78.01	78.49	78.82	78.31	80.33	80.29	81.81	81.78	81.82	81.44	81.71	82.01	81.05	76.62	76.72	76.29	76.39	87.78	87.81	87.73
136	RtVN21-201_Rhinolophus_thomasi_Vietnam_2021	77.53	77.54	77.52	77.51	77.51	77.81	77.9	77.84	78.05	79.12	77.7	78.56	78.56	78.54	77.98	77.89	77.9	77.9	77.9	77.9	77.9	77.9	78.11	78.13	77.99	77.86	77.92	77.93	78	78.48	78.82	78.31	80.33	80.28	81.81	81.78	81.82	81.43	81.71	82.01	81.05	76.62	76.72	76.28	76.38	87.77	87.8	87.72
137	RtVN21-29_Rhinolophus_thomasi_Vietnam_2021	77.46	77.47	77.45	77.44	77.44	77.77	77.87	77.8	78.02	79.08	77.66	77.86	77.85	78.47	77.85	77.83	77.83	77.83	77.84	77.84	77.84	77.83	78.02	78.05	77.96	77.87	77.94	77.94	78.07	78.47	78.85	78.34	80.2	80.15	81.73	81.7	81.82	81.34	81.54	81.87	81	76.57	76.64	76.24	76.38	86.84	86.87	86.82
138	KU973692_Rhinolophus_pusillus_F46_China_2012	76.94	76.95	76.94	76.92	76.93	77.14	77.25	77.18	77.4	78.55	77.09	77.53	77.53	78.12	77.35	77.37	77.37	77.37	77.37	77.37	77.37	77.37	77.58	77.6	77.52	78.71	78.81	78.83	78.08	78.49	78.76	78.36	79.9	79.77	81.19	81.16	81.14	80.98	81.15	81.45	80.54	77.14	77.18	76.02	76.17	87.54	87.52	87.45
139	OP963575_Rhinolophus_thomasi_BtSY1_China_2018	77.41	77.41	77.41	77.39	77.4	77.61	77.7	77.66	77.89	78.98	77.56	77.84	77.83	77.73	77.82	77.89	77.89	77.89	77.9	77.9	77.9	77.89	78	78.09	77.96	77.84	77.87	77.88	77.28	77.9	78.13	77.64	79.43	79.35	80.8	80.76	80.75	80.49	80.73	81.1	80.96	77.41	77.41	76.66	76.9	86.77	86.75	86.73
140	KF294457_Rhinolophus_monoceros_Longquan-140_China_2012	76.89	76.91	76.89	76.87	76.87	77.62	77.71	77.67	77.86	78.87	77.73	78.29	78.28	78.75	78.04	77.97	77.98	77.98	77.98	77.98	77.98	77.98	78.1	78.11	78.14	77.98	77.98	77.97	78.07	78.59	78.95	78.42	82.41	81.84	80.76	80.73	80.49	80.43	80.5	80.76	79.95	76.02	76.01	76.41	76.56	86.56	86.45	86.47
141	DQ022305_Rhinolophus_sinicus_HKU3-1_China_2005	77.23	77.23	77.22	77.2	77.2	77.56	77.66	77.6	77.8	78.96	77.45	78.33	78.33	78.57	77.84	77.84	77.85	77.85	77.85	77.85	77.85	77.84	78.06	78.13	78.03	77.72	77.74	77.74	77.87	78.37	78.71	78.2	81.79	81.3	80.42	80.4	80.35	80.3	80.39	80.55	79.8	76.35	76.4	75.91	76.15	88.18	88.16	88.12
142	DQ084200_Rhinolophus_sinicus_HKU3-3_China_2005	77.23	77.23	77.22	77.2	77.2	77.56	77.66	77.6	77.8	78.96	77.45	78.33	78.33	78.57	77.84	77.84	77.85	77.85	77.85	77.85	77.85	77.84	78.06	78.13	78.03	77.72	77.74	77.74	77.87	78.37	78.71	78.2	81.79	81.3	80.42	80.4	80.35	80.3	80.39	80.55	79.8	76.35	76.4	75.91	76.15	88.18	88.16	88.12
143	DQ084199_Rhinolophus_sinicus_HKU3-2_China_2005	77.22	77.23	77.22	77.19	77.2	77.56	77.66	77.6	77.8	78.96	77.45	78.34	78.34	78.58	77.84	77.85	77.86	77.86	77.86	77.86	77.86	77.85	78.07	78.14	78.04	77.71	77.75	77.74	77.87	78.37	78.72	78.2	81.8	81.3	80.43	80.4	80.35	80.31	80.39	80.56	79.79	76.34	76.4	75.89	76.15	88.19	88.17	88.13
144	GQ153539_Rhinolophus_sinicus_HKU3-4_China_2005	77.2	77.21	77.19	77.17	77.18	77.55	77.64	77.59	77.79	78.95	77.44	78.34	78.33	78.55	77.82	77.83	77.84	77.84	77.84	77.84	77.84	77.83	78.04	78.11	78.02	77.71	77.73	77.73	77.85	78.35	78.7	78.17	81.77	81.28	80.4	80.37	80.33	80.28	80.37	80.54	79.77	76.33	76.38	75.88	76.13	88.16	88.15	88.1
145	GQ153540_Rhinolophus_sinicus_HKU3-5_China_2005	77.21	77.21	77.2	77.18	77.18	77.55	77.64	77.59	77.79	78.95	77.44	78.33	78.32	78.56	77.81	77.82	77.83	77.83	77.83	77.83	77.83	77.83	78.04	78.1	78.02	77.7	77.73	77.72	77.84	78.34	78.69	78.17	81.77	81.28	80.4	80.37	80.32	80.29	80.37	80.54	79.77	76.34	76.39	75.89	76.14	88.16	88.14	88.1
146	GQ153541_Rhinolophus_sinicus_HKU3-6_China_2005	77.21	77.21	77.2	77.18	77.18	77.55	77.65	77.59	77.79	78.95	77.44	78.32	78.31	78.56	77.82	77.83	77.83	77.83	77.84	77.84	77.84	77.83	78.04	78.11	78.02	77.71	77.73	77.73	77.86	78.36	78.7	78.18	81.76	81.28	80.4	80.38	80.33	80.28	80.36	80.54	79.77	76.32	76.37	75.87	76.13	88.16	88.15	88.1
147	GQ153544_Rhinolophus_sinicus_HKU3-9_China_2006	77.18	77.19	77.18	77.16	77.16	77.52	77.62	77.56	77.76	78.92	77.41	78.3	78.29	78.53	77.78	77.8	77.8	77.8	77.81	77.81	77.81	77.8	78.02	78.08	78	77.68	77.7	77.69	77.82	78.32	78.67	78.15	81.74	81.25	80.37	80.34	80.29	80.27	80.34	80.51	79.73	76.31	76.36	75.86	76.1	88.12	88.09	88.05
148	GQ153545_Rhinolophus_sinicus_HKU3-10_China_2006	77.18	77.19	77.17	77.15	77.16	77.51	77.61	77.56	77.76	78.92	77.4	78.3	78.3	78.53	77.79	77.8	77.81	77.81	77.81	77.81	77.81	77.8	78.02	78.08	78	77.68	77.7	77.7	77.81	78.32	78.66	78.14	81.74	81.24	80.36	80.34	80.29	80.27	80.35	80.51	79.74	76.31	76.35	75.86	76.1	88.11	88.09	88.05
149	GQ153546_Rhinolophus_sinicus_HKU3-11_China_2007	77.19	77.2	77.18	77.16	77.17	77.52	77.62	77.57	77.77	78.93	77.41	78.31	78.3	78.54	77.79	77.81	77.81	77.81	77.82	77.82	77.82	77.81	78.03	78.09	78.01	77.69	77.7	77.7	77.82	78.32	78.67	78.15	81.74	81.25	80.38	80.35	80.3	80.28	80.35	80.52	79.74	76.31	76.35	75.86	76.1	88.11	88.09	88.05
150	GQ153548_Rhinolophus_sinicus_HKU3-13_China_2007	77.16	77.17	77.15	77.13	77.14	77.49	77.59	77.53	77.73	78.9	77.38	78.25	78.24	78.48	77.73	77.75	77.75	77.75	77.76	77.76	77.76	77.75	77.97	78.03	77.96	77.64	77.66	77.66	77.77	78.27	78.61	78.09	81.71	81.22	80.36	80.33	80.28	80.23	80.3	80.47	79.69	76.27	76.31	75.83	76.07	88.03	88.01	87.97
151	GQ153547_Rhinolophus_sinicus_HKU3-12_China_2007	77.25	77.26	77.24	77.22	77.23	77.53	77.63	77.58	77.78	78.92	77.42	78.34	78.34	78.58	77.86	77.85	77.85	77.85	77.86	77.86	77.86	77.85	78.08	78.15	78.07	77.73	77.77	77.76	77.86	78.36	78.71	78.19	81.65	81.24	80.38	80.35	80.29	80.3	80.4	80.56	79.76	76.3	76.36	75.87	76.05	88.18	88.14	88.11
152	GQ153542_Rhinolophus_sinicus_HKU3-7_China_2006	77.3	77.31	77.29	77.27	77.27	77.67	77.77	77.71	77.9	79.06	77.56	78.33	78.32	78.58	77.92	77.91	77.91	77.91	77.92	77.92	77.92	77.91	78.04	78.09	78.06	77.72	77.73	77.74	77.91	78.4	78.78	78.27	81.81	81.25	80.3	80.27	80.26	80.23	80.33	80.54	79.8	76.39	76.51	76.01	76.17	88.17	88.11	88.12
153	GQ153543_Rhinolophus_sinicus_HKU3-8_China_2006	77.06	77.06	77.05	77.03	77.03	77.41	77.5	77.46	77.65	78.8	77.34	78.08	78.08	78.33	77.68	77.66	77.66	77.66	77.67	77.67	77.67	77.66	77.79	77.84	77.81	77.51	77.52	77.54	77.65	78.14	78.51	78.01	81.56	81	80.04	80.02	80.01	79.97	80.07	80.28	79.55	76.2	76.31	75.84	76	87.92	87.86	87.87
154	OK017808_Rhinolophus_sinicus_FJ2021A_China_2021	77.12	77.13	77.12	77.1	77.09	77.48	77.59	77.54	77.74	78.9	77.44	78.14	78.14	78.43	77.68	77.71	77.72	77.72	77.72	77.72	77.72	77.72	77.8	77.87	77.82	78.31	78.25	78.27	77.64	78.13	78.48	77.93	81.77	81.29	80.4	80.37	80.21	80.19	80.23	80.5	79.6	76.95	77.01	76.09	76.2	88.74	88.64	88.67
155	OK017809_Rhinolophus_sinicus_FJ2021D_China_2021	77.33	77.33	77.32	77.3	77.31	77.75	77.84	77.79	77.99	79.14	77.65	78.56	78.55	78.85	78.12	78.16	78.17	78.17	78.17	78.17	78.17	78.16	78.24	78.3	78.2	77.89	77.92	77.92	78.01	78.54	78.9	78.35	82.38	81.74	80.65	80.63	80.55	80.57	80.63	80.95	80.05	76.6	76.67	76.13	76.34	88.32	88.24	88.23
156	OK017810_Rhinolophus_sinicus_FJ2021E_China_2021	77.31	77.32	77.3	77.28	77.29	77.71	77.79	77.75	77.94	79.09	77.6	78.49	78.49	78.68	77.99	78.01	78.02	78.02	78.02	78.02	78.02	78.01	78.06	78.15	78.09	77.87	77.86	77.86	78.02	78.49	78.86	78.3	82.27	81.63	80.54	80.52	80.46	80.44	80.5	80.75	79.88	76.47	76.52	76	76.19	88.27	88.18	88.19
157	OK017811_Rhinolophus_sinicus_FJ2021M_China_2021	77.35	77.36	77.34	77.32	77.33	77.72	77.81	77.76	77.95	79.1	77.61	78.54	78.54	78.73	78.01	78.01	78.02	78.02	78.02	78.02	78.02	78.02	78.1	78.19	78.11	77.93	77.88	77.88	78.06	78.53	78.9	78.34	82.32	81.67	80.55	80.52	80.48	80.48	80.51	80.78	79.9	76.53	76.58	76.08	76.27	88.33	88.23	88.23
158	OK017837_Rhinolophus_sinicus_JX2021C_China_2021	76.56	76.57	76.56	76.54	76.54	77.02	77.01	77.06	77.24	78.36	76.91	77.67	77.66	77.88	77.29	77.26	77.27	77.27	77.27	77.27	77.27	77.26	77.36	77.4	77.41	77.04	77.04	77.04	77.23	77.74	78.09	77.57	80.38	80.24	79.75	79.72	79.74	79.58	79.74	79.97	79.21	75.86	75.95	75.45	75.62	87.39	87.35	87.34
159	OK017807_Rhinolophus_sinicus_AH2021A_China_2021	77.43	77.44	77.43	77.41	77.41	77.79	77.88	77.82	78.01	79.22	77.67	78.37	78.36	78.66	78.02	78.09	78.09	78.09	78.1	78.1	78.1	78.09	78.08	78.1	78.11	77.77	77.77	77.77	78.03	78.53	78.85	78.37	81.91	81.78	80.4	80.37	80.35	80.39	80.49	80.72	79.98	76.6	76.68	76.19	76.36	88.2	88.1	88.06
160	OK017838_Rhinolophus_sinicus_JX2021G_China_2021	77	77.01	76.99	76.97	76.97	77.42	77.51	77.46	77.65	78.83	77.45	78.11	78.1	78.36	77.63	77.66	77.66	77.67	77.67	77.67	77.67	77.66	77.83	77.88	77.82	78.15	78.15	78.15	77.68	78.16	78.52	77.96	81.05	80.71	80.85	80.82	80.69	80.59	80.74	80.85	80	76.78	76.85	76.44	76.58	88.43	88.33	88.33
161	OK017840_Rhinolophus_sinicus_JX2021K_China_2021	77.09	77.1	77.08	77.06	77.06	77.46	77.54	77.5	77.69	78.89	77.41	78.17	78.17	78.46	77.73	77.75	77.75	77.76	77.76	77.76	77.76	77.75	77.93	77.96	77.91	78.32	78.33	78.32	77.64	78.16	78.49	77.96	81.01	80.68	80.84	80.81	80.65	80.62	80.79	80.88	80.03	77.02	77.1	76.24	76.46	88.71	88.61	88.61
162	OK017839_Rhinolophus_sinicus_JX2021J_China_2021	77.04	77.04	77.03	77.02	77.01	77.35	77.43	77.39	77.59	78.75	77.3	77.67	77.67	78.27	77.71	77.63	77.63	77.64	77.64	77.64	77.64	77.63	77.84	77.93	77.85	78.2	78.29	78.27	77.57	78.02	78.39	77.87	80.47	80.09	81.03	81	80.86	80.76	80.95	81.1	80.37	76.91	76.99	76.07	76.22	88.07	88.06	88.06
163	OK017844_Rhinolophus_sinicus_JX2021O_China_2021	77.28	77.28	77.27	77.25	77.25	77.42	77.51	77.46	77.66	78.81	77.37	77.74	77.73	78.23	77.64	77.63	77.64	77.65	77.64	77.64	77.64	77.64	77.73	77.82	77.75	78.1	78.13	78.14	77.71	78.17	78.54	78.02	81.4	81.05	80.38	80.35	80.22	80.16	80.28	80.5	79.77	76.92	76.92	76.07	76.15	88.33	88.26	88.32
164	OK017845_Rhinolophus_sinicus_JX2021P_China_2021	77.24	77.24	77.23	77.21	77.21	77.43	77.52	77.47	77.68	78.84	77.38	77.75	77.75	78.23	77.68	77.66	77.67	77.68	77.67	77.67	77.67	77.67	77.67	77.75	77.73	78.1	78.09	78.09	77.71	78.17	78.54	78.01	81.56	81.14	80.13	80.1	79.93	79.94	80.04	80.19	79.52	76.9	76.91	76.04	76.12	88.36	88.29	88.35
165	OK017802_Rhinolophus_sp_HB2020E_China_2020	77.44	77.45	77.44	77.42	77.43	77.78	77.87	77.82	78.02	79.18	77.67	78.44	78.44	78.74	78.04	78.14	78.14	78.14	78.15	78.15	78.15	78.14	78.17	78.21	78.16	77.86	77.84	77.84	77.97	78.48	78.84	78.31	81.19	80.98	80.78	80.75	80.74	80.65	80.82	80.97	80.22	76.56	76.67	76.21	76.33	88.59	88.55	88.49
166	OK017801_Rhinolophus_sp_HB2020D_China_2020	77.17	77.18	77.16	77.14	77.15	77.4	77.49	77.43	77.62	78.83	77.29	77.68	77.67	78.22	77.63	77.65	77.65	77.66	77.66	77.66	77.66	77.65	77.66	77.69	77.68	77.35	77.31	77.31	77.7	78.19	78.56	78.01	80.77	80.93	80.87	80.84	80.74	80.12	80.35	80.43	79.87	76.2	76.29	75.84	75.89	87.94	87.9	87.86
167	OK017836_Rhinolophus_sinicus_JX2021AC_China_2021	77.47	77.48	77.48	77.45	77.46	77.78	77.87	77.82	78	79.19	77.67	78.13	78.12	78.71	78.08	78.13	78.14	78.15	78.15	78.15	78.15	78.14	78.14	78.18	78.15	77.77	77.78	77.78	77.89	78.39	78.73	78.21	81.11	80.83	80.9	80.87	80.78	80.62	80.82	80.94	80.27	76.51	76.59	76.17	76.23	88.08	88.04	88.02
168	KJ473815_Rhinolophus_sinicus_GX2013_China_2013	76.89	76.9	76.88	76.87	76.86	77.22	77.31	77.25	77.46	78.6	77.17	77.92	77.92	78.09	77.54	77.52	77.53	77.53	77.53	77.53	77.53	77.52	77.69	77.71	77.63	77.92	78.03	78.03	77.53	78.05	78.38	77.86	79.89	80.38	81.87	81.84	81.93	80.89	81.21	81.43	80.66	76.84	76.76	75.97	76	88.13	88.13	88.06
169	OK017813_Rhinolophus_sinicus_GD2017G_China_2017	77.12	77.13	77.12	77.1	77.1	77.41	77.5	77.44	77.66	78.77	77.36	77.63	77.62	78.27	77.69	77.63	77.64	77.65	77.64	77.64	77.64	77.64	77.71	77.81	77.75	78.1	78.11	78.11	77.49	77.95	78.3	77.79	80.36	80.15	81.13	81.1	81.07	80.72	81.02	81.17	80.47	76.94	76.98	76.16	76.24	88.15	88.12	88.12
170	OK017819_Rhinolophus_sinicus_GD2017M_China_2017	77.12	77.13	77.12	77.1	77.1	77.41	77.5	77.44	77.65	78.76	77.36	77.63	77.62	78.27	77.69	77.62	77.63	77.64	77.63	77.63	77.63	77.63	77.71	77.81	77.75	78.1	78.11	78.1	77.49	77.94	78.3	77.79	80.36	80.15	81.13	81.1	81.07	80.71	81.02	81.17	80.46	76.94	76.98	76.16	76.24	88.14	88.12	88.11
171	OK017812_Rhinolophus_sinicus_GD2016B_China_2016	76.73	76.74	76.72	76.71	76.7	77.19	77.28	77.23	77.44	78.58	77.3	77.84	77.83	78.11	77.37	77.35	77.36	77.36	77.36	77.36	77.36	77.35	77.53	77.59	77.47	77.81	77.86	77.86	77.39	77.9	78.22	77.71	80.87	80.62	80.43	80.4	80.34	80.22	80.37	80.64	79.74	76.57	76.56	76.33	76.5	88.11	88.08	88.06
172	OK017814_Rhinolophus_sinicus_GD2017H_China_2017	76.85	76.85	76.83	76.81	76.81	77.25	77.34	77.29	77.5	78.61	77.14	78.01	78	78.31	77.59	77.54	77.55	77.55	77.55	77.55	77.55	77.54	77.74	77.82	77.71	77.38	77.45	77.43	77.68	78.2	78.56	78.02	79.9	80.21	81.83	81.8	81.74	81.02	81.29	81.43	80.6	76.07	76.15	75.7	75.9	87.53	87.55	87.56
173	OK017815_Rhinolophus_sinicus_GD2017I_China_2017	77.28	77.28	77.27	77.25	77.25	77.67	77.76	77.7	77.92	79.02	77.56	78.41	78.4	78.71	78	77.95	77.96	77.96	77.96	77.96	77.96	77.96	78.15	78.22	78.11	77.78	77.85	77.83	77.88	78.39	78.76	78.22	80.29	80.14	81.75	81.73	81.65	81.42	81.69	81.83	80.99	76.45	76.54	76.09	76.29	87.97	87.99	88
174	OK017816_Rhinolophus_sinicus_GD2017J_China_2017	77.3	77.3	77.29	77.27	77.27	77.67	77.76	77.71	77.92	79.04	77.56	78.42	78.42	78.72	78.01	77.96	77.97	77.97	77.97	77.97	77.97	77.96	78.15	78.23	78.12	77.79	77.86	77.84	77.89	78.4	78.77	78.24	80.31	80.16	81.78	81.75	81.68	81.44	81.7	81.85	81.02	76.47	76.55	76.11	76.3	88	88.01	88.02
175	OK017817_Rhinolophus_sinicus_GD2017K_China_2017	77.3	77.3	77.29	77.27	77.27	77.67	77.76	77.71	77.92	79.04	77.56	78.42	78.42	78.72	78.01	77.96	77.97	77.97	77.97	77.97	77.97	77.96	78.15	78.23	78.12	77.79	77.86	77.84	77.89	78.4	78.77	78.24	80.31	80.16	81.78	81.75	81.68	81.44	81.7	81.85	81.02	76.47	76.55	76.11	76.3	88	88.01	88.02
176	OK017818_Rhinolophus_sinicus_GD2017L_China_2017	77.3	77.3	77.29	77.27	77.27	77.67	77.76	77.71	77.92	79.04	77.56	78.42	78.42	78.72	78.01	77.96	77.97	77.97	77.97	77.97	77.97	77.96	78.15	78.23	78.12	77.79	77.86	77.84	77.89	78.4	78.77	78.24	80.31	80.16	81.78	81.75	81.68	81.44	81.7	81.85	81.02	76.47	76.55	76.11	76.3	88	88.01	88.02
177	OK017820_Rhinolophus_sinicus_GD2017N_China_2017	77.04	77.04	77.02	77.01	77	77.42	77.51	77.45	77.67	78.78	77.31	78.17	78.17	78.46	77.75	77.7	77.71	77.71	77.71	77.71	77.71	77.71	77.9	77.98	77.86	77.54	77.61	77.59	77.83	78.34	78.71	78.18	80.05	80.37	81.99	81.96	81.89	81.18	81.44	81.59	80.76	76.21	76.29	75.84	76.03	87.72	87.74	87.75
178	OK017821_Rhinolophus_sinicus_GD2017O_China_2017	77.29	77.3	77.29	77.27	77.26	77.68	77.77	77.71	77.93	79.03	77.57	78.42	78.41	78.72	78.01	77.96	77.96	77.96	77.97	77.97	77.97	77.96	78.15	78.23	78.11	77.79	77.86	77.84	77.89	78.4	78.77	78.23	80.31	80.16	81.77	81.74	81.67	81.44	81.7	81.84	81.01	76.46	76.54	76.1	76.29	87.99	88	88.01
179	MW681002_Rhinolophus_sinicus_Rs56_China_2020	77.06	77.07	77.06	77.04	77.04	77.45	77.53	77.48	77.69	78.82	77.39	78.11	78.11	78.44	77.73	77.69	77.7	77.7	77.7	77.7	77.7	77.69	77.86	77.93	77.85	78.3	78.35	78.34	77.63	78.1	78.49	77.93	80.22	80.06	81.37	81.34	81.31	81	81.29	81.47	80.62	77	77.05	76.21	76.36	88.56	88.52	88.53
180	OM240725_Rhinolophus_affinis_RaCH025_China_2020	77.39	77.39	77.38	77.36	77.36	77.74	77.83	77.78	77.98	79.08	77.63	78.31	78.3	78.7	77.92	77.97	77.98	77.98	77.98	77.98	77.98	77.98	78.12	78.19	78.11	77.84	77.9	77.9	77.92	78.39	78.78	78.21	80.49	80.35	81.61	81.59	81.54	81.31	81.59	81.75	80.93	76.57	76.65	76.2	76.36	88.12	88.1	88.1
181	OK017841_Rhinolophus_sinicus_JX2021L_China_2021	77.49	77.51	77.49	77.48	77.47	77.87	77.96	77.91	78.12	79.17	77.76	78.44	78.44	78.75	78.03	78.03	78.03	78.03	78.04	78.04	78.04	78.03	78.24	78.33	78.19	77.9	77.94	77.93	78	78.45	78.82	78.28	80.57	80.37	81.89	81.87	81.87	81.49	81.73	81.96	81.08	76.64	76.69	76.24	76.41	88.1	88.11	88.12
182	OK017843_Rhinolophus_sinicus_JX2021N_China_2021	77.15	77.17	77.15	77.14	77.13	77.5	77.59	77.53	77.73	78.8	77.44	78.08	78.08	78.46	77.65	77.69	77.69	77.69	77.7	77.7	77.7	77.69	77.9	78	77.84	78.25	78.3	78.29	77.66	78.12	78.49	77.94	80.19	80.05	81.54	81.51	81.53	81.16	81.42	81.62	80.71	76.92	76.92	76.1	76.22	88.48	88.49	88.52
183	OK017842_Rhinolophus_sinicus_JX2021M_China_2021	77.26	77.26	77.25	77.24	77.23	77.53	77.62	77.56	77.78	78.85	77.47	77.71	77.7	78.31	77.72	77.69	77.7	77.71	77.7	77.7	77.7	77.7	77.77	77.85	77.76	78.08	78.14	78.13	77.51	77.98	78.35	77.81	80.11	79.9	81.51	81.48	81.43	81.04	81.37	81.48	80.85	76.96	76.94	76.15	76.18	88.14	88.17	88.21
184	OK017823_Rhinolophus_sinicus_GD2017Q_China_2017	77.09	77.11	77.09	77.07	77.06	77.52	77.62	77.57	77.77	78.86	77.62	78.02	78.01	78.36	77.59	77.58	77.59	77.59	77.59	77.59	77.59	77.58	77.73	77.81	77.65	78.03	78.07	78.09	77.54	78.03	78.4	77.82	80.25	80.1	80.33	80.3	80.22	80.07	80.23	80.42	79.51	76.8	76.79	76.54	76.67	87.91	87.96	87.95
185	OK017822_Rhinolophus_sinicus_GD2017P_China_2017	76.91	76.93	76.91	76.9	76.88	77.34	77.43	77.38	77.58	78.66	77.44	77.93	77.93	78.25	77.51	77.5	77.5	77.5	77.51	77.51	77.51	77.5	77.65	77.77	77.6	77.98	78.05	78.05	77.46	77.92	78.32	77.73	80.14	80.06	81.37	81.34	81.24	80.97	81.25	81.39	80.49	76.65	76.67	76.49	76.54	88.28	88.28	88.25
186	OK017824_Rhinolophus_sinicus_GD2017W_China_2017	77.08	77.09	77.07	77.06	77.05	77.51	77.6	77.55	77.75	78.83	77.45	78.06	78.06	78.38	77.65	77.65	77.66	77.66	77.66	77.66	77.66	77.66	77.83	77.96	77.79	78.21	78.28	78.28	77.56	78.02	78.42	77.84	80.26	80.17	81.5	81.47	81.36	81.05	81.34	81.5	80.62	76.95	76.99	76.21	76.26	88.66	88.65	88.63
187	OK017827_Rhinolophus_sinicus_GD2019D_China_2019	77.36	77.37	77.36	77.35	77.33	77.82	77.91	77.86	78.06	79.16	77.7	78.39	78.38	78.69	78.02	77.99	78	78	78	78	78	77.99	78.2	78.3	78.13	77.79	77.9	77.9	77.9	78.41	78.75	78.23	80.5	80.4	81.7	81.68	81.61	81.35	81.66	81.8	81.04	76.52	76.6	76.2	76.3	88.13	88.15	88.12
188	OK017828_Rhinolophus_sinicus_GD2019E_China_2019	77.36	77.37	77.35	77.34	77.33	77.88	77.97	77.92	78.12	79.2	77.76	78.47	78.46	78.71	78.09	78.01	78.02	78.02	78.02	78.02	78.02	78.01	78.22	78.32	78.16	77.79	77.91	77.91	77.92	78.45	78.79	78.26	80.53	80.4	81.66	81.63	81.53	81.25	81.55	81.76	80.96	76.54	76.56	76.18	76.3	88.19	88.19	88.18
189	OK017825_Rhinolophus_sinicus_GD2019A_China_2019	77.32	77.33	77.31	77.3	77.3	77.74	77.83	77.78	77.98	79.07	77.62	78.31	78.3	78.51	77.86	77.86	77.86	77.86	77.87	77.87	77.87	77.86	78.03	78.11	78	77.67	77.76	77.76	77.88	78.39	78.74	78.21	80.44	80.38	81.47	81.44	81.34	81.06	81.29	81.54	80.74	76.39	76.48	76.02	76.15	88.17	88.19	88.16
190	OK017826_Rhinolophus_sinicus_GD2019B_China_2019	77.33	77.34	77.32	77.31	77.3	77.75	77.85	77.8	77.99	79.09	77.63	78.33	78.32	78.53	77.86	77.87	77.88	77.88	77.88	77.88	77.88	77.88	78.03	78.12	78.01	77.69	77.77	77.76	77.88	78.39	78.74	78.21	80.46	80.4	81.48	81.45	81.34	81.07	81.31	81.55	80.76	76.39	76.49	76.03	76.16	88.19	88.21	88.18
191	JX993987_Rhinolophus_pusillus_Rp/Shaanxi2011_China_2011	77.5	77.51	77.49	77.48	77.48	77.6	77.7	77.64	77.81	78.97	77.49	77.8	77.8	78.41	77.83	77.83	77.84	77.85	77.84	77.84	77.84	77.84	77.91	77.97	77.92	77.6	77.55	77.56	77.72	78.23	78.57	78.01	80.67	80.43	80.45	80.42	80.33	80.21	80.34	80.55	79.85	76.52	76.57	76.25	76.28	89.88	89.88	90.02
192	OK017846_Rhinolophus_sinicus_SC2018B_China_2016	77.04	77.05	77.04	77.02	77.02	77.06	77.16	77.1	77.31	78.44	76.94	77.76	77.76	77.94	77.33	77.44	77.45	77.45	77.46	77.46	77.46	77.45	77.48	77.59	77.53	77.12	77.24	77.26	77.26	77.75	78.1	77.59	79.9	79.74	80.02	79.99	79.89	79.79	79.79	80	79.3	76.01	76.12	75.66	75.72	90.09	90.28	90.4
193	DQ412043_Rhinolophus_macrotis_Rm1_China_2004	77.2	77.21	77.19	77.17	77.18	77.46	77.55	77.48	77.71	78.87	77.34	78.04	78.03	78.16	77.73	77.79	77.8	77.8	77.8	77.8	77.8	77.8	77.79	77.92	77.81	77.44	77.54	77.57	77.65	78.16	78.53	77.98	80.33	80.12	80.21	80.19	80.26	80.11	80.19	80.57	79.8	76.54	76.63	76.15	76.29	89.09	88.63	88.55
194	DQ648857_Rhinolophus_macrotis_BtCoV/279/2005_China_2004	77.29	77.3	77.29	77.27	77.27	77.51	77.61	77.54	77.75	78.92	77.4	78.14	78.13	78.26	77.84	77.9	77.91	77.91	77.91	77.91	77.91	77.91	77.9	78.02	77.93	77.53	77.64	77.67	77.71	78.21	78.58	78.03	80.43	80.23	80.33	80.3	80.39	80.24	80.32	80.7	79.93	76.58	76.67	76.22	76.35	89.03	88.62	88.49
195	OK017833_Rhinolophus_sinicus_HN2021D_China_2021	77.59	77.6	77.59	77.57	77.58	77.72	77.82	77.75	77.94	79.05	77.61	78.36	78.36	78.63	78.09	78.15	78.16	78.16	78.16	78.16	78.16	78.16	78.09	78.24	78.11	77.85	77.86	77.88	78	78.51	78.87	78.34	80.65	80.51	80.69	80.66	80.75	80.53	80.65	80.87	80.15	76.65	76.71	76.15	76.38	88.64	88.84	88.98
196	OK017860_Rhinolophus_siamensis_JX2021D_China_2021	77.62	77.62	77.6	77.59	77.59	77.92	78.01	77.95	78.15	79.29	77.81	78.47	78.46	78.68	78.11	78.14	78.15	78.15	78.15	78.15	78.15	78.15	78.22	78.28	78.16	77.94	77.9	77.93	78.03	78.53	78.87	78.36	80.65	80.47	80.86	80.84	80.86	80.72	80.85	81.02	80.36	76.64	76.65	76.17	76.31	89	88.72	88.67
197	OK017832_Rhinolophus_sinicus_HN2021C_China_2021	77.33	77.32	77.31	77.29	77.3	77.55	77.63	77.58	77.76	78.85	77.43	77.81	77.81	78.54	77.83	77.91	77.91	77.92	77.92	77.92	77.92	77.91	77.93	77.99	77.91	78.26	78.29	78.29	78.37	78.81	79.08	78.68	80.38	80.27	80.43	80.4	80.43	80.35	80.47	80.67	79.82	76.7	76.84	76.04	76.1	87.62	87.83	87.95
198	OK017859_Rhinolophus_siamensis_GX2019A_China_2019	77.23	77.23	77.22	77.22	77.21	77.23	77.31	77.26	77.46	78.54	77.17	77.51	77.51	78.26	77.62	77.59	77.59	77.6	77.6	77.6	77.6	77.59	77.65	77.74	77.62	78.65	78.8	78.8	78.06	78.51	78.77	78.37	80.2	80.02	81.3	81.27	81.28	80.9	81.19	81.49	80.52	77.15	77.14	76.01	76.17	88.3	88.29	88.3
199	KJ473814_Rhinolophus_sinicus_Rs-HuB2013_China_2013	77.74	77.74	77.73	77.71	77.71	77.62	77.72	77.66	77.85	79.04	77.51	78.04	78.03	78.51	78.09	78.08	78.09	78.1	78.09	78.09	78.09	78.09	78.13	78.17	78.18	77.76	77.79	77.81	77.74	78.24	78.62	78.05	80.83	80.66	80.59	80.56	80.64	80.46	80.65	80.87	80.13	76.66	76.78	76.26	76.44	88.81	88.62	88.62
200	MZ328294_Rhinolophus_sinicus__JSB_Rsin_China_2016	77.62	77.63	77.61	77.6	77.59	77.68	77.78	77.72	77.92	79.08	77.57	78.29	78.29	78.4	77.92	77.91	77.92	77.92	77.92	77.92	77.92	77.92	78.02	78.05	77.98	77.65	77.67	77.69	77.75	78.22	78.59	78.06	80.59	80.37	80.4	80.37	80.49	80.31	80.49	80.7	79.94	76.52	76.57	76.12	76.27	89	88.86	88.83
201	OK017834_Rhinolophus_sinicus_HN2021E_China_2021	77.34	77.33	77.33	77.31	77.31	77.38	77.48	77.43	77.6	78.76	77.33	77.81	77.8	78.38	77.78	77.85	77.86	77.87	77.86	77.86	77.86	77.86	77.83	77.95	77.97	78.31	78.34	78.36	77.61	78.09	78.42	77.89	80.44	80.27	80.35	80.32	80.39	80.2	80.31	80.49	79.69	77.07	77.13	76.3	76.43	89.35	89.22	89.24
202	OK017835_Rhinolophus_sinicus_HN2021F_China_2021	77.59	77.6	77.58	77.56	77.57	77.71	77.82	77.75	77.92	79.08	77.59	78.44	78.43	78.55	78.13	78.22	78.22	78.22	78.23	78.23	78.23	78.22	78.17	78.24	78.24	77.89	77.92	77.93	77.93	78.4	78.75	78.2	80.68	80.54	80.66	80.64	80.68	80.4	80.55	80.75	80.03	76.7	76.81	76.33	76.39	89.19	89.06	89.05
203	KY352407_Rhinolophus_sp_BtKY72_Kenya_2007	73.68	73.71	73.7	73.69	73.67	73.93	74.05	73.98	74.23	75.4	74.03	74.3	74.29	74.09	74.04	74.08	74.07	74.07	74.08	74.08	74.08	74.07	74.16	74.23	74.22	73.9	73.89	73.92	73.66	74.3	74.58	74.08	74.01	73.97	73.96	73.93	73.8	74.12	73.96	74.29	74.11	73.36	73.44	74.63	74.72	75.49	75.45	75.53
204	MT726043_Rhinolophus_sp_PREDICT/PDF-2386/OTBA40RSV_Uganda_2013	73.69	73.7	73.69	73.68	73.67	73.62	73.76	73.67	73.93	75.09	73.71	73.63	73.62	73.72	73.59	73.74	73.74	73.74	73.75	73.75	73.75	73.74	73.89	73.89	73.8	73.4	73.44	73.46	73.2	73.84	74.13	73.64	73.53	74.09	74.24	74.21	74.06	73.75	73.79	73.88	73.8	73.12	73.27	74.27	74.47	75.27	75.25	75.33
205	MT726044_Rhinolophus_sp_PREDICT/PDF-2370/OTBA35RSV_Uganda_2013	73.69	73.7	73.69	73.68	73.67	73.62	73.76	73.67	73.93	75.09	73.71	73.63	73.62	73.72	73.59	73.74	73.74	73.74	73.75	73.75	73.75	73.74	73.89	73.89	73.8	73.4	73.44	73.46	73.2	73.84	74.13	73.64	73.53	74.09	74.24	74.21	74.06	73.75	73.79	73.88	73.8	73.12	73.27	74.27	74.47	75.27	75.25	75.33
206	MT726045_Rhinolophus_sp_PREDICT/PRD-0038/AABSMF_Rwanda_2011	73.64	73.65	73.64	73.64	73.62	73.5	73.64	73.55	73.81	74.96	73.59	73.56	73.54	73.61	73.5	73.65	73.65	73.65	73.66	73.66	73.66	73.65	73.8	73.8	73.7	73.33	73.38	73.39	73.15	73.78	74.07	73.6	73.5	74.07	74.21	74.18	74.06	73.73	73.79	73.87	73.75	73.03	73.19	74.18	74.37	75.29	75.27	75.35
207	MZ190137_Rhinolophus_ferrumequinum_Khosta-1_Russia_2020	73.73	73.73	73.71	73.71	73.71	73.73	73.84	73.77	74.03	75.2	73.82	73.64	73.64	73.97	73.75	73.77	73.77	73.77	73.77	73.77	73.77	73.77	73.92	73.96	73.95	73.5	73.65	73.68	73.56	74.18	74.48	73.99	74.6	74.92	75.07	75.04	74.89	74.65	74.61	74.73	74.62	73.5	73.6	74.76	74.72	76.5	76.55	76.57
208	NC_014470_Rhinolophus_blasii_BM48-31/BGR/2008_Bulgaria_2008	73.48	73.5	73.48	73.48	73.48	73.67	73.78	73.72	73.99	75.17	73.77	73.68	73.68	73.76	73.75	73.8	73.8	73.8	73.81	73.81	73.81	73.8	73.86	73.99	73.96	73.44	73.56	73.59	73.34	74	74.34	73.8	74.38	74.4	74.49	74.46	74.46	74.56	74.54	74.67	74.67	73.32	73.36	74.5	74.57	76.1	76.12	76.18
209	MZ190138_Rhinolophus_hipposideros_Khosta-2_Russia_2020	73.51	73.51	73.51	73.5	73.48	73.6	73.78	73.64	73.94	75.11	73.7	73.79	73.8	73.68	73.62	73.78	73.79	73.79	73.79	73.79	73.79	73.78	73.78	73.85	73.79	73.48	73.46	73.46	73.4	73.98	74.36	73.88	73.67	73.64	73.81	73.78	73.69	73.71	73.69	73.63	73.79	73.34	73.26	74.42	74.55	74.98	75.06	75.06
210	MW719567_Rhinolophus_hipposideros_RhGB01_UK_2020	73.03	73.04	73.03	73.02	73	73.33	73.44	73.37	73.63	74.89	73.42	73.41	73.4	73.3	73.31	73.52	73.52	73.52	73.52	73.52	73.52	73.52	73.41	73.47	73.44	73.03	73.02	73.04	72.88	73.51	73.76	73.36	73.32	73.22	73.26	73.23	73.17	73.31	73.34	73.41	73.38	72.78	72.64	73.95	73.89	74.36	74.42	74.41
211	OP776338_Rhinolophus_hipposideros_RhGB02_UK_2021	73.01	73.02	73.01	73	72.98	73.36	73.48	73.4	73.66	74.92	73.45	73.44	73.44	73.34	73.32	73.53	73.54	73.54	73.54	73.54	73.54	73.53	73.45	73.51	73.47	73.1	73.07	73.1	72.96	73.61	73.84	73.44	73.33	73.24	73.32	73.29	73.21	73.35	73.36	73.45	73.39	72.79	72.66	73.96	73.93	74.38	74.43	74.44
212	OP776339_Rhinolophus_hipposideros_RhGB05_UK_2021	73.04	73.05	73.05	73.04	73.02	73.42	73.53	73.47	73.72	74.96	73.51	73.53	73.52	73.32	73.37	73.56	73.56	73.56	73.57	73.57	73.57	73.56	73.47	73.54	73.5	73.12	73.15	73.16	73.03	73.67	73.91	73.51	73.36	73.29	73.4	73.38	73.26	73.35	73.41	73.48	73.45	72.85	72.74	74	74	74.45	74.5	74.54
213	OP776340_Rhinolophus_hipposideros_RhGB05_UK_2021	73.09	73.1	73.09	73.08	73.07	73.43	73.54	73.47	73.73	74.99	73.52	73.53	73.52	73.38	73.38	73.63	73.64	73.64	73.64	73.64	73.64	73.63	73.57	73.62	73.56	73.21	73.2	73.23	73.02	73.65	73.91	73.51	73.42	73.33	73.42	73.4	73.28	73.47	73.47	73.54	73.47	72.89	72.75	74.04	74.04	74.44	74.5	74.53
214	OQ401247_Rhinolophus_ferrumequinum_RfGB01_UK_2021	73.06	73.07	73.06	73.05	73.04	73.39	73.5	73.43	73.69	74.95	73.48	73.49	73.49	73.35	73.35	73.6	73.61	73.61	73.61	73.61	73.61	73.6	73.54	73.59	73.53	73.17	73.16	73.19	72.98	73.63	73.88	73.48	73.39	73.31	73.4	73.37	73.25	73.43	73.44	73.5	73.44	72.85	72.72	74.01	74.02	74.39	74.45	74.49
215	OQ401252_Rhinolophus_hipposideros_RhGB08_UK_2021	73.06	73.07	73.06	73.05	73.04	73.39	73.5	73.43	73.69	74.95	73.48	73.49	73.49	73.35	73.35	73.6	73.61	73.61	73.61	73.61	73.61	73.6	73.54	73.59	73.53	73.17	73.16	73.19	72.98	73.63	73.88	73.48	73.39	73.31	73.4	73.37	73.25	73.43	73.44	73.5	73.44	72.85	72.72	74.01	74.02	74.39	74.45	74.49
216	OQ401249_Rhinolophus_ferrumequinum_RfGB02_UK_2021	72.28	72.29	72.29	72.28	72.26	72.63	72.74	72.67	72.93	74.19	72.72	72.74	72.73	72.57	72.57	72.82	72.83	72.83	72.83	72.83	72.83	72.82	72.77	72.81	72.76	72.41	72.38	72.41	72.22	72.86	73.12	72.71	72.61	72.52	72.61	72.58	72.49	72.67	72.65	72.73	72.67	72.09	71.96	73.25	73.25	73.67	73.73	73.76
217	OQ401248_Rhinolophus_hipposideros_RhGB07_UK_2020	72.97	72.98	72.97	72.96	72.94	73.36	73.47	73.4	73.66	74.94	73.45	73.48	73.48	73.3	73.35	73.5	73.51	73.51	73.51	73.51	73.51	73.5	73.39	73.45	73.4	73.15	73.07	73.1	73.02	73.64	73.89	73.5	73.38	73.24	73.34	73.31	73.19	73.31	73.36	73.46	73.4	72.81	72.66	73.9	73.94	74.36	74.41	74.42
218	EPI_ISL_1699444_Rhinolophus_stheno_RsYN04_China_2020	74.58	74.59	74.59	74.56	74.58	75.77	75.87	75.82	75.97	77.18	75.69	75.4	75.4	75.43	75.56	75.62	75.62	75.62	75.62	75.62	75.62	75.62	75.57	75.57	75.59	75.03	75.05	75.09	75.39	76.11	76.47	75.88	73.45	73.74	73.85	73.81	73.88	73.84	73.66	73.83	73.86	72.5	72.47	72.22	72.09	71.75	71.73	71.88
219	EPI_ISL_1699445_Rhinolophus_malayanus_RmYN05_China_2020	74.6	74.61	74.61	74.58	74.6	75.78	75.88	75.83	75.97	77.19	75.7	75.42	75.41	75.44	75.57	75.63	75.63	75.63	75.64	75.64	75.64	75.63	75.58	75.59	75.61	75.04	75.06	75.1	75.41	76.12	76.49	75.89	73.46	73.75	73.85	73.82	73.88	73.85	73.67	73.84	73.87	72.52	72.49	72.24	72.1	71.75	71.74	71.89
220	EPI_ISL_1699448_Rhinolophus_malayanus_RmYN08_China_2020	74.57	74.58	74.58	74.55	74.57	75.76	75.86	75.81	75.96	77.17	75.68	75.39	75.39	75.42	75.55	75.61	75.61	75.61	75.61	75.61	75.61	75.61	75.56	75.56	75.58	75.02	75.04	75.08	75.38	76.1	76.46	75.87	73.44	73.73	73.84	73.8	73.87	73.83	73.65	73.82	73.85	72.5	72.47	72.22	72.09	71.74	71.72	71.87
221	OL674076_Rhinolophus_stheno_Rs7907_China_2015	74.4	74.42	74.42	74.4	74.4	75.57	75.67	75.62	75.77	76.98	75.66	75.26	75.26	75.29	75.4	75.41	75.41	75.42	75.42	75.42	75.42	75.41	75.44	75.48	75.37	75.01	74.99	75.03	75.2	75.92	76.3	75.69	73.24	73.51	73.73	73.7	73.72	73.63	73.49	73.74	73.61	72.37	72.36	72.51	72.32	71.76	71.73	71.87
222	OL674075_Rhinolophus_stheno_Rs7905_China_2015	74.4	74.41	74.42	74.39	74.4	75.56	75.66	75.61	75.76	76.97	75.65	75.26	75.26	75.29	75.4	75.41	75.41	75.42	75.42	75.42	75.42	75.41	75.44	75.48	75.37	75.01	74.99	75.03	75.2	75.92	76.3	75.69	73.23	73.51	73.72	73.7	73.71	73.62	73.49	73.73	73.61	72.36	72.36	72.5	72.32	71.75	71.72	71.86
223	OL674074_Rhinolophus_stheno_Rs7896_China_2015	74.41	74.42	74.43	74.4	74.41	75.57	75.67	75.62	75.77	76.98	75.66	75.26	75.26	75.29	75.4	75.41	75.41	75.42	75.42	75.42	75.42	75.41	75.44	75.48	75.37	75.01	74.99	75.03	75.2	75.92	76.3	75.69	73.24	73.51	73.73	73.7	73.72	73.63	73.49	73.73	73.61	72.37	72.36	72.51	72.32	71.76	71.73	71.87
224	OL674080_Rhinolophus_stheno_Rs7931_China_2015	74.41	74.42	74.43	74.4	74.41	75.57	75.67	75.62	75.77	76.98	75.66	75.26	75.26	75.29	75.4	75.41	75.41	75.42	75.42	75.42	75.42	75.41	75.44	75.48	75.37	75.01	74.99	75.03	75.2	75.92	76.3	75.69	73.24	73.51	73.73	73.7	73.72	73.63	73.49	73.73	73.61	72.37	72.36	72.51	72.32	71.76	71.73	71.87
225	OL674078_Rhinolophus_stheno_Rs7921_China_2015	74.41	74.42	74.43	74.4	74.41	75.57	75.67	75.62	75.77	76.98	75.66	75.26	75.26	75.29	75.4	75.41	75.41	75.42	75.42	75.42	75.42	75.41	75.44	75.48	75.37	75.01	74.99	75.03	75.2	75.92	76.3	75.69	73.24	73.51	73.73	73.7	73.72	73.63	73.49	73.73	73.61	72.37	72.36	72.51	72.32	71.76	71.73	71.87
226	OL674077_Rhinolophus_affinis_Ra7909_China_2015	74.41	74.42	74.43	74.4	74.41	75.57	75.66	75.62	75.76	76.98	75.65	75.25	75.25	75.28	75.39	75.4	75.4	75.41	75.41	75.41	75.41	75.4	75.43	75.47	75.36	75	74.98	75.02	75.19	75.91	76.29	75.68	73.24	73.5	73.73	73.7	73.72	73.63	73.49	73.73	73.6	72.37	72.36	72.51	72.33	71.76	71.73	71.88
227	OL674081_Rhinolophus_stheno_Rs7952_China_2015	74.4	74.41	74.41	74.39	74.4	75.56	75.66	75.61	75.75	76.97	75.64	75.25	75.25	75.28	75.39	75.4	75.4	75.41	75.41	75.41	75.41	75.4	75.43	75.47	75.36	75	74.98	75.02	75.19	75.91	76.29	75.68	73.23	73.5	73.72	73.69	73.71	73.62	73.48	73.72	73.6	72.36	72.35	72.5	72.31	71.75	71.72	71.86
228	OL674079_Rhinolophus_stheno_Rs7924_China_2015	74.4	74.41	74.42	74.39	74.4	75.56	75.65	75.61	75.75	76.97	75.64	75.25	75.24	75.3	75.4	75.41	75.41	75.41	75.41	75.41	75.41	75.4	75.44	75.48	75.37	75.01	74.99	75.03	75.2	75.92	76.3	75.68	73.23	73.5	73.72	73.69	73.71	73.62	73.48	73.73	73.59	72.37	72.36	72.51	72.32	71.75	71.72	71.86
[truncated: 180 more columns]

## Sheet: Full Spike nt
		1	2	3	4	5	6	7	8	9	10	11	12	13	14	15	16	17	18	19	20	21	22	23	24	25	26	27	28	29	30	31	32	33	34	35	36	37	38	39	40	41	42	43	44	45	46	47	48
1	EPI_ISL_410538_Manis_javanica_Guangxi-P4L_China_2017	100	99.76	99.92	99.84	99.74	79.78	79.78	80.02	79.78	80.3	79.78	75.03	75.01	75.22	82.57	82.86	82.86	82.84	82.86	82.86	82.86	82.86	80.04	79.96	82.84	69.02	68.81	68.84	69.05	74.07	75.98	72.5	75.3	74.8	74.77	74.82	74.74	74.93	74.82	74.67	82.7	70.27	69.96	71.88	72.61	69.81	69.65	69.63
2	EPI_ISL_410539_Manis_javanica_Guangxi-P1E_China_2017	99.76	100	99.79	99.71	99.61	79.75	79.75	79.99	79.75	80.28	79.75	75.12	75.09	75.3	82.49	82.73	82.73	82.71	82.73	82.73	82.73	82.73	79.99	79.91	82.73	69.08	68.87	68.89	69.13	74.12	76.07	72.58	75.38	74.88	74.86	74.91	74.83	74.99	74.91	74.75	82.57	70.25	69.91	71.83	72.53	69.89	69.73	69.68
3	EPI_ISL_410540_Manis_javanica_Guangxi-P5L_China_2017	99.92	99.79	100	99.92	99.82	79.81	79.81	80.04	79.81	80.33	79.81	75.06	75.03	75.24	82.57	82.89	82.89	82.86	82.89	82.89	82.89	82.89	80.07	79.99	82.86	69.05	68.84	68.86	69.07	74.09	76.01	72.53	75.32	74.82	74.8	74.85	74.77	74.95	74.85	74.69	82.7	70.3	69.98	71.9	72.61	69.84	69.68	69.65
4	EPI_ISL_410541_Manis_javanica_Guangxi-P5E_China_2017	99.84	99.71	99.92	100	99.74	79.75	79.75	79.99	79.75	80.28	79.75	75.03	75.01	75.3	82.55	82.92	82.92	82.89	82.92	82.92	82.92	82.92	80.02	79.94	82.84	69.05	68.84	68.86	69.07	74.09	76.01	72.53	75.37	74.88	74.85	74.9	74.82	75.01	74.9	74.74	82.68	70.27	69.98	71.88	72.58	69.81	69.65	69.63
5	EPI_ISL_410542_Manis_javanica_Guangxi-P2V_China_2017	99.74	99.61	99.82	99.74	100	79.77	79.77	80.01	79.77	80.29	79.77	75	74.97	75.21	82.68	82.97	82.97	82.94	82.97	82.97	82.97	82.97	80.01	79.93	82.94	68.91	68.7	68.73	68.94	73.95	75.86	72.39	75.29	74.79	74.76	74.82	74.74	74.9	74.82	74.66	82.78	70.22	69.9	71.85	72.53	69.75	69.6	69.57
6	EPI_ISL_410721_Manis_javanica_Guangdong-1_China_2019	79.78	79.75	79.81	79.75	79.77	100	99.89	99.87	99.89	99.87	99.89	78.18	78.15	79.75	83.03	83.53	83.53	83.5	83.53	83.53	83.53	83.53	89.36	89.65	84.26	69.71	69.53	69.53	69.63	74.95	76.61	72.83	79.15	78.91	78.86	78.91	78.83	78.94	78.86	78.94	83.14	70.77	70.49	73.21	72.98	69.16	69.06	68.74
7	EPI_ISL_471470_Manis_javanica_Guangdong-SM79-9_China_2019	79.78	79.75	79.81	79.75	79.77	99.89	100	99.92	99.95	99.89	99.95	78.15	78.13	79.7	83.01	83.5	83.5	83.48	83.5	83.5	83.5	83.5	89.31	89.6	84.21	69.66	69.47	69.47	69.58	74.92	76.55	72.78	79.09	78.86	78.8	78.86	78.78	78.88	78.8	78.88	83.08	70.8	70.51	73.24	72.95	69.11	69	68.69
8	EPI_ISL_471467_Manis_javanica_Guangdong-A22-2_China_2019	80.02	79.99	80.04	79.99	80.01	99.87	99.92	100	99.97	99.92	99.97	78.52	78.5	79.78	83.24	83.74	83.74	83.71	83.74	83.74	83.74	83.74	89.36	89.65	84.5	70	69.79	69.79	69.92	75.24	76.92	73.09	79.12	78.88	78.88	78.94	78.83	78.94	78.88	78.96	83.4	71.22	70.93	73.58	73.19	69.42	69.32	69.03
9	EPI_ISL_471469_Manis_javanica_Guangdong-SM44-9_China_2019	79.78	79.75	79.81	79.75	79.77	99.89	99.95	99.97	100	99.89	100	78.13	78.1	79.7	82.98	83.48	83.48	83.45	83.48	83.48	83.48	83.48	89.31	89.6	84.21	69.66	69.47	69.47	69.58	74.9	76.55	72.78	79.09	78.86	78.8	78.86	78.78	78.88	78.8	78.88	83.11	70.8	70.51	73.21	72.92	69.11	69	68.69
10	EPI_ISL_471468_Manis_javanica_Guangdong-FM45-9_China_2019	80.3	80.28	80.33	80.28	80.29	99.87	99.89	99.92	99.89	100	99.89	78.76	78.73	80.54	83.45	83.97	83.97	83.95	83.97	83.97	83.97	83.97	89.68	89.97	84.58	70.31	70.21	70.21	70.31	75.63	77.29	73.54	79.96	79.7	79.57	79.62	79.62	79.73	79.65	79.73	83.48	71.56	71.22	73.92	73.74	69.92	69.82	69.53
11	MT121216_Manis_javanica_MP789_China_2019	79.78	79.75	79.81	79.75	79.77	99.89	99.95	99.97	100	99.89	100	78.13	78.1	79.7	82.98	83.48	83.48	83.45	83.48	83.48	83.48	83.48	89.31	89.6	84.21	69.66	69.47	69.47	69.58	74.9	76.55	72.78	79.09	78.86	78.8	78.86	78.78	78.88	78.8	78.88	83.11	70.8	70.51	73.21	72.92	69.11	69	68.69
12	EPI_ISL_852604_Rhinolophus_shameli_RShSTT182_Cambodia_2010	75.03	75.12	75.06	75.03	75	78.18	78.15	78.52	78.13	78.76	78.13	100	99.97	72.55	78.8	79.26	79.26	79.23	79.26	79.26	79.26	79.26	79.57	79.44	79.61	72.33	72.28	72.28	70.95	76.42	77.78	74.29	71.63	71.5	71.76	71.81	71.55	71.81	71.47	71.65	77.99	69.97	70.05	71.18	71.18	73.96	73.94	73.65
13	EPI_ISL_852605_Rhinolophus_shameli_RShSTT200_Cambodia_2010	75.01	75.09	75.03	75.01	74.97	78.15	78.13	78.5	78.1	78.73	78.1	99.97	100	72.53	78.77	79.23	79.23	79.21	79.23	79.23	79.23	79.23	79.55	79.42	79.59	72.3	72.25	72.25	70.93	76.39	77.75	74.26	71.6	71.47	71.73	71.79	71.52	71.79	71.44	71.63	77.96	69.94	70.02	71.16	71.16	73.94	73.91	73.62
14	EPI_ISL_1699446_Rhinolophus_pusillus_RpYN06_China_2020	75.22	75.3	75.24	75.3	75.21	79.75	79.7	79.78	79.7	80.54	79.7	72.55	72.53	100	77.16	76.18	76.18	76.16	76.18	76.18	76.18	76.18	80.88	80.67	77.24	75.05	75.03	74.95	74.76	78.35	81.12	77.05	92.41	92.49	92.06	92.11	92.27	93.83	93.5	93.96	75.64	70.25	70.39	73.39	72.71	74.79	74.66	74.63
15	EPI_ISL_402131_Rhinolophus_affinis_RaTG13_China_2013	82.57	82.49	82.57	82.55	82.68	83.03	83.01	83.24	82.98	83.45	82.98	78.8	78.77	77.16	100	92.83	92.83	92.8	92.83	92.83	92.83	92.83	86.78	86.68	93.54	70.72	70.72	70.72	70.33	75.55	77.23	73.75	75.77	75.56	75.06	75.11	74.82	75.27	75.22	75.43	91.73	70.68	71.23	73.39	73.13	69.15	69.07	69.05
16	EPI_ISL_402123_Human_Wuhan/IPBCAMS-WH-01/2019_China_2019	82.86	82.73	82.89	82.92	82.97	83.53	83.5	83.74	83.48	83.97	83.48	79.26	79.23	76.18	92.83	100	100	99.97	100	100	100	100	87.06	87.01	94.58	71.31	71.1	71.07	69.98	75.1	76.83	73.26	75.06	74.54	74.35	74.35	74.25	74.56	74.35	74.56	92.75	70.38	70.59	72.82	73	68.68	68.6	68.65
17	EPI_ISL_406798_Human_Wuhan/WH01/2019_China_2019	82.86	82.73	82.89	82.92	82.97	83.53	83.5	83.74	83.48	83.97	83.48	79.26	79.23	76.18	92.83	100	100	99.97	100	100	100	100	87.06	87.01	94.58	71.31	71.1	71.07	69.98	75.1	76.83	73.26	75.06	74.54	74.35	74.35	74.25	74.56	74.35	74.56	92.75	70.38	70.59	72.82	73	68.68	68.6	68.65
18	EPI_ISL_402132_Human_Wuhan/HBCDC-HB-01/2019_China_2019	82.84	82.71	82.86	82.89	82.94	83.5	83.48	83.71	83.45	83.95	83.45	79.23	79.21	76.16	92.8	99.97	99.97	100	99.97	99.97	99.97	99.97	87.03	86.98	94.56	71.28	71.07	71.05	69.95	75.08	76.8	73.23	75.03	74.51	74.33	74.33	74.22	74.54	74.33	74.54	92.73	70.38	70.59	72.8	72.98	68.65	68.57	68.62
19	EPI_ISL_402119_Human_Wuhan/IVDC-HB-01/2019_China_2019	82.86	82.73	82.89	82.92	82.97	83.53	83.5	83.74	83.48	83.97	83.48	79.26	79.23	76.18	92.83	100	100	99.97	100	100	100	100	87.06	87.01	94.58	71.31	71.1	71.07	69.98	75.1	76.83	73.26	75.06	74.54	74.35	74.35	74.25	74.56	74.35	74.56	92.75	70.38	70.59	72.82	73	68.68	68.6	68.65
20	EPI_ISL_408514_Huanan_Seafood_Market_IVDC-HBF13-20_China_2020	82.86	82.73	82.89	82.92	82.97	83.53	83.5	83.74	83.48	83.97	83.48	79.26	79.23	76.18	92.83	100	100	99.97	100	100	100	100	87.06	87.01	94.58	71.31	71.1	71.07	69.98	75.1	76.83	73.26	75.06	74.54	74.35	74.35	74.25	74.56	74.35	74.56	92.75	70.38	70.59	72.82	73	68.68	68.6	68.65
21	EPI_ISL_529214_Human_Wuhan/IME-WH02/2019_China_2019	82.86	82.73	82.89	82.92	82.97	83.53	83.5	83.74	83.48	83.97	83.48	79.26	79.23	76.18	92.83	100	100	99.97	100	100	100	100	87.06	87.01	94.58	71.31	71.1	71.07	69.98	75.1	76.83	73.26	75.06	74.54	74.35	74.35	74.25	74.56	74.35	74.56	92.75	70.38	70.59	72.82	73	68.68	68.6	68.65
22	EPI_ISL_408515_Huanan_Seafood_Market_IVDC-HBF13-21_China_2020	82.86	82.73	82.89	82.92	82.97	83.53	83.5	83.74	83.48	83.97	83.48	79.26	79.23	76.18	92.83	100	100	99.97	100	100	100	100	87.06	87.01	94.58	71.31	71.1	71.07	69.98	75.1	76.83	73.26	75.06	74.54	74.35	74.35	74.25	74.56	74.35	74.56	92.75	70.38	70.59	72.82	73	68.68	68.6	68.65
23	MZ937003_Rhinolophus_marshalli_BANAL-20-236_Laos_2020	80.04	79.99	80.07	80.02	80.01	89.36	89.31	89.36	89.31	89.68	89.31	79.57	79.55	80.88	86.78	87.06	87.06	87.03	87.06	87.06	87.06	87.06	100	98.82	91.27	72.12	72.07	72.02	70.81	75.92	77.76	74.01	79.96	79.67	79.73	79.78	79.28	79.2	79.09	79.33	86.31	70.64	70.8	73.97	73.71	69.76	69.69	69.53
24	MZ937001_Rhinolophus_pusillus_BANAL-20-103_Laos_2020	79.96	79.91	79.99	79.94	79.93	89.65	89.6	89.65	89.6	89.97	89.6	79.44	79.42	80.67	86.68	87.01	87.01	86.98	87.01	87.01	87.01	87.01	98.82	100	90.93	72.07	71.86	71.81	70.57	75.71	77.68	73.75	79.59	79.38	79.59	79.65	79.17	79.25	79.15	79.33	86.39	70.64	70.8	74.21	73.82	69.5	69.42	69.37
25	MZ937000_Rhinolophus_malayanus_BANAL-20-52_Laos_2020	82.84	82.73	82.86	82.84	82.94	84.26	84.21	84.5	84.21	84.58	84.21	79.61	79.59	77.24	93.54	94.58	94.58	94.56	94.58	94.58	94.58	94.58	91.27	90.93	100	71.42	71.45	71.4	70.38	75.44	77.18	73.7	76.16	75.71	75.61	75.66	75.32	75.61	75.37	75.77	93.78	70.78	70.99	73.21	73.39	69.13	69.05	68.86
26	EPI_ISL_412977_Rhinolophus_malayanus_RmYN02_China_2019	69.02	69.08	69.05	69.05	68.91	69.71	69.66	70	69.66	70.31	69.66	72.33	72.3	75.05	70.72	71.31	71.31	71.28	71.31	71.31	71.31	71.31	72.12	72.07	71.42	100	98.32	98.34	94.38	94.49	94.71	94.11	72.71	72.87	72.82	72.76	72.84	73.38	72.98	73.11	69.46	69.52	69.98	68.12	68.26	71.58	71.47	71.42
27	MZ937004_Rhinolophus_malayanus_BANAL-20-247_Laos_2020	68.81	68.87	68.84	68.84	68.7	69.53	69.47	69.79	69.47	70.21	69.47	72.28	72.25	75.03	70.72	71.1	71.1	71.07	71.1	71.1	71.1	71.1	72.07	71.86	71.45	98.32	100	99.81	93.97	94.11	94.35	93.81	72.6	72.76	72.71	72.66	72.74	73.27	73.03	73.08	69.49	69.2	69.95	67.99	68.26	71.58	71.47	71.26
28	MZ937002_Rhinolophus_malayanus_BANAL-20-116_Laos_2020	68.84	68.89	68.86	68.86	68.73	69.53	69.47	69.79	69.47	70.21	69.47	72.28	72.25	74.95	70.72	71.07	71.07	71.05	71.07	71.07	71.07	71.07	72.02	71.81	71.4	98.34	99.81	100	94	94.17	94.38	93.84	72.58	72.74	72.68	72.63	72.74	73.27	72.98	73.03	69.46	69.17	69.92	67.96	68.23	71.55	71.44	71.28
29	MW251308_Rhinolophus_acuminatus_RacCS203_Thailand_2020	69.05	69.13	69.07	69.07	68.94	69.63	69.58	69.92	69.58	70.31	69.58	70.95	70.93	74.76	70.33	69.98	69.98	69.95	69.98	69.98	69.98	69.98	70.81	70.57	70.38	94.38	93.97	94	100	99.32	99.05	99.08	72.98	73.08	73.08	73.03	73.14	73.46	73.08	73.3	69.25	69.23	69.82	68.07	68.1	71.34	71.23	70.96
30	MW251310_Rhinolophus_acuminatus_RacCS253_Thailand_2020	74.07	74.12	74.09	74.09	73.95	74.95	74.92	75.24	74.9	75.63	74.9	76.42	76.39	78.35	75.55	75.1	75.1	75.08	75.1	75.1	75.1	75.1	75.92	75.71	75.44	94.49	94.11	94.17	99.32	100	98.43	98.7	76.72	76.7	76.83	76.78	76.96	77.07	76.75	76.96	74.45	74.15	74.51	73.19	73.21	74.8	74.83	74.43
31	MW251309_Rhinolophus_acuminatus_RacCS224_Thailand_2020	75.98	76.07	76.01	76.01	75.86	76.61	76.55	76.92	76.55	77.29	76.55	77.78	77.75	81.12	77.23	76.83	76.83	76.8	76.83	76.83	76.83	76.83	77.76	77.68	77.18	94.71	94.35	94.38	99.05	98.43	100	99.27	79.53	79.61	79.42	79.37	79.42	79.74	79.5	79.58	76.31	76.45	77.02	75.31	75.5	77.13	77.02	76.78
32	MW251312_Rhinolophus_acuminatus_RacCS271_Thailand_2020	72.5	72.58	72.53	72.53	72.39	72.83	72.78	73.09	72.78	73.54	72.78	74.29	74.26	77.05	73.75	73.26	73.26	73.23	73.26	73.26	73.26	73.26	74.01	73.75	73.7	94.11	93.81	93.84	99.08	98.7	99.27	100	75.4	75.48	75.35	75.29	75.67	75.77	75.53	75.69	72.6	72.37	72.99	71.79	71.81	73.63	73.66	73.34
33	MG772933_Rhinolophus_pusillus_bat-SL-CoVZC45_China_2017	75.3	75.38	75.32	75.37	75.29	79.15	79.09	79.12	79.09	79.96	79.09	71.63	71.6	92.41	75.77	75.06	75.06	75.03	75.06	75.06	75.06	75.06	79.96	79.59	76.16	72.71	72.6	72.58	72.98	76.72	79.53	75.4	100	96.93	95.13	95.19	95.27	94.63	94.28	94.01	77.39	70.54	70.54	73.18	72.97	74.85	74.69	74.69
34	MG772934_Rhinolophus_pusillus_bat-SL-CoVZXC21_China_2015	74.8	74.88	74.82	74.88	74.79	78.91	78.86	78.88	78.86	79.7	78.86	71.5	71.47	92.49	75.56	74.54	74.54	74.51	74.54	74.54	74.54	74.54	79.67	79.38	75.71	72.87	72.76	72.74	73.08	76.7	79.61	75.48	96.93	100	95.48	95.54	95.35	94.6	94.33	94.57	76.97	69.96	70.12	73.1	72.65	74.77	74.63	74.79
35	OK017803_Rhinolophus_pusillus_HN2021A_China_2021	74.77	74.86	74.8	74.85	74.76	78.86	78.8	78.88	78.8	79.57	78.8	71.76	71.73	92.06	75.06	74.35	74.35	74.33	74.35	74.35	74.35	74.35	79.73	79.59	75.61	72.82	72.71	72.68	73.08	76.83	79.42	75.35	95.13	95.48	100	99.95	95.88	94.57	94.47	94.73	77.16	70.43	70.44	73.31	72.94	75.19	75.06	74.98
36	OK017804_Rhinolophus_pusillus_HN2021B_China_2021	74.82	74.91	74.85	74.9	74.82	78.91	78.86	78.94	78.86	79.62	78.86	71.81	71.79	92.11	75.11	74.35	74.35	74.33	74.35	74.35	74.35	74.35	79.78	79.65	75.66	72.76	72.66	72.63	73.03	76.78	79.37	75.29	95.19	95.54	99.95	100	95.94	94.63	94.52	94.79	77.21	70.46	70.46	73.36	73	75.19	75.06	74.98
37	OK017805_Rhinolophus_pusillus_HN2021G_China_2021	74.74	74.83	74.77	74.82	74.74	78.83	78.78	78.83	78.78	79.62	78.78	71.55	71.52	92.27	74.82	74.25	74.25	74.22	74.25	74.25	74.25	74.25	79.28	79.17	75.32	72.84	72.74	72.74	73.14	76.96	79.42	75.67	95.27	95.35	95.88	95.94	100	95.43	95.13	95.38	77.18	70.54	70.44	72.92	72.76	75.11	74.98	75.06
38	EPI_ISL_1098866_Rhinolophus_blythi_PrC31_China_2018	74.93	74.99	74.95	75.01	74.9	78.94	78.88	78.94	78.88	79.73	78.88	71.81	71.79	93.83	75.27	74.56	74.56	74.54	74.56	74.56	74.56	74.56	79.2	79.25	75.61	73.38	73.27	73.27	73.46	77.07	79.74	75.77	94.63	94.6	94.57	94.63	95.43	100	97.73	96.9	77.97	70.38	70.49	73.34	72.89	74.98	74.85	74.93
39	OK017806_Rhinolophus_pusillus_YN2021_China_2021	74.82	74.91	74.85	74.9	74.82	78.86	78.8	78.88	78.8	79.65	78.8	71.47	71.44	93.5	75.22	74.35	74.35	74.33	74.35	74.35	74.35	74.35	79.09	79.15	75.37	72.98	73.03	72.98	73.08	76.75	79.5	75.53	94.28	94.33	94.47	94.52	95.13	97.73	100	96.71	77.89	70.2	70.31	73.23	72.47	74.58	74.45	74.31
40	OK287355_Rhinolophus_blythi_Rp/JCC9_China_2020	74.67	74.75	74.69	74.74	74.66	78.94	78.88	78.96	78.88	79.73	78.88	71.65	71.63	93.96	75.43	74.56	74.56	74.54	74.56	74.56	74.56	74.56	79.33	79.33	75.77	73.11	73.08	73.03	73.3	76.96	79.58	75.69	94.01	94.57	94.73	94.79	95.38	96.9	96.71	100	77.76	70.14	70.33	73.36	72.92	75.27	75.11	75.17
41	OP963576_Rhinolophus_marshalli_BtSY2_China_2018	82.7	82.57	82.7	82.68	82.78	83.14	83.08	83.4	83.11	83.48	83.11	77.99	77.96	75.64	91.73	92.75	92.75	92.73	92.75	92.75	92.75	92.75	86.31	86.39	93.78	69.46	69.49	69.46	69.25	74.45	76.31	72.6	77.39	76.97	77.16	77.21	77.18	77.97	77.89	77.76	100	70.11	70.13	72.71	72.89	69.68	69.6	69.39
42	LC556375_Rhinolophus_cornutus_Rc-o319_Japan_2013	70.27	70.25	70.3	70.27	70.22	70.77	70.8	71.22	70.8	71.56	70.8	69.97	69.94	70.25	70.68	70.38	70.38	70.38	70.38	70.38	70.38	70.38	70.64	70.64	70.78	69.52	69.2	69.17	69.23	74.15	76.45	72.37	70.54	69.96	70.43	70.46	70.54	70.38	70.2	70.14	70.11	100	93.91	82.75	82.91	68.02	68.05	67.97
43	LC663793_Rhinolophus_cornutus_Rc-kw8_Japan_2020	69.96	69.91	69.98	69.98	69.9	70.49	70.51	70.93	70.51	71.22	70.51	70.05	70.02	70.39	71.23	70.59	70.59	70.59	70.59	70.59	70.59	70.59	70.8	70.8	70.99	69.98	69.95	69.92	69.82	74.51	77.02	72.99	70.54	70.12	70.44	70.46	70.44	70.49	70.31	70.33	70.13	93.91	100	82.35	83.49	67.99	68.13	67.81
44	LC663958_Rhinolophus_cornutus_Rc-os20_Japan_2020	71.88	71.83	71.9	71.88	71.85	73.21	73.24	73.58	73.21	73.92	73.21	71.18	71.16	73.39	73.39	72.82	72.82	72.8	72.82	72.82	72.82	72.82	73.97	74.21	73.21	68.12	67.99	67.96	68.07	73.19	75.31	71.79	73.18	73.1	73.31	73.36	72.92	73.34	73.23	73.36	72.71	82.75	82.35	100	87.16	69.58	69.69	69.58
45	LC663959_Rhinolophus_cornutus_Rc-mk2_Japan_2020	72.61	72.53	72.61	72.58	72.53	72.98	72.95	73.19	72.92	73.74	72.92	71.18	71.16	72.71	73.13	73	73	72.98	73	73	73	73	73.71	73.82	73.39	68.26	68.26	68.23	68.1	73.21	75.5	71.81	72.97	72.65	72.94	73	72.76	72.89	72.47	72.92	72.89	82.91	83.49	87.16	100	69.85	69.9	69.61
46	DQ412042_Rhinolophus_ferrumequinum_Rf1_China_2004	69.81	69.89	69.84	69.81	69.75	69.16	69.11	69.42	69.11	69.92	69.11	73.96	73.94	74.79	69.15	68.68	68.68	68.65	68.68	68.68	68.68	68.68	69.76	69.5	69.13	71.58	71.58	71.55	71.34	74.8	77.13	73.63	74.85	74.77	75.19	75.19	75.11	74.98	74.58	75.27	69.68	68.02	67.99	69.58	69.85	100	99.68	98.42
47	DQ648856_Rhinolophus_ferrumequinum_BtCoV/273/2005_China_2004	69.65	69.73	69.68	69.65	69.6	69.06	69	69.32	69	69.82	69	73.94	73.91	74.66	69.07	68.6	68.6	68.57	68.6	68.6	68.6	68.6	69.69	69.42	69.05	71.47	71.47	71.44	71.23	74.83	77.02	73.66	74.69	74.63	75.06	75.06	74.98	74.85	74.45	75.11	69.6	68.05	68.13	69.69	69.9	99.68	100	98.2
48	KJ473812_Rhinolophus_ferrumequinum_HeB2013_China_2013	69.63	69.68	69.65	69.63	69.57	68.74	68.69	69.03	68.69	69.53	68.69	73.65	73.62	74.63	69.05	68.65	68.65	68.62	68.65	68.65	68.65	68.65	69.53	69.37	68.86	71.42	71.26	71.28	70.96	74.43	76.78	73.34	74.69	74.79	74.98	74.98	75.06	74.93	74.31	75.17	69.39	67.97	67.81	69.58	69.61	98.42	98.2	100
49	KJ473813_Rhinolophus_ferrumequinum_SX2013_China_2013	69.63	69.65	69.65	69.65	69.57	68.79	68.74	69.08	68.74	69.58	68.74	73.79	73.76	74.66	69.1	68.68	68.68	68.65	68.68	68.68	68.68	68.68	69.58	69.42	68.89	71.45	71.34	71.37	71.05	74.51	76.87	73.42	74.66	74.77	74.95	74.95	75.06	74.9	74.29	75.14	69.34	68.1	67.94	69.75	69.75	98.17	97.96	99.68
50	KY770860_Rhinolophus_ferrumequinum_Jiyuan-84_China_2012	69.65	69.68	69.68	69.65	69.6	68.74	68.69	69.03	68.69	69.53	68.69	73.59	73.57	74.63	69.07	68.68	68.68	68.65	68.68	68.68	68.68	68.68	69.53	69.37	68.89	71.42	71.26	71.28	70.96	74.43	76.78	73.34	74.66	74.77	74.95	74.95	75.03	74.9	74.29	75.14	69.39	67.94	67.78	69.55	69.61	98.39	98.17	99.84
51	KJ473811_Rhinolophus_ferrumequinum_JL2012_China_2012	68.1	68.18	68.13	68.1	68.05	68.1	68.05	68.34	68.05	68.81	68.05	68.6	68.57	73.46	67.66	67.55	67.55	67.55	67.55	67.55	67.55	67.55	68.18	67.95	67.68	74.6	74.41	74.38	74.33	77.62	79.37	76.29	73.14	73.2	73.46	73.43	73.38	73.38	73.27	73.67	68.07	69.4	69.27	68.36	68.92	85.4	85.27	85.03
52	KU182964_Rhinolophus_ferrumequinum_JTMC15_China_2013	68.15	68.23	68.18	68.15	68.1	68.05	68	68.29	68	68.76	68	68.55	68.52	73.38	67.71	67.55	67.55	67.55	67.55	67.55	67.55	67.55	68.1	67.9	67.74	74.54	74.38	74.36	74.17	77.46	79.23	76.13	72.98	72.98	73.22	73.2	73.22	73.2	73.2	73.59	68.13	69.32	69.19	68.17	68.78	85.35	85.22	85.06
53	OK017797_Rhinolophus_ferrumequinum_LN2020E_China_2020	67.71	67.79	67.74	67.71	67.66	67.9	67.82	68.1	67.82	68.58	67.82	68.12	68.1	73.09	67.27	67.24	67.24	67.24	67.24	67.24	67.24	67.24	67.9	67.69	67.45	74.33	74.22	74.2	74.04	77.32	79.23	76.07	72.64	72.58	72.93	72.9	72.93	72.88	72.98	73.22	67.76	69.01	68.87	67.88	68.49	84.44	84.31	84.15
54	OK017795_Rhinolophus_ferrumequinum_LN2020B_China_2020	68.21	68.29	68.23	68.21	68.15	68.16	68.1	68.39	68.1	68.86	68.1	68.65	68.63	73.54	67.74	67.63	67.63	67.63	67.63	67.63	67.63	67.63	68.16	67.92	67.81	74.46	74.36	74.33	74.25	77.56	79.23	76.18	73.14	73.14	73.38	73.35	73.38	73.35	73.35	73.75	68.18	69.3	69.17	68.17	68.71	85.14	85	84.84
55	OK017796_Rhinolophus_ferrumequinum_LN2020C_China_2020	68.21	68.29	68.23	68.21	68.15	68.21	68.16	68.44	68.16	68.92	68.16	68.71	68.68	73.54	67.79	67.68	67.68	67.68	67.68	67.68	67.68	67.68	68.21	67.97	67.87	74.46	74.36	74.33	74.2	77.51	79.21	76.15	73.2	73.14	73.38	73.35	73.38	73.41	73.35	73.75	68.23	69.32	69.19	68.17	68.71	85.19	85.06	84.87
56	OK017798_Rhinolophus_ferrumequinum_LN2020F_China_2020	68.18	68.26	68.21	68.18	68.13	68.18	68.13	68.42	68.13	68.89	68.13	68.71	68.68	73.51	67.76	67.65	67.65	67.65	67.65	67.65	67.65	67.65	68.18	67.95	67.84	74.44	74.33	74.3	74.17	77.48	79.18	76.13	73.17	73.12	73.35	73.33	73.35	73.38	73.33	73.73	68.2	69.35	69.22	68.15	68.68	85.19	85.06	84.87
57	OK017800_Rhinolophus_ferrumequinum_LN2020H_China_2020	68.21	68.29	68.23	68.21	68.15	68.16	68.1	68.39	68.1	68.86	68.1	68.68	68.65	73.54	67.74	67.63	67.63	67.63	67.63	67.63	67.63	67.63	68.16	67.92	67.81	74.46	74.36	74.33	74.25	77.56	79.23	76.18	73.14	73.14	73.38	73.35	73.38	73.35	73.35	73.75	68.18	69.35	69.22	68.17	68.71	85.16	85.03	84.87
58	OK017794_Rhinolophus_ferrumequinum_LN2020A_China_2020	68.08	68.15	68.1	68.08	68.02	68.1	68.05	68.34	68.05	68.81	68.05	68.49	68.47	73.41	67.58	67.52	67.52	67.52	67.52	67.52	67.52	67.52	68.16	67.95	67.71	74.52	74.41	74.38	74.22	77.51	79.23	76.21	73.04	72.98	73.25	73.22	73.2	73.22	73.22	73.59	68.07	69.35	69.25	68.17	68.76	85.3	85.16	85
59	OK017799_Rhinolophus_ferrumequinum_LN2020G_China_2020	68.08	68.15	68.1	68.08	68.02	68.1	68.05	68.34	68.05	68.81	68.05	68.47	68.44	73.46	67.63	67.52	67.52	67.52	67.52	67.52	67.52	67.52	68.21	68	67.76	74.52	74.41	74.38	74.22	77.51	79.23	76.21	73.09	73.04	73.3	73.27	73.2	73.27	73.27	73.65	68.13	69.35	69.25	68.23	68.76	85.27	85.14	84.98
60	KY938558_Rhinolophus_ferrumequinum_16BO133_South_Korea_2016	67.81	67.89	67.84	67.81	67.76	67.76	67.71	68	67.71	68.52	67.71	68.39	68.36	73.25	67.4	67.19	67.19	67.19	67.19	67.19	67.19	67.19	67.87	67.69	67.45	74.49	74.33	74.33	74.06	77.38	79.21	76.02	72.8	72.8	73.01	72.98	73.09	73.04	73.04	73.38	67.71	69.22	69.09	68.04	68.68	85.24	85.11	84.79
61	ON378802_Rhinolophus_ferrumequinum_B20-50_South_Korea_2020	67.94	68.02	67.97	67.94	67.89	67.97	67.92	68.21	67.92	68.73	67.92	68.63	68.6	73.38	67.55	67.29	67.29	67.29	67.29	67.29	67.29	67.29	67.95	67.76	67.58	74.46	74.36	74.33	74.06	77.43	79.21	76.05	72.93	72.93	73.12	73.09	73.17	73.17	73.17	73.51	67.89	69.27	69.14	68.09	68.73	85.24	85.11	84.79
62	EPI_ISL_1699449_Rhinolophus_stheno_RsYN09_China_2020	70.92	71.01	70.95	70.92	70.87	70.12	70.07	70.44	70.07	71.04	70.07	71.47	71.44	74.27	70.61	70.39	70.39	70.36	70.39	70.39	70.39	70.39	70.73	70.46	71.1	72.91	72.72	72.72	72.86	75.71	78.33	75.1	74.24	74.48	74.14	74.19	74.3	74.43	74.03	74.27	71.05	70.12	70.12	71.22	72.45	78.23	78.15	78.18
63	EPI_ISL_1699447_Rhinolophus_malayanus_RmYN07_China_2020	70.57	70.68	70.59	70.59	70.51	70.71	70.66	70.92	70.66	71.57	70.66	75.42	75.4	75.01	70.12	70.03	70.03	70.01	70.03	70.03	70.03	70.03	71.65	71.5	70.77	72.24	72.06	71.98	71.44	75.12	77.29	73.87	74.66	74.66	74.58	74.63	74.58	74.55	74.69	74.63	70.46	68.6	68.71	69.79	70.72	82.13	82.07	82.18
64	EPI_ISL_1699443_Rhinolophus_sinicus_RsYN03_China_2019	70.78	70.89	70.8	70.8	70.72	70.84	70.79	71.05	70.79	71.71	70.79	75.56	75.53	75.06	70.25	70.16	70.16	70.14	70.16	70.16	70.16	70.16	71.68	71.63	70.85	72.11	71.92	71.84	71.31	75.01	77.26	73.77	74.71	74.71	74.66	74.71	74.71	74.63	74.77	74.71	70.64	68.71	68.87	70.03	71.01	82.42	82.31	82.47
65	JX993988_Chaerephon_plicatus_Cp/Yunnan/2011_China_2010	70.78	70.89	70.8	70.8	70.72	70.79	70.73	71	70.73	71.65	70.73	75.48	75.45	74.87	70.15	70.14	70.14	70.11	70.14	70.14	70.14	70.14	71.52	71.47	70.8	72	72.03	71.95	71.31	75.01	77.24	73.74	74.63	74.63	74.58	74.63	74.5	74.63	74.77	74.71	70.67	68.71	68.92	70.06	70.99	82.47	82.37	82.42
66	KF569996_Rhinolophus_affinis_LYRa11_China_2011	72.17	72.14	72.19	72.14	72.14	71.81	71.76	72.07	71.79	72.81	71.79	72.54	72.52	71.5	72.27	71.83	71.83	71.81	71.83	71.83	71.83	71.83	72.54	72.47	72.66	69.32	69.4	69.34	69.21	73.7	75.62	72.07	71.19	71.03	71.29	71.35	71.11	70.93	70.93	71.35	72.29	70.88	70.53	71.37	71.98	73.41	73.43	73.2
67	MK211374_Rhinolophus_sp_SC2018_China_2016	71.36	71.39	71.38	71.38	71.3	70.32	70.27	70.55	70.27	71.21	70.27	72.67	72.64	74.63	70.49	70.19	70.19	70.22	70.19	70.19	70.19	70.19	70.63	70.42	71.07	71.31	71.55	71.55	71.02	74.88	77.48	73.15	74.98	74.98	74.63	74.69	74.69	75.01	74.61	74.71	70.96	68.71	68.97	70.09	71.31	79.61	79.45	79.53
68	KP886808_Rhinolophus_ferrumequinum_YNLF_31C_China_2013	69.29	69.34	69.31	69.29	69.23	69.03	68.98	69.32	68.98	69.87	68.98	73.78	73.75	75.06	69.36	68.86	68.86	68.83	68.86	68.86	68.86	68.86	70.37	70.26	69.68	71.6	71.44	71.44	71.34	74.75	77.02	73.5	74.82	74.55	75.11	75.17	75.22	75.09	74.61	75.06	69.49	67.89	67.99	69.9	69.9	93.64	93.51	93.26
69	KP886809_Rhinolophus_ferrumequinum_YNLF_34C_China_2013	69.29	69.34	69.31	69.29	69.23	69.03	68.98	69.32	68.98	69.87	68.98	73.81	73.78	75.06	69.39	68.88	68.88	68.86	68.88	68.88	68.88	68.88	70.37	70.26	69.7	71.6	71.44	71.44	71.34	74.75	77.02	73.5	74.82	74.55	75.11	75.17	75.22	75.09	74.61	75.06	69.52	67.89	67.99	69.9	69.9	93.67	93.53	93.29
70	AY545915_Paguma_larvata_HC/SZ/DM1/03_China_2003	72.1	72.05	72.13	72.08	72.05	71.59	71.54	71.91	71.54	72.54	71.54	72.14	72.11	71.15	71.58	71.54	71.54	71.51	71.54	71.54	71.54	71.54	72.69	72.51	72.1	69.33	69.4	69.4	69.04	73.61	75.38	71.51	71.36	71.39	71.18	71.18	71.28	71.44	71.28	71.39	72.34	70.89	70.52	72.23	73.37	73.64	73.72	73.43
71	AY545916_Paguma_larvata_HC/SZ/266/03_China_2003	72.05	72	72.08	72.03	72	71.59	71.54	71.91	71.54	72.54	71.54	72.11	72.09	71.15	71.55	71.51	71.51	71.48	71.51	71.51	71.51	71.51	72.69	72.51	72.07	69.3	69.38	69.38	69.01	73.59	75.41	71.51	71.36	71.39	71.18	71.18	71.28	71.44	71.28	71.39	72.31	70.89	70.52	72.23	73.34	73.61	73.69	73.4
72	AY545917_Paguma_larvata_HC/SZ/81/03_China_2003	72.05	72	72.08	72.03	72	71.59	71.54	71.91	71.54	72.54	71.54	72.11	72.09	71.15	71.55	71.51	71.51	71.48	71.51	71.51	71.51	71.51	72.69	72.51	72.07	69.3	69.38	69.38	69.01	73.59	75.41	71.51	71.36	71.39	71.18	71.18	71.28	71.44	71.28	71.39	72.31	70.89	70.52	72.23	73.34	73.61	73.69	73.4
73	AY545918_Paguma_larvata_HC/GZ/32/03_China_2003	72.05	72	72.08	72.03	72	71.59	71.54	71.91	71.54	72.54	71.54	72.09	72.06	71.15	71.5	71.51	71.51	71.48	71.51	71.51	71.51	71.51	72.69	72.51	72.07	69.3	69.38	69.38	69.01	73.59	75.41	71.51	71.36	71.39	71.18	71.18	71.28	71.47	71.28	71.39	72.31	70.86	70.49	72.17	73.37	73.61	73.69	73.4
74	AY572038_Paguma_larvata_civet020_China_2004	72.05	72	72.08	72.03	72	71.59	71.54	71.91	71.54	72.54	71.54	72.09	72.06	71.15	71.5	71.51	71.51	71.48	71.51	71.51	71.51	71.51	72.69	72.51	72.07	69.3	69.38	69.38	69.01	73.59	75.41	71.51	71.36	71.39	71.18	71.18	71.28	71.47	71.28	71.39	72.31	70.86	70.49	72.17	73.37	73.61	73.69	73.4
75	AY515512_Paguma_larvata_HC/SZ/61/03_China_2003	72.05	72	72.08	72.03	72	71.54	71.49	71.86	71.49	72.48	71.49	72.09	72.06	71.13	71.45	71.46	71.46	71.43	71.46	71.46	71.46	71.46	72.64	72.46	72.02	69.3	69.38	69.38	69.01	73.59	75.36	71.48	71.31	71.33	71.13	71.13	71.23	71.44	71.26	71.36	72.28	70.84	70.47	72.15	73.37	73.61	73.69	73.4
76	AY545914_Paguma_larvata_HC/SZ/79/03_China_2003	72.05	72	72.08	72.03	72	71.59	71.54	71.91	71.54	72.54	71.54	72.09	72.06	71.15	71.5	71.51	71.51	71.48	71.51	71.51	71.51	71.51	72.69	72.51	72.07	69.3	69.38	69.38	69.01	73.59	75.36	71.48	71.36	71.39	71.18	71.18	71.28	71.47	71.28	71.39	72.31	70.84	70.47	72.15	73.34	73.61	73.69	73.4
77	AY686863_Paguma_larvata_A022_China_2004	72.05	72	72.08	72.03	72	71.54	71.49	71.86	71.49	72.48	71.49	72.06	72.03	71.1	71.45	71.46	71.46	71.43	71.46	71.46	71.46	71.46	72.64	72.46	72.02	69.27	69.35	69.35	68.98	73.56	75.33	71.46	71.31	71.33	71.13	71.13	71.23	71.41	71.23	71.33	72.28	70.81	70.44	72.12	73.34	73.59	73.67	73.38
78	AY572034_Paguma_larvata_007/2004_China_2004	72.08	72.03	72.1	72.05	72.02	71.57	71.51	71.88	71.51	72.51	71.51	72.09	72.06	71.13	71.47	71.48	71.48	71.46	71.48	71.48	71.48	71.48	72.67	72.48	72.05	69.3	69.38	69.38	69.01	73.59	75.36	71.48	71.33	71.36	71.15	71.15	71.26	71.44	71.26	71.36	72.31	70.84	70.47	72.15	73.37	73.61	73.69	73.4
79	AY572035_Paguma_larvata_civet010_China_2004	72.1	72.05	72.13	72.08	72.05	71.59	71.54	71.91	71.54	72.54	71.54	72.11	72.09	71.15	71.5	71.51	71.51	71.48	71.51	71.51	71.51	71.51	72.69	72.51	72.07	69.33	69.4	69.4	69.04	73.61	75.38	71.51	71.36	71.39	71.18	71.18	71.28	71.47	71.28	71.39	72.34	70.86	70.49	72.17	73.4	73.64	73.72	73.43
80	AY686864_Paguma_larvata_B039_China_2004	72.05	72	72.08	72.03	72	71.59	71.54	71.91	71.54	72.54	71.54	72.09	72.06	71.15	71.5	71.51	71.51	71.48	71.51	71.51	71.51	71.51	72.69	72.51	72.07	69.3	69.38	69.38	69.01	73.59	75.41	71.51	71.36	71.39	71.18	71.18	71.28	71.47	71.28	71.39	72.31	70.86	70.49	72.17	73.37	73.61	73.69	73.4
81	AY545919_Melogale_moschata_CFB/SZ/94/03_China_2003	72.1	72.05	72.13	72.08	72.05	71.62	71.57	71.93	71.57	72.56	71.57	72.14	72.11	71.15	71.55	71.56	71.56	71.54	71.56	71.56	71.56	71.56	72.72	72.54	72.13	69.35	69.43	69.43	69.06	73.64	75.41	71.56	71.36	71.39	71.18	71.18	71.28	71.47	71.28	71.39	72.36	70.94	70.57	72.2	73.4	73.61	73.69	73.4
82	FJ959407_Paguma_larvata_A001_China_2004	72	71.95	72.03	71.97	71.94	71.51	71.46	71.83	71.46	72.46	71.46	72.01	71.98	71.1	71.45	71.43	71.43	71.41	71.43	71.43	71.43	71.43	72.64	72.46	72.02	69.25	69.33	69.33	68.96	73.56	75.38	71.46	71.31	71.33	71.13	71.13	71.23	71.41	71.23	71.33	72.26	70.78	70.41	72.09	73.29	73.56	73.64	73.35
83	AY304486_Paguma_larvata_SZ3/2003_Hong_Kong_2003	72.18	72.13	72.21	72.16	72.13	71.75	71.7	72.06	71.7	72.69	71.7	72.22	72.19	71.23	71.58	71.64	71.64	71.61	71.64	71.64	71.64	71.64	72.88	72.64	72.23	69.33	69.46	69.46	69.09	73.72	75.51	71.67	71.44	71.47	71.2	71.2	71.39	71.54	71.36	71.47	72.49	70.94	70.55	72.15	73.4	73.75	73.82	73.53
84	AY304488_Paguma_larvata_SZ16/2003_Hong_Kong_2003	72.21	72.16	72.24	72.18	72.15	71.78	71.72	72.09	71.72	72.72	71.72	72.24	72.22	71.2	71.58	71.64	71.64	71.61	71.64	71.64	71.64	71.64	72.9	72.67	72.23	69.33	69.46	69.46	69.09	73.72	75.51	71.67	71.36	71.44	71.18	71.18	71.36	71.52	71.28	71.44	72.49	70.89	70.49	72.17	73.37	73.72	73.8	73.51
85	AY278741_SARS_coronavirus_Urbani	72.08	72.03	72.1	72.05	72.02	71.7	71.65	72.01	71.65	72.64	71.65	72.16	72.14	71.31	71.6	71.59	71.59	71.56	71.59	71.59	71.59	71.59	72.82	72.59	72.2	69.46	69.59	69.59	69.17	73.74	75.57	71.64	71.52	71.54	71.33	71.33	71.47	71.6	71.44	71.54	72.44	70.99	70.52	72.15	73.29	73.8	73.88	73.61
86	GU553363_Human_HKU-39849_Hong_Kong_2003	72.08	72.03	72.1	72.05	72.02	71.7	71.65	72.01	71.65	72.64	71.65	72.16	72.14	71.31	71.6	71.56	71.56	71.54	71.56	71.56	71.56	71.56	72.82	72.59	72.2	69.4	69.54	69.54	69.17	73.74	75.57	71.64	71.52	71.54	71.33	71.33	71.47	71.6	71.44	71.54	72.44	70.99	70.52	72.15	73.29	73.8	73.88	73.61
87	FJ882963_Human_P2_USA_2004	72.1	72.05	72.13	72.08	72.05	71.67	71.62	71.99	71.62	72.62	71.62	72.14	72.11	71.28	71.58	71.54	71.54	71.51	71.54	71.54	71.54	71.54	72.8	72.56	72.18	69.38	69.51	69.51	69.14	73.72	75.57	71.64	71.49	71.52	71.31	71.31	71.44	71.57	71.41	71.52	72.41	70.97	70.49	72.12	73.26	73.77	73.85	73.59
88	NC_004718_Human_Tor2_Canada_2004	72.08	72.03	72.1	72.05	72.02	71.7	71.65	72.01	71.65	72.64	71.65	72.16	72.14	71.31	71.6	71.56	71.56	71.54	71.56	71.56	71.56	71.56	72.82	72.59	72.2	69.4	69.54	69.54	69.17	73.74	75.59	71.64	71.52	71.54	71.33	71.33	71.47	71.6	71.44	71.54	72.44	70.99	70.52	72.15	73.29	73.8	73.88	73.61
89	KT444582_Rhinolophus_sinicus_WIV16_China_2013	72.47	72.42	72.5	72.44	72.41	71.57	71.51	71.88	71.51	72.54	71.51	72.27	72.24	71.62	71.63	71.43	71.43	71.41	71.43	71.43	71.43	71.43	72.93	72.72	72.28	69.09	69.19	69.22	68.72	73.53	75.38	71.64	71.28	71.44	71.33	71.39	71.47	71.62	71.68	71.7	72.34	70.65	70.44	72.2	73.34	74.59	74.67	74.33
90	KY417150_Rhinolophus_sinicus_Rs4874_China_2013	72.5	72.44	72.52	72.47	72.44	71.59	71.54	71.91	71.54	72.56	71.54	72.3	72.27	71.65	71.66	71.46	71.46	71.43	71.46	71.46	71.46	71.46	72.96	72.75	72.31	69.12	69.22	69.25	68.75	73.53	75.38	71.67	71.31	71.47	71.36	71.41	71.49	71.65	71.7	71.73	72.36	70.68	70.47	72.23	73.37	74.62	74.7	74.35
91	KY417146_Rhinolophus_sinicus_Rs4231_China_2013	72.13	72.08	72.16	72.1	72.07	71.28	71.23	71.59	71.23	72.27	71.23	72.24	72.22	71.41	71.39	71.12	71.12	71.09	71.12	71.12	71.12	71.12	72.64	72.54	72.05	69.19	69.35	69.35	68.8	73.56	75.49	71.88	70.92	71.13	71.1	71.15	71.31	71.39	71.47	71.54	72.13	70.44	70.86	72.23	73.21	73.98	74.01	73.88
92	KC881005_Rhinolophus_sinicus_RsSHC014_China_2011	72.52	72.41	72.54	72.52	72.49	71.56	71.51	71.9	71.51	72.53	71.51	72.32	72.29	71.38	71.44	71.45	71.45	71.43	71.45	71.45	71.45	71.45	72.74	72.58	72.12	68.53	68.51	68.51	68.22	73.03	74.95	71.14	71.46	71.33	71.04	71.1	71.59	71.62	71.62	71.62	72.36	70.36	70.81	72.41	72.49	73.77	73.79	73.53
93	KC881006_Rhinolophus_sinicus_Rs3367_China_2012	72.65	72.54	72.68	72.65	72.62	71.62	71.56	71.96	71.56	72.58	71.56	72.16	72.13	71.59	71.7	71.61	71.61	71.58	71.61	71.61	71.61	71.61	72.82	72.61	72.15	68.48	68.43	68.46	68.27	72.98	74.95	71.01	71.8	71.49	71.33	71.38	71.7	71.67	71.75	71.67	72.38	70.49	70.36	72.49	72.57	74.11	74.19	73.79
94	KF367457_Rhinolophus_sinicus_WIV1_China_2012	72.65	72.54	72.68	72.65	72.62	71.62	71.56	71.96	71.56	72.58	71.56	72.16	72.13	71.59	71.7	71.61	71.61	71.58	71.61	71.61	71.61	71.61	72.82	72.61	72.15	68.48	68.43	68.46	68.27	72.98	74.95	71.01	71.8	71.49	71.33	71.38	71.7	71.67	71.75	71.67	72.38	70.49	70.36	72.49	72.57	74.11	74.19	73.79
95	KY417144_Rhinolophus_sinicus_Rs4084_China_2012	72.52	72.41	72.54	72.52	72.46	71.56	71.51	71.9	71.51	72.53	71.51	72.32	72.29	71.38	71.44	71.51	71.51	71.48	71.51	71.51	71.51	71.51	72.74	72.58	72.17	68.61	68.59	68.59	68.3	73.11	75.03	71.24	71.46	71.33	71.04	71.1	71.59	71.67	71.62	71.62	72.41	70.36	70.81	72.35	72.44	73.82	73.85	73.58
96	KY417151_Rhinolophus_sinicus_Rs7327_China_2014	71.97	71.87	72	71.97	71.94	71.51	71.46	71.85	71.46	72.45	71.46	71.84	71.82	71.33	71.42	71.27	71.27	71.25	71.27	71.27	71.27	71.27	72.74	72.58	72.07	68.43	68.48	68.48	68.25	73	74.9	71.06	71.65	71.51	71.2	71.25	71.65	71.78	71.57	71.8	72.25	70.65	70.46	72.43	72.36	73.69	73.79	73.42
97	KY417152_Rhinolophus_sinicus_Rs9401_China_2015	71.94	71.84	71.97	71.94	71.91	71.48	71.43	71.83	71.43	72.43	71.43	71.82	71.79	71.31	71.39	71.25	71.25	71.22	71.25	71.25	71.25	71.25	72.72	72.56	72.04	68.4	68.46	68.46	68.22	72.98	74.88	71.03	71.62	71.49	71.17	71.23	71.62	71.75	71.54	71.78	72.23	70.62	70.44	72.41	72.34	73.66	73.77	73.4
98	MK211376_Rhinolophus_sinicus_YN2018B_China_2016	72.28	72.18	72.31	72.28	72.23	71.56	71.51	71.85	71.51	72.56	71.51	72.32	72.29	71.41	71.55	71.4	71.4	71.38	71.4	71.4	71.4	71.4	73	72.87	72.49	68.93	68.96	68.98	68.53	73.26	75.16	71.35	71.8	71.57	71.38	71.44	71.67	71.88	71.62	71.78	72.49	70.91	70.78	72.64	72.78	73.9	74	73.74
99	OK017847_Rhinolophus_sinicus_YN2016A_China_2016	72.23	72.13	72.26	72.23	72.17	71.54	71.48	71.83	71.48	72.53	71.48	72.35	72.32	71.38	71.55	71.35	71.35	71.32	71.35	71.35	71.35	71.35	73.03	72.85	72.49	68.88	68.9	68.93	68.48	73.24	75.11	71.32	71.78	71.54	71.36	71.41	71.65	71.86	71.59	71.75	72.41	70.86	70.78	72.62	72.81	73.92	74.08	73.77
100	OK017848_Rhinolophus_sinicus_YN2016B_China_2016	72.23	72.13	72.26	72.23	72.17	71.54	71.48	71.83	71.48	72.53	71.48	72.35	72.32	71.38	71.55	71.35	71.35	71.32	71.35	71.35	71.35	71.35	73.03	72.85	72.49	68.88	68.9	68.93	68.48	73.24	75.11	71.32	71.78	71.54	71.36	71.41	71.65	71.86	71.59	71.75	72.41	70.86	70.78	72.62	72.81	73.92	74.08	73.77
101	OK017849_Rhinolophus_sinicus_YN2016C_China_2016	72.26	72.15	72.28	72.26	72.2	71.56	71.51	71.85	71.51	72.56	71.51	72.32	72.29	71.41	71.57	71.38	71.38	71.35	71.38	71.38	71.38	71.38	73.06	72.87	72.51	68.9	68.93	68.96	68.51	73.24	75.14	71.32	71.8	71.57	71.38	71.44	71.67	71.88	71.62	71.78	72.44	70.89	70.75	72.62	72.76	73.95	74.06	73.79
102	OK017850_Rhinolophus_sinicus_YN2016D_China_2016	72.23	72.13	72.26	72.23	72.17	71.54	71.48	71.83	71.48	72.53	71.48	72.35	72.32	71.38	71.55	71.35	71.35	71.32	71.35	71.35	71.35	71.35	73.03	72.85	72.49	68.88	68.9	68.93	68.48	73.24	75.11	71.32	71.78	71.54	71.36	71.41	71.65	71.86	71.59	71.75	72.41	70.86	70.78	72.62	72.81	73.92	74.08	73.77
103	OK017851_Rhinolophus_sinicus_YN2016E_China_2016	72.23	72.13	72.26	72.23	72.17	71.54	71.48	71.83	71.48	72.53	71.48	72.35	72.32	71.38	71.55	71.35	71.35	71.32	71.35	71.35	71.35	71.35	73.03	72.85	72.49	68.88	68.9	68.93	68.48	73.24	75.11	71.32	71.78	71.54	71.36	71.41	71.65	71.86	71.59	71.75	72.41	70.86	70.78	72.62	72.81	73.92	74.08	73.77
104	OK017858_Rhinolophus_sinicus_YN2020H_China_2020	72.05	71.94	72.07	72.05	72.02	71.48	71.43	71.83	71.43	72.43	71.43	72.16	72.13	71.31	71.26	71.27	71.27	71.25	71.27	71.27	71.27	71.27	72.66	72.51	72.04	68.53	68.72	68.69	68.38	73.16	75.19	71.27	71.49	71.41	70.96	71.02	71.44	71.46	71.33	71.38	71.94	70.28	70.78	72.38	72.42	73.32	73.34	73.29
105	OK017853_Rhinolophus_sinicus_YN2020C_China_2020	72.08	72.03	72.1	72.05	72.02	71.25	71.2	71.51	71.2	72.22	71.2	72.16	72.14	71.31	71.26	71.33	71.33	71.3	71.33	71.33	71.33	71.33	72.8	72.56	72.41	68.8	69.09	69.09	68.46	73.43	75.12	71.51	71.18	71.36	70.94	70.99	71.41	71.44	71.49	71.44	72.39	70.41	70.81	72.15	73.26	73.69	73.72	73.69
106	OK017852_Rhinolophus_sinicus_YN2020B_China_2020	72.05	72	72.08	72.03	72	71.23	71.17	71.49	71.17	72.2	71.17	72.14	72.11	71.28	71.24	71.3	71.3	71.28	71.3	71.3	71.3	71.3	72.77	72.54	72.39	68.77	69.06	69.06	68.43	73.43	75.12	71.48	71.15	71.33	70.92	70.97	71.39	71.41	71.47	71.41	72.36	70.39	70.78	72.12	73.24	73.67	73.69	73.67
107	OK017855_Rhinolophus_sinicus_YN2020E_China_2020	72.08	72.03	72.1	72.05	72.02	71.25	71.2	71.51	71.2	72.22	71.2	72.16	72.14	71.31	71.26	71.33	71.33	71.3	71.33	71.33	71.33	71.33	72.8	72.56	72.41	68.8	69.09	69.09	68.46	73.43	75.12	71.51	71.18	71.36	70.94	70.99	71.41	71.44	71.49	71.44	72.39	70.41	70.81	72.15	73.26	73.69	73.72	73.69
108	OK017854_Rhinolophus_sinicus_YN2020D_China_2020	72.05	72	72.08	72.03	72	71.23	71.17	71.49	71.17	72.22	71.17	72.14	72.11	71.28	71.24	71.3	71.3	71.28	71.3	71.3	71.3	71.3	72.77	72.54	72.39	68.77	69.06	69.06	68.43	73.4	75.09	71.48	71.15	71.33	70.92	70.97	71.39	71.41	71.47	71.41	72.36	70.39	70.78	72.12	73.24	73.67	73.69	73.67
109	OK017856_Rhinolophus_sinicus_YN2020F_China_2020	72.08	72.03	72.1	72.05	72.02	71.25	71.2	71.51	71.2	72.22	71.2	72.16	72.14	71.31	71.26	71.33	71.33	71.3	71.33	71.33	71.33	71.33	72.8	72.56	72.41	68.8	69.09	69.09	68.46	73.43	75.12	71.51	71.18	71.36	70.94	70.99	71.41	71.44	71.49	71.44	72.39	70.41	70.81	72.15	73.26	73.69	73.72	73.69
110	OK017857_Rhinolophus_sinicus_YN2020G_China_2020	72.05	72	72.08	72.03	72	71.25	71.2	71.51	71.2	72.22	71.2	72.16	72.14	71.31	71.21	71.28	71.28	71.25	71.28	71.28	71.28	71.28	72.8	72.56	72.36	68.77	69.06	69.06	68.43	73.43	75.12	71.48	71.18	71.36	70.94	70.99	71.41	71.44	71.49	71.44	72.34	70.39	70.78	72.12	73.24	73.69	73.72	73.69
111	FJ588686_Rhinolophus_sinicus_Rs672_China_2006	71.33	71.41	71.35	71.35	71.3	70.29	70.24	70.52	70.24	71.23	70.24	74.47	74.44	74.98	70.91	70.21	70.21	70.19	70.21	70.21	70.21	70.21	71.47	71.18	71.06	72.19	72.14	72.14	72.08	75.95	77.77	74.73	75.38	75.65	75.43	75.49	75.19	75.57	75.57	75.54	71.4	69.32	69.96	70.08	70.96	81.75	81.62	81.59
112	KY417143_Rhinolophus_sinicus_Rs4081_China_2012	71.12	71.2	71.14	71.14	71.06	70.31	70.26	70.58	70.26	71.23	70.26	74.76	74.73	74.77	70.85	70.37	70.37	70.34	70.37	70.37	70.37	70.37	71.31	71.1	71.01	72.14	72.06	72.06	71.79	75.71	77.5	74.35	75.14	75.25	75.22	75.27	74.98	75.09	75.14	75.11	71.22	69.29	69.93	70.01	70.83	81.8	81.67	81.67
113	KY417149_Rhinolophus_sinicus_Rs4255_China_2013	71.12	71.2	71.14	71.14	71.06	70.45	70.39	70.68	70.39	71.34	70.39	74.55	74.52	74.79	70.96	70.4	70.4	70.37	70.4	70.4	70.4	70.4	71.44	71.08	71.06	72.06	72.08	72.03	71.76	75.6	77.5	74.3	75.46	75.51	75.38	75.43	75.09	75.33	75.19	75.25	71.27	69.27	70.01	70.16	71.01	81.8	81.67	81.54
114	MK211378_Rhinolophus_sinicus_YN2018D_China_2016	71.25	71.33	71.28	71.28	71.19	70.6	70.55	70.87	70.55	71.5	70.55	74.58	74.55	74.98	71.17	70.63	70.63	70.61	70.63	70.63	70.63	70.63	71.44	71.18	71.14	72.38	72.22	72.24	72.08	75.79	77.72	74.65	75.3	75.3	75.22	75.27	74.98	75.22	75.3	75.17	71.35	69.42	69.85	70.38	71.14	81.75	81.62	81.59
115	KY417147_Rhinolophus_sinicus_Rs4237_China_2013	70.46	70.57	70.49	70.49	70.41	70.76	70.73	71.02	70.71	71.68	70.71	75.56	75.53	74.53	70.77	70.37	70.37	70.34	70.37	70.37	70.37	70.37	71.31	71.23	71.04	71.9	71.79	71.79	71.18	75.04	77.26	73.55	75.06	75.09	74.82	74.87	74.66	74.93	74.95	74.9	71.27	69.11	69.61	70.24	71.41	83.52	83.39	83.2
116	KY417148_Rhinolophus_sinicus_Rs4247_China_2013	70.7	70.78	70.73	70.73	70.64	70.6	70.58	70.87	70.55	71.5	70.55	75.74	75.72	74.55	70.88	70.61	70.61	70.58	70.61	70.61	70.61	70.61	71.44	71.31	71.25	72.03	72.13	72.08	71.57	75.27	77.57	74.03	74.76	75.08	74.71	74.76	74.73	75.08	75.08	74.95	71.45	69.03	69.32	70.32	71.3	83.37	83.32	82.97
117	KY417142_Aselliscus_stoliczkanus_As6526_China_2014	70.52	70.62	70.54	70.54	70.49	71.1	71.05	71.36	71.05	71.99	71.05	75.56	75.53	74.71	70.8	70.19	70.19	70.16	70.19	70.19	70.19	70.19	71.5	71.42	71.27	71.87	71.87	71.87	71.44	75.41	77.66	73.82	74.63	74.77	74.63	74.69	74.66	75.01	74.82	74.79	71.25	69.08	69.59	70.35	71.09	83.09	82.96	82.85
118	MK211377_Rhinolophus_sinicus_YN2018C_China_2016	70.28	70.39	70.31	70.31	70.25	70.87	70.81	71.13	70.81	71.76	70.81	75.27	75.24	74.53	70.67	70.01	70.01	69.98	70.01	70.01	70.01	70.01	71.31	71.08	71.14	71.74	71.9	71.84	71.31	75.28	77.53	73.69	74.77	74.9	74.55	74.61	74.61	74.87	74.69	74.71	71.09	69.03	69.56	70.27	71.04	82.98	82.85	82.69
119	MK211375_Rhinolophus_sinicus_YN2018A_China_2016	70.96	71.04	70.99	70.99	70.93	70.68	70.63	70.97	70.66	71.52	70.66	75.77	75.74	74.97	71.04	70.58	70.58	70.55	70.58	70.58	70.58	70.58	71.57	71.5	71.38	72.35	72.35	72.29	71.95	75.54	78	74.35	74.76	74.97	74.73	74.79	74.6	75.05	75.03	74.95	71.51	69.03	69.24	70.22	71.12	83.19	83.13	82.97
120	OK017792_Rhinolophus_affinis_GD2017F_China_2017	70.49	70.57	70.52	70.52	70.43	70.26	70.21	70.52	70.21	71.1	70.21	75	74.97	75.21	71.11	70.53	70.53	70.5	70.53	70.53	70.53	70.53	71.73	71.42	71.38	71.6	71.57	71.57	71.17	75.14	77.52	73.68	75.35	75.67	75.48	75.53	75.13	75.4	75.03	75.32	71.09	69.16	69.53	70.38	71.38	83.29	83.24	82.84
121	OK017793_Rhinolophus_affinis_YN2020A_China_2020	70.62	70.7	70.65	70.65	70.57	70.6	70.55	70.87	70.55	71.52	70.55	75.8	75.77	74.92	71.04	70.55	70.55	70.53	70.55	70.55	70.55	70.55	71.47	71.39	71.14	72.05	72.05	72.05	71.49	75.35	77.81	73.84	74.68	75.03	75.13	75.19	74.76	75.08	75.21	75	71.38	68.97	69.59	69.95	71.01	83.43	83.37	83.02
122	KY770858_Rhinolophus_sinicus_Anlong-103_China_2013	70.41	70.41	70.43	70.46	70.35	70.1	70.05	70.31	70.05	71.04	70.05	71.6	71.58	74.83	70.4	69.95	69.95	69.92	69.95	69.95	69.95	69.95	70.91	70.73	70.51	71.58	71.71	71.71	71.58	75.47	77.88	74.07	74.86	74.94	74.89	74.94	75.18	75.13	74.78	74.91	70.69	68.9	69.33	69.98	71.05	78.38	78.22	78.27
123	KY770859_Rhinolophus_sinicus_Anlong-112_China_2013	70.41	70.41	70.43	70.46	70.35	70.1	70.05	70.31	70.05	71.04	70.05	71.6	71.58	74.83	70.4	69.95	69.95	69.92	69.95	69.95	69.95	69.95	70.91	70.73	70.51	71.58	71.71	71.71	71.58	75.47	77.88	74.07	74.86	74.94	74.89	74.94	75.18	75.13	74.78	74.91	70.69	68.9	69.33	69.98	71.05	78.38	78.22	78.27
124	KJ473816_Rhinolophus_sinicus_YN2013_China_2013	70.3	70.3	70.33	70.35	70.25	70.02	69.97	70.28	69.97	70.94	69.97	71.5	71.47	74.94	70.19	69.82	69.82	69.79	69.82	69.82	69.82	69.82	70.89	70.75	70.43	71.58	71.63	71.63	71.5	75.39	77.88	73.99	74.54	74.67	74.57	74.62	74.86	74.91	74.51	74.73	70.53	68.85	69.25	70.06	70.94	78.54	78.38	78.38
125	OK287354_Rhinolophus_sinicus_Rs/KMC6_China_2020	70.67	70.72	70.69	70.72	70.61	70.2	70.15	70.47	70.15	71.12	70.15	71.6	71.58	74.73	70.77	70.08	70.08	70.05	70.08	70.08	70.08	70.08	71.2	71.02	70.77	71.82	71.88	71.9	71.82	75.37	77.88	74.2	74.54	74.59	74.46	74.51	74.62	74.78	74.65	74.49	70.79	69.14	69.54	70.62	71.42	78.3	78.16	78.16
126	KY417145_Rhinolophus_ferrumequinum_Rf4092_China_2012	69.12	69.17	69.15	69.12	69.07	68.58	68.52	68.81	68.52	69.49	68.52	69.77	69.74	73.2	68.47	68.07	68.07	68.07	68.07	68.07	68.07	68.07	69.31	69.13	68.88	74.9	74.79	74.74	74.58	77.81	79.81	76.8	72.91	72.86	72.86	72.88	72.75	73.28	73.17	73.01	68.91	69.54	69.91	68.6	69.13	75.74	75.66	75.47
127	RtVN21-193_Rhinolophus_thomasi_Vietnam_2021	69.15	69.2	69.17	69.15	69.09	68.79	68.73	69.02	68.73	69.68	68.73	69.87	69.85	73.23	68.75	68.46	68.46	68.46	68.46	68.46	68.46	68.46	69.6	69.36	69.14	75.06	75.06	75.06	74.6	77.89	79.83	76.91	73.09	72.99	73.04	73.07	72.99	73.49	73.41	73.2	69.25	69.94	70.1	69.07	69.71	75.84	75.76	75.58
128	RsVN21-195_Rhinolophus_siamensis_Vietnam_2021	69.2	69.25	69.22	69.2	69.14	68.84	68.79	69.07	68.79	69.73	68.79	69.93	69.9	73.28	68.81	68.51	68.51	68.51	68.51	68.51	68.51	68.51	69.65	69.41	69.2	75.11	75.11	75.11	74.66	77.92	79.83	76.94	73.15	73.04	73.09	73.12	73.04	73.55	73.47	73.25	69.3	69.94	70.1	69.07	69.71	75.87	75.79	75.6
129	DQ071615_Rhinolophus_pearsonii_Rp3_China_2004	70.99	71.1	71.01	70.99	70.93	71.23	71.18	71.52	71.21	71.99	71.21	75.48	75.45	75.27	70.96	70.58	70.58	70.55	70.58	70.58	70.58	70.58	71.78	71.76	71.45	73.13	72.94	72.97	72.59	76.03	78.46	74.7	75.49	75.54	75.51	75.51	75.49	75.57	75.35	75.49	71.61	68.97	69.45	69.93	71.3	83.55	83.41	83.36
130	OK017829_Rhinolophus_sinicus_GZ2021C_China_2021	71.14	71.23	71.17	71.14	71.11	70.84	70.84	71.15	70.84	71.73	70.84	75.61	75.58	75.43	71.27	70.81	70.81	70.79	70.81	70.81	70.81	70.81	71.68	71.47	71.4	72.32	72.11	72.14	71.6	75.2	77.77	74.01	75.59	75.57	75.41	75.46	75.54	75.54	75.43	75.35	71.48	69.13	69.11	70.22	71.25	83.2	83.12	83.09
131	OK017831_Rhinolophus_sinicus_GZ2021I_China_2021	71.14	71.23	71.17	71.14	71.11	70.84	70.84	71.15	70.84	71.73	70.84	75.61	75.58	75.43	71.27	70.81	70.81	70.79	70.81	70.81	70.81	70.81	71.68	71.47	71.4	72.32	72.11	72.14	71.6	75.2	77.77	74.01	75.59	75.57	75.41	75.46	75.54	75.54	75.43	75.35	71.48	69.13	69.11	70.22	71.25	83.2	83.12	83.09
132	OK017830_Rhinolophus_sinicus_GZ2021H_China_2021	71.74	71.8	71.77	71.77	71.74	70.39	70.34	70.68	70.34	71.47	70.34	72.95	72.92	75.24	70.95	70.65	70.65	70.68	70.65	70.65	70.65	70.65	71.47	71.36	71.35	71.47	71.44	71.47	71.49	75.14	77.57	73.71	75.56	75.45	75.21	75.27	75.67	74.97	74.81	75	71.03	68.81	68.95	69.98	70.74	79.19	79.08	79.32
133	RtVN21-192_Rhinolophus_thomasi_Vietnam_2021	70.96	71.07	70.99	70.99	70.91	70.45	70.39	70.71	70.39	71.29	70.39	76.09	76.06	74.57	70.62	70.08	70.08	70.06	70.08	70.08	70.08	70.08	71.18	71.05	70.83	72.05	71.95	71.95	71.73	75.49	77.92	74.05	75.08	75.13	75.19	75.24	75.05	75.32	75.21	75.21	70.88	68.6	68.84	69.77	70.96	83.13	83	82.73
134	RtVN21-197_Rhinolophus_thomasi_Vietnam_2021	71.04	71.15	71.07	71.07	70.98	70.45	70.39	70.71	70.39	71.29	70.39	76.14	76.11	74.63	70.67	70.11	70.11	70.08	70.11	70.11	70.11	70.11	71.26	71.13	70.91	72.08	72	72	71.79	75.49	77.95	74.05	75.13	75.19	75.24	75.29	75.11	75.37	75.27	75.27	70.96	68.74	68.92	69.77	70.99	83.08	82.94	82.7
135	RtVN21-200_Rhinolophus_thomasi_Vietnam_2021	71.01	71.12	71.04	71.04	70.96	70.42	70.37	70.68	70.37	71.26	70.37	76.11	76.09	74.6	70.7	70.08	70.08	70.06	70.08	70.08	70.08	70.08	71.23	71.1	70.88	72.05	71.97	71.97	71.76	75.46	77.92	74.03	75.11	75.16	75.21	75.27	75.08	75.35	75.24	75.24	70.93	68.74	68.92	69.77	70.99	83.05	82.92	82.68
136	RtVN21-201_Rhinolophus_thomasi_Vietnam_2021	71.01	71.12	71.04	71.04	70.96	70.42	70.37	70.68	70.37	71.26	70.37	76.11	76.09	74.6	70.7	70.08	70.08	70.06	70.08	70.08	70.08	70.08	71.23	71.1	70.88	72.05	71.97	71.97	71.76	75.46	77.92	74.03	75.11	75.16	75.21	75.27	75.08	75.35	75.24	75.24	70.93	68.74	68.92	69.77	70.99	83.05	82.92	82.68
137	RtVN21-29_Rhinolophus_thomasi_Vietnam_2021	70.66	70.74	70.68	70.66	70.6	69.78	69.73	69.99	69.73	70.61	69.73	70.82	70.8	74.15	69.87	69.94	69.94	69.91	69.94	69.94	69.94	69.94	70.88	70.61	70.76	72.45	72.42	72.42	72.56	75.72	78.52	74.63	74.2	74.44	74.68	74.73	74.79	74.5	73.89	74.55	70.73	68.23	68.55	69.66	70.93	77.48	77.3	77.35
138	KU973692_Rhinolophus_pusillus_F46_China_2012	68.81	68.86	68.83	68.81	68.75	68.52	68.47	68.76	68.47	69.41	68.47	69.87	69.84	73.3	68.62	68.12	68.12	68.12	68.12	68.12	68.12	68.12	69.23	68.94	68.86	74.92	75	74.95	74.52	77.7	79.66	76.63	73.01	72.93	72.9	72.93	72.85	73.35	73.3	73.12	68.93	69.43	69.89	68.49	69.37	76.13	76.05	75.84
139	OP963575_Rhinolophus_thomasi_BtSY1_China_2018	71.69	71.63	71.71	71.66	71.63	71.67	71.67	72.04	71.67	72.51	71.67	72.09	72.06	70.26	71.37	71.38	71.38	71.35	71.38	71.38	71.38	71.38	72.48	72.54	72.1	68.43	68.64	68.64	68.14	72.9	74.57	70.88	70	70.08	70.15	70.15	70.08	70.31	70.23	70.57	71.73	69.89	70.23	71.3	72.82	71.1	71.1	71.05
140	KF294457_Rhinolophus_monoceros_Longquan-140_China_2012	70.78	70.86	70.8	70.8	70.72	70.81	70.76	71.1	70.76	71.5	70.76	75.53	75.5	75.93	71.14	70.68	70.68	70.66	70.68	70.68	70.68	70.68	71.86	71.63	71.51	71.55	71.47	71.47	71.49	75.51	78.11	74.08	75.37	75.67	75.24	75.29	75.16	75.8	75.56	75.64	71.14	69.27	69.4	70.32	71.41	82.09	82.03	81.76
141	DQ022305_Rhinolophus_sinicus_HKU3-1_China_2005	70.65	70.73	70.67	70.67	70.59	70.89	70.84	71.18	70.84	71.57	70.84	75.61	75.58	75.88	71.11	70.87	70.87	70.84	70.87	70.87	70.87	70.87	71.92	71.89	71.77	71.84	71.68	71.63	71.47	75.38	77.89	73.97	74.97	75.45	75.35	75.4	75.19	75.64	75.48	75.69	71.32	68.89	69.21	70.14	71.28	82.06	81.93	81.74
142	DQ084200_Rhinolophus_sinicus_HKU3-3_China_2005	70.65	70.73	70.67	70.67	70.59	70.89	70.84	71.18	70.84	71.57	70.84	75.61	75.58	75.88	71.11	70.87	70.87	70.84	70.87	70.87	70.87	70.87	71.92	71.89	71.77	71.84	71.68	71.63	71.47	75.38	77.89	73.97	74.97	75.45	75.35	75.4	75.19	75.64	75.48	75.69	71.32	68.89	69.21	70.14	71.28	82.06	81.93	81.74
143	DQ084199_Rhinolophus_sinicus_HKU3-2_China_2005	70.7	70.78	70.73	70.73	70.64	70.94	70.89	71.23	70.89	71.63	70.89	75.66	75.64	75.93	71.17	70.87	70.87	70.84	70.87	70.87	70.87	70.87	71.97	71.94	71.82	71.87	71.71	71.65	71.55	75.41	77.95	74.03	75.03	75.51	75.4	75.45	75.19	75.69	75.53	75.75	71.32	68.89	69.27	70.08	71.33	82.11	81.98	81.79
144	GQ153539_Rhinolophus_sinicus_HKU3-4_China_2005	70.7	70.78	70.73	70.73	70.64	70.92	70.87	71.21	70.87	71.6	70.87	75.69	75.66	75.91	71.17	70.87	70.87	70.84	70.87	70.87	70.87	70.87	71.94	71.92	71.82	71.87	71.71	71.65	71.47	75.35	77.92	73.95	75	75.48	75.37	75.43	75.16	75.67	75.51	75.72	71.32	68.92	69.24	70.11	71.3	82.09	81.95	81.76
145	GQ153540_Rhinolophus_sinicus_HKU3-5_China_2005	70.7	70.78	70.73	70.73	70.64	70.97	70.92	71.26	70.92	71.65	70.92	75.66	75.64	75.93	71.17	70.87	70.87	70.84	70.87	70.87	70.87	70.87	71.97	71.94	71.82	71.89	71.73	71.68	71.49	75.38	77.92	73.97	75.05	75.53	75.43	75.48	75.21	75.72	75.56	75.77	71.35	68.97	69.27	70.16	71.36	82.09	81.95	81.76
146	GQ153541_Rhinolophus_sinicus_HKU3-6_China_2005	70.7	70.78	70.73	70.73	70.64	70.94	70.89	71.23	70.89	71.63	70.89	75.66	75.64	75.93	71.17	70.87	70.87	70.84	70.87	70.87	70.87	70.87	71.97	71.94	71.82	71.89	71.73	71.68	71.49	75.38	77.92	73.97	75.03	75.51	75.4	75.45	75.19	75.69	75.53	75.75	71.32	68.95	69.27	70.14	71.33	82.11	81.98	81.79
147	GQ153544_Rhinolophus_sinicus_HKU3-9_China_2006	70.75	70.83	70.78	70.78	70.7	71.02	70.97	71.31	70.97	71.71	70.97	75.72	75.69	75.96	71.19	70.89	70.89	70.87	70.89	70.89	70.89	70.89	72.02	71.97	71.85	71.92	71.76	71.71	71.55	75.43	77.97	74.03	75.11	75.59	75.48	75.53	75.27	75.72	75.56	75.83	71.35	68.97	69.27	70.16	71.36	82.11	81.98	81.79
148	GQ153545_Rhinolophus_sinicus_HKU3-10_China_2006	70.75	70.83	70.78	70.78	70.7	71.02	70.97	71.31	70.97	71.71	70.97	75.72	75.69	75.96	71.19	70.89	70.89	70.87	70.89	70.89	70.89	70.89	72.02	71.97	71.85	71.92	71.76	71.71	71.55	75.43	77.97	74.03	75.11	75.59	75.48	75.53	75.27	75.72	75.56	75.83	71.35	68.97	69.27	70.16	71.36	82.11	81.98	81.79
149	GQ153546_Rhinolophus_sinicus_HKU3-11_China_2007	70.75	70.83	70.78	70.78	70.7	71.02	70.97	71.31	70.97	71.71	70.97	75.72	75.69	75.96	71.19	70.89	70.89	70.87	70.89	70.89	70.89	70.89	72.02	71.97	71.85	71.92	71.76	71.71	71.55	75.43	77.97	74.03	75.11	75.59	75.48	75.53	75.27	75.72	75.56	75.83	71.35	68.97	69.27	70.16	71.36	82.11	81.98	81.79
150	GQ153548_Rhinolophus_sinicus_HKU3-13_China_2007	70.75	70.83	70.78	70.78	70.7	71.02	70.97	71.31	70.97	71.71	70.97	75.72	75.69	75.99	71.19	70.89	70.89	70.87	70.89	70.89	70.89	70.89	72.02	71.97	71.85	72	71.84	71.79	71.63	75.49	78.05	74.08	75.08	75.61	75.51	75.56	75.24	75.75	75.59	75.8	71.35	68.97	69.27	70.19	71.3	82.06	81.95	81.74
151	GQ153547_Rhinolophus_sinicus_HKU3-12_China_2007	70.8	70.89	70.83	70.83	70.75	70.76	70.71	71.05	70.71	71.5	70.71	75.58	75.56	75.93	71.11	70.89	70.89	70.87	70.89	70.89	70.89	70.89	71.99	71.97	71.93	71.89	71.73	71.68	71.6	75.46	78.03	74.05	75.08	75.51	75.35	75.4	75.24	75.75	75.59	75.8	71.32	69.05	69.35	70.24	71.38	82.17	82.09	81.84
152	GQ153542_Rhinolophus_sinicus_HKU3-7_China_2006	70.8	70.89	70.83	70.83	70.75	70.71	70.66	71	70.66	71.47	70.66	75.45	75.42	75.27	71.17	70.71	70.71	70.68	70.71	70.71	70.71	70.71	71.68	71.57	71.61	71.52	71.39	71.39	71.6	75.41	78.21	74.32	74.87	75.32	75	75.05	75.13	75.45	75.29	75.61	71.56	68.68	69.27	70.16	71.33	81.84	81.71	81.55
153	GQ153543_Rhinolophus_sinicus_HKU3-8_China_2006	70.86	70.94	70.88	70.88	70.8	70.71	70.66	71	70.66	71.47	70.66	75.48	75.45	75.27	71.22	70.76	70.76	70.74	70.76	70.76	70.76	70.76	71.71	71.6	71.66	71.49	71.36	71.36	71.6	75.41	78.19	74.35	74.97	75.32	75	75.05	75.13	75.51	75.35	75.61	71.61	68.71	69.24	70.16	71.38	81.9	81.76	81.6
154	OK017808_Rhinolophus_sinicus_FJ2021A_China_2021	70.52	70.62	70.54	70.54	70.46	70.63	70.63	71	70.63	71.47	70.63	75.56	75.53	75.49	70.98	70.61	70.61	70.58	70.61	70.61	70.61	70.61	71.78	71.57	71.56	71.92	71.76	71.76	71.55	75.31	77.93	73.71	75.01	75.49	75.41	75.46	75.09	75.62	75.51	75.73	70.98	69.42	69.88	70.43	71.14	81.7	81.64	81.37
155	OK017809_Rhinolophus_sinicus_FJ2021D_China_2021	70.78	70.86	70.8	70.8	70.72	70.73	70.68	71.02	70.68	71.44	70.68	75.56	75.53	75.88	71.01	70.71	70.71	70.68	70.71	70.71	70.71	70.71	71.92	71.65	71.59	71.31	71.33	71.33	71.25	75.33	78	73.81	75.29	75.83	75.32	75.37	75.11	75.77	75.61	75.77	71.19	69.27	69.43	70.24	71.57	81.76	81.71	81.5
156	OK017810_Rhinolophus_sinicus_FJ2021E_China_2021	70.65	70.75	70.67	70.67	70.59	70.66	70.6	70.94	70.6	71.34	70.6	75.61	75.58	75.62	70.83	70.32	70.32	70.29	70.32	70.32	70.32	70.32	71.52	71.36	71.22	71.84	71.71	71.71	71.71	75.33	78.09	73.85	75.35	76.05	75.35	75.41	75.25	75.7	75.54	75.59	70.64	68.95	69.19	70.14	71.25	81.94	81.88	81.62
157	OK017811_Rhinolophus_sinicus_FJ2021M_China_2021	70.67	70.78	70.7	70.7	70.62	70.68	70.63	70.97	70.63	71.36	70.63	75.64	75.61	75.65	70.85	70.34	70.34	70.32	70.34	70.34	70.34	70.34	71.55	71.39	71.25	71.87	71.74	71.74	71.74	75.36	78.12	73.87	75.38	76.07	75.38	75.43	75.27	75.73	75.57	75.62	70.67	68.97	69.21	70.16	71.28	81.96	81.91	81.64
158	OK017837_Rhinolophus_sinicus_JX2021C_China_2021	70.59	70.68	70.62	70.62	70.54	70.71	70.66	71	70.66	71.39	70.66	75.37	75.35	75.53	71.04	70.61	70.61	70.58	70.61	70.61	70.61	70.61	71.57	71.44	71.51	71.49	71.49	71.44	71.31	75.27	77.81	73.84	74.89	75.35	74.92	74.97	75.03	75.88	75.72	75.99	71.48	68.74	69.16	70.06	70.83	81.71	81.58	81.39
159	OK017807_Rhinolophus_sinicus_AH2021A_China_2021	70.73	70.81	70.75	70.75	70.67	70.76	70.71	71.02	70.71	71.47	70.71	75.27	75.24	75.69	71.27	70.94	70.94	70.92	70.94	70.94	70.94	70.94	71.68	71.6	71.64	71.87	71.84	71.79	72.03	75.89	78.19	74.53	74.76	75.29	75.05	75.11	74.89	75.61	75.51	75.67	71.38	68.97	69.08	70.16	71.44	81.26	81.15	80.85
160	OK017838_Rhinolophus_sinicus_JX2021G_China_2021	70.52	70.62	70.54	70.54	70.46	70.63	70.58	70.92	70.58	71.31	70.58	75.5	75.48	75.57	70.62	70.29	70.29	70.27	70.29	70.29	70.29	70.29	71.5	71.42	71.17	72.16	71.98	71.98	72.11	75.84	78.52	74.27	75.25	75.78	75.25	75.3	75.3	75.62	75.59	75.41	70.72	69.11	69.43	70.27	70.91	82.02	81.96	81.7
161	OK017840_Rhinolophus_sinicus_JX2021K_China_2021	70.7	70.78	70.73	70.7	70.64	70.55	70.5	70.84	70.5	71.29	70.5	75.64	75.61	75.85	70.83	70.58	70.58	70.55	70.58	70.58	70.58	70.58	71.57	71.55	71.4	71.89	71.65	71.65	71.57	75.57	78.05	73.97	74.79	75.43	74.95	75	74.92	75.67	75.51	75.51	70.8	69.08	69.29	70.43	71.52	82.49	82.43	82.11
162	OK017839_Rhinolophus_sinicus_JX2021J_China_2021	71.09	71.14	71.11	71.11	71.03	70.23	70.18	70.5	70.18	70.97	70.18	72.47	72.45	74.92	70.85	70.32	70.32	70.34	70.32	70.32	70.32	70.32	71.23	71.15	71.27	71.47	71.39	71.39	71.57	75.09	77.79	73.81	74.15	74.39	74.63	74.68	74.07	74.36	74.47	74.49	70.82	68.73	69.19	69.87	70.32	78.52	78.47	78.6
163	OK017844_Rhinolophus_sinicus_JX2021O_China_2021	71.35	71.41	71.38	71.38	71.29	70.55	70.5	70.78	70.5	71.2	70.5	72.69	72.66	74.92	71.27	70.81	70.81	70.84	70.81	70.81	70.81	70.81	71.54	71.41	71.66	71.52	71.39	71.39	71.63	75.19	77.89	73.95	74.49	74.68	74.87	74.92	74.39	74.76	74.73	74.84	71.37	68.95	69.27	70.35	70.43	78.49	78.44	78.39
164	OK017845_Rhinolophus_sinicus_JX2021P_China_2021	71.32	71.38	71.35	71.35	71.27	70.55	70.5	70.78	70.5	71.2	70.5	72.63	72.61	74.92	71.29	70.84	70.84	70.86	70.84	70.84	70.84	70.84	71.49	71.36	71.63	71.49	71.36	71.36	71.6	75.17	77.87	73.89	74.47	74.65	74.84	74.89	74.33	74.76	74.73	74.79	71.4	68.95	69.27	70.29	70.37	78.44	78.39	78.33
165	OK017802_Rhinolophus_sp_HB2020E_China_2020	70.49	70.57	70.52	70.52	70.43	70.47	70.42	70.81	70.45	71.15	70.45	75.16	75.13	75.19	70.8	70.45	70.45	70.42	70.45	70.45	70.45	70.45	71.42	71.34	71.17	71.6	71.52	71.47	71.42	75.39	78.01	73.98	74.71	75.11	74.71	74.77	74.79	75.46	75.35	75.51	71.19	68.76	68.84	70.14	70.93	81.67	81.59	81.45
166	OK017801_Rhinolophus_sp_HB2020D_China_2020	70.59	70.67	70.62	70.62	70.54	70.1	70.05	70.36	70.05	70.89	70.05	72.39	72.37	74.47	70.64	69.9	69.9	69.92	69.9	69.9	69.9	69.9	70.68	70.6	70.67	70.77	70.72	70.72	70.67	74.45	77.17	73.01	74.04	74.23	74.41	74.47	74.25	74.52	74.6	74.52	71.06	68.65	68.74	69.9	70	79.91	79.86	79.86
167	OK017836_Rhinolophus_sinicus_JX2021AC_China_2021	71.04	71.09	71.06	71.06	70.98	70.97	70.92	71.23	70.92	71.65	70.92	72.77	72.74	75.4	71.42	70.55	70.55	70.58	70.55	70.55	70.55	70.55	71.28	71.15	71.37	71.2	71.17	71.17	71.28	75.14	77.65	73.73	74.89	75.24	75.4	75.45	74.87	75.32	75.37	75.29	71.48	68.79	68.81	70.27	70.32	78.52	78.41	78.41
168	KJ473815_Rhinolophus_sinicus_GX2013_China_2013	70.44	70.52	70.46	70.46	70.38	70.29	70.24	70.55	70.24	71.15	70.24	75.24	75.21	74.87	70.91	70.53	70.53	70.5	70.53	70.53	70.53	70.53	71.52	71.42	71.25	71.49	71.41	71.41	70.83	74.82	77.31	73.36	74.63	75.11	74.63	74.68	74.79	74.87	74.63	74.95	71.01	68.95	69.03	70.46	71.04	82.52	82.46	82.22
169	OK017813_Rhinolophus_sinicus_GD2017G_China_2017	71.17	71.22	71.19	71.19	71.11	70.73	70.68	70.99	70.68	71.39	70.68	72.55	72.53	75.24	71.35	70.91	70.91	70.94	70.91	70.91	70.91	70.91	71.57	71.44	71.82	71.65	71.39	71.39	71.55	75.09	77.71	73.76	74.71	74.95	75.08	75.13	74.68	75.03	75.08	75.08	71.37	69.24	69.32	70.56	70.69	78.63	78.57	78.49
170	OK017819_Rhinolophus_sinicus_GD2017M_China_2017	71.17	71.22	71.19	71.19	71.11	70.73	70.68	70.99	70.68	71.39	70.68	72.55	72.53	75.24	71.35	70.86	70.86	70.89	70.86	70.86	70.86	70.86	71.57	71.44	71.82	71.65	71.39	71.39	71.55	75.09	77.71	73.76	74.71	75	75.08	75.13	74.68	75.03	75.08	75.08	71.37	69.24	69.32	70.56	70.69	78.63	78.57	78.49
171	OK017812_Rhinolophus_sinicus_GD2016B_China_2016	70.28	70.36	70.31	70.31	70.23	70.68	70.63	70.97	70.63	71.34	70.63	75.4	75.37	75.64	70.57	70.32	70.32	70.29	70.32	70.32	70.32	70.32	71.73	71.68	71.38	72.08	71.97	71.92	71.73	75.7	78	74.19	75.16	75.61	75.59	75.64	75.29	75.67	75.51	75.8	70.91	69.08	69.35	70.46	71.36	81.98	81.93	81.5
172	OK017814_Rhinolophus_sinicus_GD2017H_China_2017	70.65	70.73	70.67	70.65	70.59	70.42	70.37	70.71	70.37	71.08	70.37	75.37	75.35	75.72	70.88	70.55	70.55	70.53	70.55	70.55	70.55	70.55	71.71	71.68	71.51	71.92	71.81	71.76	71.49	75.41	78.13	74.03	75.03	75.45	75.35	75.4	75.16	75.8	75.56	75.69	70.93	69.11	69.56	70.72	71.52	82.33	82.27	81.84
173	OK017815_Rhinolophus_sinicus_GD2017I_China_2017	70.59	70.68	70.62	70.59	70.54	70.42	70.37	70.71	70.37	71.08	70.37	75.32	75.29	75.72	70.88	70.55	70.55	70.53	70.55	70.55	70.55	70.55	71.71	71.68	71.51	71.87	71.76	71.71	71.49	75.41	78.16	74.03	74.97	75.4	75.29	75.35	75.11	75.75	75.51	75.64	70.88	69.11	69.56	70.67	71.54	82.27	82.22	81.79
174	OK017816_Rhinolophus_sinicus_GD2017J_China_2017	70.65	70.73	70.67	70.65	70.59	70.42	70.37	70.71	70.37	71.08	70.37	75.37	75.35	75.72	70.88	70.55	70.55	70.53	70.55	70.55	70.55	70.55	71.71	71.68	71.51	71.92	71.81	71.76	71.49	75.41	78.13	74.03	75.03	75.45	75.35	75.4	75.16	75.8	75.56	75.69	70.93	69.11	69.56	70.72	71.52	82.33	82.27	81.84
175	OK017817_Rhinolophus_sinicus_GD2017K_China_2017	70.65	70.73	70.67	70.65	70.59	70.42	70.37	70.71	70.37	71.08	70.37	75.37	75.35	75.72	70.88	70.55	70.55	70.53	70.55	70.55	70.55	70.55	71.71	71.68	71.51	71.92	71.81	71.76	71.49	75.41	78.13	74.03	75.03	75.45	75.35	75.4	75.16	75.8	75.56	75.69	70.93	69.11	69.56	70.72	71.52	82.33	82.27	81.84
176	OK017818_Rhinolophus_sinicus_GD2017L_China_2017	70.65	70.73	70.67	70.65	70.59	70.42	70.37	70.71	70.37	71.08	70.37	75.37	75.35	75.72	70.88	70.55	70.55	70.53	70.55	70.55	70.55	70.55	71.71	71.68	71.51	71.92	71.81	71.76	71.49	75.41	78.13	74.03	75.03	75.45	75.35	75.4	75.16	75.8	75.56	75.69	70.93	69.11	69.56	70.72	71.52	82.33	82.27	81.84
177	OK017820_Rhinolophus_sinicus_GD2017N_China_2017	70.65	70.73	70.67	70.65	70.59	70.42	70.37	70.71	70.37	71.08	70.37	75.37	75.35	75.67	70.88	70.55	70.55	70.53	70.55	70.55	70.55	70.55	71.71	71.68	71.51	71.92	71.81	71.76	71.49	75.41	78.13	74.03	74.97	75.4	75.29	75.35	75.11	75.75	75.51	75.64	70.93	69.13	69.53	70.69	71.49	82.27	82.22	81.79
178	OK017821_Rhinolophus_sinicus_GD2017O_China_2017	70.65	70.73	70.67	70.65	70.59	70.42	70.37	70.71	70.37	71.08	70.37	75.37	75.35	75.72	70.88	70.55	70.55	70.53	70.55	70.55	70.55	70.55	71.71	71.68	71.51	71.92	71.81	71.76	71.49	75.41	78.13	74.03	75.03	75.45	75.35	75.4	75.16	75.8	75.56	75.69	70.93	69.11	69.56	70.72	71.52	82.33	82.27	81.84
179	MW681002_Rhinolophus_sinicus_Rs56_China_2020	70.75	70.83	70.78	70.75	70.7	70.45	70.39	70.73	70.39	71.13	70.39	75.29	75.27	75.78	70.75	70.53	70.53	70.5	70.53	70.53	70.53	70.53	71.57	71.52	71.45	72.38	72.3	72.24	71.92	75.57	78.49	74.14	75.09	75.51	75.38	75.43	75.19	75.81	75.67	75.73	70.96	69.32	69.67	70.69	71.44	82.47	82.42	82.05
180	OM240725_Rhinolophus_affinis_RaCH025_China_2020	70.78	70.86	70.8	70.78	70.72	70.52	70.47	70.81	70.47	71.18	70.47	75.37	75.35	75.78	70.7	70.58	70.58	70.55	70.58	70.58	70.58	70.58	71.6	71.55	71.48	72.32	72.24	72.19	71.9	75.55	78.46	74.11	75.14	75.51	75.49	75.54	75.22	75.86	75.73	75.75	70.91	69.24	69.51	70.59	71.38	82.56	82.5	82.13
181	OK017841_Rhinolophus_sinicus_JX2021L_China_2021	70.99	71.1	71.01	71.01	70.93	70.89	70.84	71.18	70.84	71.55	70.84	75.98	75.96	76.07	71.14	71	71	70.97	71	71	71	71	72.34	72.26	71.9	72.59	72.24	72.24	72.19	75.73	78.44	74.33	75.7	76.18	75.78	75.83	76.1	76.18	75.83	76.23	71.22	69.05	69.35	70.27	71.49	82.26	82.13	81.88
182	OK017843_Rhinolophus_sinicus_JX2021N_China_2021	70.54	70.65	70.57	70.57	70.49	70.52	70.47	70.81	70.47	71.21	70.47	75.53	75.5	75.94	70.57	70.5	70.5	70.47	70.5	70.5	70.5	70.5	71.81	71.73	71.43	72.35	72	72	72	75.6	78.33	74.11	75.35	75.94	75.46	75.51	75.89	75.94	75.59	75.97	70.67	68.95	69.24	69.98	71.17	82.18	82.05	81.86
183	OK017842_Rhinolophus_sinicus_JX2021M_China_2021	71.09	71.14	71.11	71.11	71.03	70.23	70.18	70.52	70.18	71.1	70.18	72.24	72.21	74.57	70.8	70.45	70.45	70.47	70.45	70.45	70.45	70.45	70.78	70.68	71.01	70.96	70.83	70.77	70.64	74.29	77.01	72.88	74.6	74.68	74.81	74.87	74.73	74.81	75	74.76	71.58	68.81	68.95	70.06	70.35	79.65	79.65	79.59
184	OK017823_Rhinolophus_sinicus_GD2017Q_China_2017	70.57	70.68	70.59	70.59	70.51	70.87	70.81	71.18	70.81	71.52	70.81	75.32	75.29	76.13	70.49	70.32	70.32	70.29	70.32	70.32	70.32	70.32	71.57	71.39	71.11	72	71.84	71.84	72.11	75.87	78.6	74.25	75.65	76.23	76.02	76.07	75.94	76.31	76.02	76.15	70.88	69.16	69.4	70.35	71.04	81.91	81.86	81.62
185	OK017822_Rhinolophus_sinicus_GD2017P_China_2017	70.8	70.91	70.83	70.83	70.75	70.76	70.71	71.08	70.71	71.42	70.71	75.27	75.24	76.31	70.77	70.63	70.63	70.61	70.63	70.63	70.63	70.63	71.76	71.6	71.45	72.24	72.03	72.03	72.16	75.71	78.7	74.22	75.67	76.23	75.94	75.99	75.99	76.37	76.02	76.34	70.93	68.81	69.37	70.46	70.96	82.23	82.18	81.86
186	OK017824_Rhinolophus_sinicus_GD2017W_China_2017	70.54	70.65	70.57	70.57	70.49	70.71	70.66	71	70.66	71.44	70.66	75.13	75.11	75.99	70.64	70.53	70.53	70.5	70.53	70.53	70.53	70.53	71.92	71.73	71.56	72.22	72	71.98	71.87	75.41	78.38	73.95	75.41	75.97	75.62	75.67	75.65	75.94	75.59	75.99	70.7	68.84	69.4	70.51	71.12	82.1	82.05	81.78
187	OK017827_Rhinolophus_sinicus_GD2019D_China_2019	70.57	70.65	70.59	70.59	70.51	70.58	70.52	70.87	70.52	71.31	70.52	75.32	75.29	75.64	70.75	70.55	70.55	70.53	70.55	70.55	70.55	70.55	71.94	71.81	71.64	72.03	71.89	71.89	71.49	75.46	77.97	73.97	75.11	75.45	75.11	75.16	75.32	75.83	75.67	75.64	71.09	69.11	69.45	70.72	71.52	82.27	82.22	81.9
188	OK017828_Rhinolophus_sinicus_GD2019E_China_2019	70.57	70.65	70.59	70.59	70.51	71	70.94	71.29	70.94	71.73	70.94	75.58	75.56	75.61	70.96	70.63	70.63	70.61	70.63	70.63	70.63	70.63	71.78	71.71	71.53	71.84	71.65	71.65	71.33	75.46	77.97	73.95	75.11	75.51	75.21	75.27	75.35	75.67	75.45	75.72	71.19	68.97	69.19	70.48	71.33	82.22	82.17	81.9
189	OK017825_Rhinolophus_sinicus_GD2019A_China_2019	70.67	70.75	70.7	70.7	70.62	70.63	70.58	70.92	70.58	71.34	70.58	75.64	75.61	75.37	70.77	70.61	70.61	70.58	70.61	70.61	70.61	70.61	71.73	71.71	71.56	72.05	71.89	71.84	71.68	75.65	78.21	74.21	74.97	75.35	75.4	75.45	75.35	75.45	75.27	75.59	70.88	69.11	69.51	70.46	71.3	82.22	82.14	81.82
190	OK017826_Rhinolophus_sinicus_GD2019B_China_2019	70.7	70.78	70.73	70.7	70.64	70.6	70.55	70.89	70.55	71.31	70.55	75.64	75.61	75.37	70.8	70.61	70.61	70.58	70.61	70.61	70.61	70.61	71.71	71.68	71.59	72.03	71.87	71.81	71.65	75.62	78.19	74.19	74.97	75.35	75.4	75.45	75.35	75.45	75.27	75.59	70.91	69.11	69.51	70.46	71.3	82.25	82.17	81.84
191	JX993987_Rhinolophus_pusillus_Rp/Shaanxi2011_China_2011	71.64	71.69	71.64	71.64	71.58	70.76	70.76	71.08	70.76	71.6	70.76	72.34	72.32	74.71	70.73	70.11	70.11	70.14	70.11	70.11	70.11	70.11	70.97	70.76	71.04	70.78	70.86	70.83	70.75	74.72	77.16	72.97	75.7	75.57	75.11	75.17	75.19	75.27	75.14	75.19	71.33	69.08	68.97	70.64	71.01	80.21	80.16	80.08
192	OK017846_Rhinolophus_sinicus_SC2018B_China_2016	70.62	70.7	70.65	70.62	70.57	69.84	69.79	70.08	69.79	70.63	69.79	74.79	74.76	74.39	70.36	70.01	70.01	69.98	70.01	70.01	70.01	70.01	70.87	70.87	70.72	70.93	70.77	70.8	70.64	74.45	77.07	73.15	74.33	74.41	74.52	74.57	74.49	74.76	74.47	74.57	70.51	68.31	68.66	69.5	70.61	82.94	82.86	82.65
193	DQ412043_Rhinolophus_macrotis_Rm1_China_2004	71.22	71.33	71.25	71.25	71.17	70.84	70.79	71.05	70.79	71.63	70.79	75.48	75.45	74.77	71.25	70.71	70.71	70.68	70.71	70.71	70.71	70.71	71.68	71.68	71.45	71.68	71.76	71.76	71.28	75.23	77.93	73.69	75.27	75.06	75.17	75.22	75.25	75.25	75.22	75.19	71.61	68.95	69.21	70.48	71.73	83.17	83.15	82.9
194	DQ648857_Rhinolophus_macrotis_BtCoV/279/2005_China_2004	71.3	71.41	71.33	71.33	71.25	70.84	70.79	71.05	70.79	71.63	70.79	75.56	75.53	74.82	71.3	70.76	70.76	70.74	70.76	70.76	70.76	70.76	71.68	71.68	71.51	71.71	71.76	71.76	71.34	75.25	77.96	73.74	75.35	75.14	75.25	75.3	75.27	75.3	75.27	75.25	71.66	68.97	69.24	70.51	71.75	83.2	83.2	82.93
195	OK017833_Rhinolophus_sinicus_HN2021D_China_2021	71.17	71.28	71.2	71.2	71.11	70.6	70.58	70.84	70.55	71.34	70.55	75.29	75.27	75.11	70.98	70.4	70.4	70.37	70.4	70.4	70.4	70.4	71.21	71.13	70.91	71.6	71.55	71.55	71.5	75.47	78.09	74.01	75.11	74.95	75.03	75.09	75.41	75.27	75.17	75.3	71.11	68.79	68.95	69.77	71.22	82.58	82.45	82.39
196	OK017860_Rhinolophus_siamensis_JX2021D_China_2021	72.06	72.17	72.09	72.09	72	71.18	71.15	71.42	71.13	71.97	71.13	75.58	75.56	75.19	71.45	70.84	70.84	70.81	70.84	70.84	70.84	70.84	71.71	71.65	71.3	71.9	71.87	71.9	71.58	75.49	78.01	74.09	75.49	75.35	75.22	75.27	75.54	75.46	75.46	75.33	71.72	69.03	69.13	70.03	71.3	83.12	82.98	83.06
197	OK017832_Rhinolophus_sinicus_HN2021C_China_2021	69.64	69.7	69.67	69.64	69.59	69.1	69.05	69.34	69.05	69.73	69.05	70.54	70.51	74.4	69.48	69.14	69.14	69.14	69.14	69.14	69.14	69.14	70.09	69.7	69.72	75.17	75.3	75.3	75.01	78.48	80.4	77.31	74.08	74.24	74.18	74.21	74.18	74.53	74.58	74.32	69.3	70.07	70.55	69.31	69.58	75.09	75.07	74.83
198	OK017859_Rhinolophus_siamensis_GX2019A_China_2019	69.69	69.75	69.72	69.69	69.64	68.71	68.66	68.94	68.66	69.44	68.66	70.08	70.06	73.92	69.12	68.82	68.82	68.82	68.82	68.82	68.82	68.82	69.52	69.1	69.07	74.63	74.82	74.82	74.39	77.84	79.73	76.72	73.78	73.73	73.76	73.78	73.84	74.08	74.24	73.86	69.38	70.44	70.58	69.44	69.63	76.19	76.16	76.14
199	KJ473814_Rhinolophus_sinicus_Rs-HuB2013_China_2013	71.77	71.8	71.79	71.79	71.74	70.6	70.55	70.87	70.55	71.55	70.55	72.55	72.53	74.97	71.33	70.69	70.69	70.71	70.69	70.69	70.69	70.69	71.31	71.1	71.54	70.88	71.04	71.04	70.77	74.66	77.47	73.07	75.67	75.61	75.72	75.77	75.75	75.43	75.43	75.43	71.75	68.95	69.16	69.9	70.88	79.66	79.61	79.5
200	MZ328294_Rhinolophus_sinicus__JSB_Rsin_China_2016	71.04	71.12	71.04	71.04	70.96	70.97	70.94	71.23	70.92	71.92	70.92	75.66	75.64	74.73	71.06	70.37	70.37	70.34	70.37	70.37	70.37	70.37	71.47	71.31	71.04	71.52	71.6	71.6	71.41	75.06	77.73	73.76	75.03	74.84	75.08	75.13	75	75.24	75.16	75.16	71.32	68.55	68.71	69.82	70.83	82.84	82.76	82.54
201	OK017834_Rhinolophus_sinicus_HN2021E_China_2021	71.75	71.78	71.77	71.77	71.69	70.52	70.47	70.84	70.47	71.44	70.47	73.01	72.98	75.38	71.01	70.66	70.66	70.68	70.66	70.66	70.66	70.66	71.23	71.18	71.61	71.6	71.58	71.55	71.44	75.12	77.56	73.53	75.49	75.41	75.51	75.57	75.89	75.91	75.65	75.73	71.43	69.26	69.4	70.75	71.33	80.05	80.08	79.81
202	OK017835_Rhinolophus_sinicus_HN2021F_China_2021	71.46	71.57	71.48	71.48	71.4	70.66	70.63	70.92	70.6	71.57	70.6	75.93	75.9	74.79	71.45	70.97	70.97	70.94	70.97	70.97	70.97	70.97	71.68	71.55	71.38	71.79	71.71	71.68	71.44	75.09	77.64	73.5	75.22	75.06	75.3	75.35	75.57	75.3	75.3	75.17	71.35	69.29	69.43	70.48	71.04	83.47	83.41	83.17
203	KY352407_Rhinolophus_sp_BtKY72_Kenya_2007	68.47	68.5	68.5	68.52	68.42	67.58	67.58	67.92	67.58	68.76	67.58	69.73	69.7	68.08	68.13	67.92	67.92	67.89	67.92	67.92	67.92	67.92	68.71	68.84	68.52	66.72	66.72	66.8	66.69	71.42	73.66	69.88	67.69	67.74	67.45	67.45	67.56	67.69	67.37	67.9	67.63	66.56	66.54	67.85	68.87	69.6	69.62	69.7
204	MT726043_Rhinolophus_sp_PREDICT/PDF-2386/OTBA40RSV_Uganda_2013	68.13	68.16	68.16	68.16	68.08	67.95	67.95	68.34	67.98	69.05	67.98	69.6	69.57	68.37	68	68.05	68.05	68.02	68.05	68.05	68.05	68.05	69.13	69.05	68.29	66.22	66.11	66.14	65.9	70.66	72.93	69.19	67.69	67.74	67.8	67.85	67.45	67.85	67.51	68.08	67.71	66.46	66.8	67.4	68.77	70.05	70.13	70.1
205	MT726044_Rhinolophus_sp_PREDICT/PDF-2370/OTBA35RSV_Uganda_2013	68.13	68.16	68.16	68.16	68.08	67.95	67.95	68.34	67.98	69.05	67.98	69.6	69.57	68.37	68	68.05	68.05	68.02	68.05	68.05	68.05	68.05	69.13	69.05	68.29	66.22	66.11	66.14	65.9	70.66	72.93	69.19	67.69	67.74	67.8	67.85	67.45	67.85	67.51	68.08	67.71	66.46	66.8	67.4	68.77	70.05	70.13	70.1
206	MT726045_Rhinolophus_sp_PREDICT/PRD-0038/AABSMF_Rwanda_2011	68	68.03	68.03	68.05	67.95	67.56	67.56	67.92	67.58	68.66	67.58	69.52	69.49	68.21	67.84	67.79	67.79	67.76	67.79	67.79	67.79	67.79	68.84	68.81	68.08	66.19	66.17	66.19	65.96	70.69	72.84	69.27	67.56	67.66	67.66	67.72	67.53	67.98	67.66	68.08	67.58	66.4	66.69	67.27	68.66	70.07	70.1	70.13
207	MZ190137_Rhinolophus_ferrumequinum_Khosta-1_Russia_2020	67.55	67.61	67.58	67.61	67.53	67.77	67.71	68.11	67.71	68.89	67.71	69.02	68.99	68.58	67.74	67.45	67.45	67.42	67.45	67.45	67.45	67.45	68.45	68.24	68	66.53	66.72	66.75	66.75	71.35	73.68	69.99	68.09	68.22	68.06	68.11	68.16	68.32	68.09	68.22	67.21	66.46	66.46	67.69	68.32	70.19	70.19	70.13
208	NC_014470_Rhinolophus_blasii_BM48-31/BGR/2008_Bulgaria_2008	67.84	67.92	67.89	67.92	67.81	66.98	66.98	67.42	67.01	68.29	67.01	69.02	68.99	67.32	67.71	67.65	67.65	67.63	67.65	67.65	67.65	67.65	67.87	67.84	67.92	65.38	65.54	65.54	65.51	70.48	73.13	69.03	66.88	67.01	67.17	67.17	67.27	67.22	67.03	67.56	67.76	66.27	66.17	67.4	67.53	68.97	68.97	69.1
209	MZ190138_Rhinolophus_hipposideros_Khosta-2_Russia_2020	67.9	67.9	67.95	67.97	67.82	67.32	67.32	67.64	67.32	68.37	67.32	68.86	68.83	67.17	67.42	67.42	67.42	67.45	67.42	67.42	67.42	67.42	67.64	67.71	67.76	65.64	65.43	65.4	66.11	70.61	73.43	69.69	66.8	66.85	66.85	66.9	67.09	67.06	66.72	66.88	67.76	65.88	65.72	66.69	67.72	68.49	68.52	68.44
210	MW719567_Rhinolophus_hipposideros_RhGB01_UK_2020	67.27	67.29	67.32	67.32	67.19	68.03	67.97	68.42	68	69.1	68	69.04	69.01	66.59	67.63	67.91	67.91	67.89	67.91	67.91	67.91	67.91	68.23	68.08	67.92	65.48	65.35	65.33	66.06	70.92	72.74	69.66	66.33	66.22	66.64	66.69	66.51	66.8	66.72	66.9	68.12	66.22	65.57	66.54	67.19	68.12	68.01	67.83
211	OP776338_Rhinolophus_hipposideros_RhGB02_UK_2021	67.32	67.35	67.37	67.37	67.24	67.84	67.79	68.21	67.82	68.89	67.82	68.99	68.96	66.69	67.42	67.71	67.71	67.68	67.71	67.71	67.71	67.71	68.21	68.05	67.81	65.51	65.43	65.4	66.14	71.03	72.77	69.66	66.09	66.09	66.64	66.69	66.43	66.82	66.67	66.88	67.92	66.56	65.85	66.82	67.48	68.38	68.28	68.09
212	OP776339_Rhinolophus_hipposideros_RhGB05_UK_2021	67.03	67.06	67.08	67.08	66.95	67.71	67.66	68.1	67.69	68.78	67.69	68.83	68.8	66.33	67.29	67.6	67.6	67.58	67.6	67.6	67.6	67.6	67.84	67.71	67.55	65.46	65.27	65.25	66.04	70.92	72.63	69.58	65.96	66.01	66.69	66.75	66.46	66.59	66.54	66.72	67.92	66.38	65.75	66.4	67.37	68.3	68.23	68.01
213	OP776340_Rhinolophus_hipposideros_RhGB05_UK_2021	67.21	67.24	67.27	67.27	67.14	67.61	67.55	67.97	67.58	68.68	67.58	68.78	68.75	66.3	67.16	67.47	67.47	67.45	67.47	67.47	67.47	67.47	67.95	67.84	67.5	65.35	65.22	65.19	65.83	70.63	72.56	69.43	65.93	65.98	66.59	66.64	66.38	66.64	66.54	66.69	67.73	66.38	65.75	66.61	67.35	68.23	68.12	67.96
214	OQ401247_Rhinolophus_ferrumequinum_RfGB01_UK_2021	67.21	67.24	67.27	67.27	67.14	67.63	67.58	68	67.61	68.7	67.61	68.75	68.72	66.3	67.19	67.5	67.5	67.47	67.5	67.5	67.5	67.5	67.97	67.87	67.53	65.33	65.19	65.17	65.85	70.71	72.61	69.48	65.93	66.04	66.61	66.67	66.4	66.64	66.59	66.67	67.76	66.35	65.75	66.59	67.35	68.15	68.04	67.88
215	OQ401252_Rhinolophus_hipposideros_RhGB08_UK_2021	67.21	67.24	67.27	67.27	67.14	67.63	67.58	68	67.61	68.7	67.61	68.75	68.72	66.3	67.19	67.5	67.5	67.47	67.5	67.5	67.5	67.5	67.97	67.87	67.53	65.33	65.19	65.17	65.85	70.71	72.61	69.48	65.93	66.04	66.61	66.67	66.4	66.64	66.59	66.67	67.76	66.35	65.75	66.59	67.35	68.15	68.04	67.88
216	OQ401249_Rhinolophus_ferrumequinum_RfGB02_UK_2021	67.21	67.24	67.27	67.27	67.14	67.63	67.58	68	67.61	68.7	67.61	68.8	68.78	66.3	67.19	67.5	67.5	67.47	67.5	67.5	67.5	67.5	67.97	67.87	67.53	65.33	65.19	65.17	65.85	70.69	72.58	69.45	65.93	65.98	66.56	66.61	66.35	66.64	66.54	66.67	67.76	66.35	65.7	66.59	67.3	68.23	68.12	67.96
217	OQ401248_Rhinolophus_hipposideros_RhGB07_UK_2020	67.08	67.11	67.14	67.14	67.01	67.69	67.63	68.05	67.66	68.78	67.66	68.86	68.83	66.43	67.27	67.47	67.47	67.45	67.47	67.47	67.47	67.47	67.71	67.63	67.37	65.59	65.46	65.43	66.22	71.03	72.84	69.82	66.22	66.12	66.69	66.75	66.54	66.77	66.77	66.9	67.81	66.33	65.83	66.48	67.37	68.44	68.36	68.04
218	EPI_ISL_1699444_Rhinolophus_stheno_RsYN04_China_2020	63.11	63.19	63.14	63.11	63.09	63	63.02	63.34	63	64.44	63	63.7	63.67	62.59	63.85	63.28	63.28	63.26	63.28	63.28	63.28	63.28	62.81	62.92	63.45	61.39	61.47	61.47	61.78	67.22	69.97	65.45	62.64	62.64	62.17	62.17	62.28	62.7	62.62	62.59	63.45	62.17	61.69	62.83	62.27	61.96	61.98	62.17
219	EPI_ISL_1699445_Rhinolophus_malayanus_RmYN05_China_2020	63.16	63.24	63.19	63.16	63.14	63.05	63.08	63.39	63.05	64.49	63.05	63.75	63.73	62.59	63.9	63.33	63.33	63.31	63.33	63.33	63.33	63.33	62.87	62.97	63.51	61.44	61.52	61.52	61.84	67.25	70.02	65.51	62.64	62.64	62.17	62.17	62.28	62.7	62.62	62.59	63.51	62.22	61.75	62.88	62.27	62.01	62.04	62.22
220	EPI_ISL_1699448_Rhinolophus_malayanus_RmYN08_China_2020	63.14	63.21	63.16	63.14	63.11	63.02	63.05	63.36	63.02	64.47	63.02	63.73	63.7	62.62	63.87	63.31	63.31	63.28	63.31	63.31	63.31	63.31	62.84	62.95	63.48	61.41	61.49	61.49	61.81	67.25	69.99	65.48	62.67	62.62	62.2	62.2	62.3	62.72	62.64	62.62	63.48	62.19	61.72	62.85	62.3	61.98	62.01	62.2
221	OL674076_Rhinolophus_stheno_Rs7907_China_2015	63.03	63.08	63.08	63.08	62.96	62.69	62.71	63.05	62.69	64.21	62.69	63.73	63.7	62.46	63.35	62.66	62.66	62.66	62.66	62.66	62.66	62.66	62.97	63.13	62.91	61.25	61.2	61.2	61.7	67.19	70.05	65.37	62.2	61.99	62.33	62.39	61.94	62.33	62.44	62.78	62.67	62.01	61.64	63.09	62.01	62.62	62.65	62.81
222	OL674075_Rhinolophus_stheno_Rs7905_China_2015	63.03	63.08	63.08	63.08	62.96	62.69	62.71	63.05	62.69	64.21	62.69	63.73	63.7	62.46	63.35	62.66	62.66	62.66	62.66	62.66	62.66	62.66	62.97	63.13	62.91	61.25	61.2	61.2	61.7	67.19	70.05	65.37	62.2	61.99	62.33	62.39	61.94	62.33	62.44	62.78	62.67	62.01	61.64	63.09	62.01	62.62	62.65	62.81
223	OL674074_Rhinolophus_stheno_Rs7896_China_2015	63.03	63.08	63.08	63.08	62.96	62.69	62.71	63.05	62.69	64.21	62.69	63.73	63.7	62.46	63.35	62.66	62.66	62.66	62.66	62.66	62.66	62.66	62.97	63.13	62.91	61.25	61.2	61.2	61.7	67.19	70.05	65.37	62.2	61.99	62.33	62.39	61.94	62.33	62.44	62.78	62.67	62.01	61.64	63.09	62.01	62.62	62.65	62.81
224	OL674080_Rhinolophus_stheno_Rs7931_China_2015	63.03	63.08	63.08	63.08	62.96	62.69	62.71	63.05	62.69	64.21	62.69	63.73	63.7	62.46	63.35	62.66	62.66	62.66	62.66	62.66	62.66	62.66	62.97	63.13	62.91	61.25	61.2	61.2	61.7	67.19	70.05	65.37	62.2	61.99	62.33	62.39	61.94	62.33	62.44	62.78	62.67	62.01	61.64	63.09	62.01	62.62	62.65	62.81
225	OL674078_Rhinolophus_stheno_Rs7921_China_2015	63.03	63.08	63.08	63.08	62.96	62.69	62.71	63.05	62.69	64.21	62.69	63.73	63.7	62.46	63.35	62.66	62.66	62.66	62.66	62.66	62.66	62.66	62.97	63.13	62.91	61.25	61.2	61.2	61.7	67.19	70.05	65.37	62.2	61.99	62.33	62.39	61.94	62.33	62.44	62.78	62.67	62.01	61.64	63.09	62.01	62.62	62.65	62.81
226	OL674077_Rhinolophus_affinis_Ra7909_China_2015	63.03	63.08	63.08	63.08	62.96	62.69	62.71	63.05	62.69	64.21	62.69	63.73	63.7	62.46	63.35	62.66	62.66	62.66	62.66	62.66	62.66	62.66	62.97	63.13	62.91	61.25	61.2	61.2	61.7	67.19	70.05	65.37	62.2	61.99	62.33	62.39	61.94	62.33	62.44	62.78	62.67	62.01	61.64	63.09	62.01	62.62	62.65	62.81
227	OL674081_Rhinolophus_stheno_Rs7952_China_2015	63.03	63.08	63.08	63.08	62.96	62.69	62.71	63.05	62.69	64.21	62.69	63.73	63.7	62.46	63.35	62.66	62.66	62.66	62.66	62.66	62.66	62.66	62.97	63.13	62.91	61.25	61.2	61.2	61.7	67.19	70.05	65.37	62.2	61.99	62.33	62.39	61.94	62.33	62.44	62.78	62.67	62.01	61.64	63.09	62.01	62.62	62.65	62.81
228	OL674079_Rhinolophus_stheno_Rs7924_China_2015	63.01	63.06	63.06	63.06	62.93	62.61	62.63	62.97	62.61	64.13	62.61	63.65	63.62	62.46	63.33	62.58	62.58	62.58	62.58	62.58	62.58	62.58	62.95	63.11	62.88	61.25	61.2	61.2	61.65	67.14	70.02	65.32	62.15	61.94	62.28	62.33	61.89	62.28	62.39	62.73	62.59	61.98	61.61	63.07	61.95	62.6	62.62	62.78
[truncated: 180 more columns]

## Sheet: RdRP nt
		1	2	3	4	5	6	7	8	9	10	11	12	13	14	15	16	17	18	19	20	21	22	23	24	25	26	27	28	29	30	31	32	33	34	35	36	37	38	39	40	41	42	43	44	45	46	47	48
1	EPI_ISL_410538_Manis_javanica_Guangxi-P4L_China_2017	100	100	100	100	99.96	88.05	88.05	88.05	88.05	88.34	88.05	88.17	88.17	88.17	88.13	88.58	88.58	88.58	88.58	88.58	88.58	88.58	88.78	88.82	88.74	88.38	88.74	88.74	88.34	88.34	88.34	88.34	85.58	85.54	86.39	86.39	86.39	86.47	86.47	86.39	86.51	86.11	85.78	85.58	85.7	85.74	85.78	86.35
2	EPI_ISL_410539_Manis_javanica_Guangxi-P1E_China_2017	100	100	100	100	99.96	88.05	88.05	88.05	88.05	88.34	88.05	88.17	88.17	88.17	88.13	88.58	88.58	88.58	88.58	88.58	88.58	88.58	88.78	88.82	88.74	88.38	88.74	88.74	88.34	88.34	88.34	88.34	85.58	85.54	86.39	86.39	86.39	86.47	86.47	86.39	86.51	86.11	85.78	85.58	85.7	85.74	85.78	86.35
3	EPI_ISL_410540_Manis_javanica_Guangxi-P5L_China_2017	100	100	100	100	99.96	88.05	88.05	88.05	88.05	88.34	88.05	88.17	88.17	88.17	88.13	88.58	88.58	88.58	88.58	88.58	88.58	88.58	88.78	88.82	88.74	88.38	88.74	88.74	88.34	88.34	88.34	88.34	85.58	85.54	86.39	86.39	86.39	86.47	86.47	86.39	86.51	86.11	85.78	85.58	85.7	85.74	85.78	86.35
4	EPI_ISL_410541_Manis_javanica_Guangxi-P5E_China_2017	100	100	100	100	99.96	88.05	88.05	88.05	88.05	88.34	88.05	88.17	88.17	88.17	88.13	88.58	88.58	88.58	88.58	88.58	88.58	88.58	88.78	88.82	88.74	88.38	88.74	88.74	88.34	88.34	88.34	88.34	85.58	85.54	86.39	86.39	86.39	86.47	86.47	86.39	86.51	86.11	85.78	85.58	85.7	85.74	85.78	86.35
5	EPI_ISL_410542_Manis_javanica_Guangxi-P2V_China_2017	99.96	99.96	99.96	99.96	100	88.09	88.09	88.09	88.09	88.38	88.09	88.21	88.21	88.21	88.17	88.54	88.54	88.54	88.54	88.54	88.54	88.54	88.82	88.86	88.78	88.42	88.78	88.78	88.38	88.38	88.38	88.38	85.62	85.58	86.43	86.43	86.43	86.51	86.51	86.35	86.55	86.15	85.82	85.62	85.74	85.7	85.82	86.31
6	EPI_ISL_410721_Manis_javanica_Guangdong-1_China_2019	88.05	88.05	88.05	88.05	88.09	100	100	100	100	100	100	90.64	90.64	90.72	90.32	90.89	90.89	90.89	90.89	90.89	90.89	90.89	90.56	90.64	90.6	90.93	90.81	90.81	90.44	90.44	90.44	90.44	83.96	84.24	84.77	84.77	85.58	85.38	85.22	85.14	85.14	85.99	85.78	85.42	85.86	84.29	84.29	84.73
7	EPI_ISL_471470_Manis_javanica_Guangdong-SM79-9_China_2019	88.05	88.05	88.05	88.05	88.09	100	100	100	100	100	100	90.64	90.64	90.72	90.32	90.89	90.89	90.89	90.89	90.89	90.89	90.89	90.56	90.64	90.6	90.93	90.81	90.81	90.44	90.44	90.44	90.44	83.96	84.24	84.77	84.77	85.58	85.38	85.22	85.14	85.14	85.99	85.78	85.42	85.86	84.29	84.29	84.73
8	EPI_ISL_471467_Manis_javanica_Guangdong-A22-2_China_2019	88.05	88.05	88.05	88.05	88.09	100	100	100	100	100	100	90.64	90.64	90.72	90.32	90.89	90.89	90.89	90.89	90.89	90.89	90.89	90.56	90.64	90.6	90.93	90.81	90.81	90.44	90.44	90.44	90.44	83.96	84.24	84.77	84.77	85.58	85.38	85.22	85.14	85.14	85.99	85.78	85.42	85.86	84.29	84.29	84.73
9	EPI_ISL_471469_Manis_javanica_Guangdong-SM44-9_China_2019	88.05	88.05	88.05	88.05	88.09	100	100	100	100	100	100	90.64	90.64	90.72	90.32	90.89	90.89	90.89	90.89	90.89	90.89	90.89	90.56	90.64	90.6	90.93	90.81	90.81	90.44	90.44	90.44	90.44	83.96	84.24	84.77	84.77	85.58	85.38	85.22	85.14	85.14	85.99	85.78	85.42	85.86	84.29	84.29	84.73
10	EPI_ISL_471468_Manis_javanica_Guangdong-FM45-9_China_2019	88.34	88.34	88.34	88.34	88.38	100	100	100	100	100	100	90.85	90.85	90.89	90.52	91.05	91.05	91.05	91.05	91.05	91.05	91.05	90.77	90.85	90.81	91.09	91.01	91.01	90.6	90.6	90.6	90.6	84.16	84.49	84.93	84.93	85.74	85.58	85.42	85.34	85.3	86.15	86.03	85.62	86.07	84.41	84.41	84.89
11	MT121216_Manis_javanica_MP789_China_2019	88.05	88.05	88.05	88.05	88.09	100	100	100	100	100	100	90.64	90.64	90.72	90.32	90.89	90.89	90.89	90.89	90.89	90.89	90.89	90.56	90.64	90.6	90.93	90.81	90.81	90.44	90.44	90.44	90.44	83.96	84.24	84.77	84.77	85.58	85.38	85.22	85.14	85.14	85.99	85.78	85.42	85.86	84.29	84.29	84.73
12	EPI_ISL_852604_Rhinolophus_shameli_RShSTT182_Cambodia_2010	88.17	88.17	88.17	88.17	88.21	90.64	90.64	90.64	90.64	90.85	90.64	100	100	97.21	97.41	97	97	97	97	97	97	97	97.08	97.08	97.04	96.84	97.08	97.08	95.3	95.3	95.3	95.3	86.63	86.92	87.77	87.77	88.21	88.05	87.85	87.85	88.01	85.91	85.7	85.46	85.3	87.12	87.04	87.69
13	EPI_ISL_852605_Rhinolophus_shameli_RShSTT200_Cambodia_2010	88.17	88.17	88.17	88.17	88.21	90.64	90.64	90.64	90.64	90.85	90.64	100	100	97.21	97.41	97	97	97	97	97	97	97	97.08	97.08	97.04	96.84	97.08	97.08	95.3	95.3	95.3	95.3	86.63	86.92	87.77	87.77	88.21	88.05	87.85	87.85	88.01	85.91	85.7	85.46	85.3	87.12	87.04	87.69
14	EPI_ISL_1699446_Rhinolophus_pusillus_RpYN06_China_2020	88.17	88.17	88.17	88.17	88.21	90.72	90.72	90.72	90.72	90.89	90.72	97.21	97.21	100	97.85	98.22	98.22	98.22	98.22	98.22	98.22	98.22	97.81	97.89	97.77	98.66	98.06	98.06	95.99	95.99	95.99	95.99	86.72	87	88.01	88.01	88.46	88.21	88.05	87.93	88.25	85.74	85.74	85.34	85.34	87.2	87.2	87.93
15	EPI_ISL_402131_Rhinolophus_affinis_RaTG13_China_2013	88.13	88.13	88.13	88.13	88.17	90.32	90.32	90.32	90.32	90.52	90.32	97.41	97.41	97.85	100	97.77	97.77	97.77	97.77	97.77	97.77	97.77	97.53	97.53	97.49	97.25	97.69	97.69	95.63	95.63	95.63	95.63	86.51	86.92	87.81	87.81	88.34	88.09	87.93	87.85	88.13	85.62	85.82	85.5	85.42	87.36	87.36	88.01
16	EPI_ISL_402123_Human_Wuhan/IPBCAMS-WH-01/2019_China_2019	88.58	88.58	88.58	88.58	88.54	90.89	90.89	90.89	90.89	91.05	90.89	97	97	98.22	97.77	100	100	100	100	100	100	100	98.3	98.14	98.26	98.18	98.14	98.14	96.4	96.4	96.4	96.4	86.8	87.12	88.17	88.17	88.54	88.29	88.17	88.21	88.46	85.86	86.07	85.66	85.66	87.44	87.44	88.01
17	EPI_ISL_406798_Human_Wuhan/WH01/2019_China_2019	88.58	88.58	88.58	88.58	88.54	90.89	90.89	90.89	90.89	91.05	90.89	97	97	98.22	97.77	100	100	100	100	100	100	100	98.3	98.14	98.26	98.18	98.14	98.14	96.4	96.4	96.4	96.4	86.8	87.12	88.17	88.17	88.54	88.29	88.17	88.21	88.46	85.86	86.07	85.66	85.66	87.44	87.44	88.01
18	EPI_ISL_402132_Human_Wuhan/HBCDC-HB-01/2019_China_2019	88.58	88.58	88.58	88.58	88.54	90.89	90.89	90.89	90.89	91.05	90.89	97	97	98.22	97.77	100	100	100	100	100	100	100	98.3	98.14	98.26	98.18	98.14	98.14	96.4	96.4	96.4	96.4	86.8	87.12	88.17	88.17	88.54	88.29	88.17	88.21	88.46	85.86	86.07	85.66	85.66	87.44	87.44	88.01
19	EPI_ISL_402119_Human_Wuhan/IVDC-HB-01/2019_China_2019	88.58	88.58	88.58	88.58	88.54	90.89	90.89	90.89	90.89	91.05	90.89	97	97	98.22	97.77	100	100	100	100	100	100	100	98.3	98.14	98.26	98.18	98.14	98.14	96.4	96.4	96.4	96.4	86.8	87.12	88.17	88.17	88.54	88.29	88.17	88.21	88.46	85.86	86.07	85.66	85.66	87.44	87.44	88.01
20	EPI_ISL_408514_Huanan_Seafood_Market_IVDC-HBF13-20_China_2020	88.58	88.58	88.58	88.58	88.54	90.89	90.89	90.89	90.89	91.05	90.89	97	97	98.22	97.77	100	100	100	100	100	100	100	98.3	98.14	98.26	98.18	98.14	98.14	96.4	96.4	96.4	96.4	86.8	87.12	88.17	88.17	88.54	88.29	88.17	88.21	88.46	85.86	86.07	85.66	85.66	87.44	87.44	88.01
21	EPI_ISL_529214_Human_Wuhan/IME-WH02/2019_China_2019	88.58	88.58	88.58	88.58	88.54	90.89	90.89	90.89	90.89	91.05	90.89	97	97	98.22	97.77	100	100	100	100	100	100	100	98.3	98.14	98.26	98.18	98.14	98.14	96.4	96.4	96.4	96.4	86.8	87.12	88.17	88.17	88.54	88.29	88.17	88.21	88.46	85.86	86.07	85.66	85.66	87.44	87.44	88.01
22	EPI_ISL_408515_Huanan_Seafood_Market_IVDC-HBF13-21_China_2020	88.58	88.58	88.58	88.58	88.54	90.89	90.89	90.89	90.89	91.05	90.89	97	97	98.22	97.77	100	100	100	100	100	100	100	98.3	98.14	98.26	98.18	98.14	98.14	96.4	96.4	96.4	96.4	86.8	87.12	88.17	88.17	88.54	88.29	88.17	88.21	88.46	85.86	86.07	85.66	85.66	87.44	87.44	88.01
23	MZ937003_Rhinolophus_marshalli_BANAL-20-236_Laos_2020	88.78	88.78	88.78	88.78	88.82	90.56	90.56	90.56	90.56	90.77	90.56	97.08	97.08	97.81	97.53	98.3	98.3	98.3	98.3	98.3	98.3	98.3	100	99.43	99.96	97.77	99.03	99.03	96.64	96.64	96.64	96.64	86.55	86.8	88.09	88.09	88.54	88.17	88.05	87.85	88.25	85.78	86.03	85.62	85.46	86.96	87.04	87.61
24	MZ937001_Rhinolophus_pusillus_BANAL-20-103_Laos_2020	88.82	88.82	88.82	88.82	88.86	90.64	90.64	90.64	90.64	90.85	90.64	97.08	97.08	97.89	97.53	98.14	98.14	98.14	98.14	98.14	98.14	98.14	99.43	100	99.47	97.77	99.43	99.43	96.56	96.56	96.56	96.56	86.51	86.88	88.05	88.05	88.5	88.13	88.01	87.81	88.21	85.99	86.15	85.82	85.58	87.04	87.04	87.77
25	MZ937000_Rhinolophus_malayanus_BANAL-20-52_Laos_2020	88.74	88.74	88.74	88.74	88.78	90.6	90.6	90.6	90.6	90.81	90.6	97.04	97.04	97.77	97.49	98.26	98.26	98.26	98.26	98.26	98.26	98.26	99.96	99.47	100	97.73	98.99	98.99	96.6	96.6	96.6	96.6	86.59	86.84	88.13	88.13	88.58	88.21	88.09	87.89	88.29	85.74	85.99	85.58	85.42	87	87.08	87.65
26	EPI_ISL_412977_Rhinolophus_malayanus_RmYN02_China_2019	88.38	88.38	88.38	88.38	88.42	90.93	90.93	90.93	90.93	91.09	90.93	96.84	96.84	98.66	97.25	98.18	98.18	98.18	98.18	98.18	98.18	98.18	97.77	97.77	97.73	100	97.85	97.85	96.27	96.27	96.27	96.27	86.67	87.08	88.01	88.01	88.5	88.42	88.21	87.93	88.38	85.66	85.74	85.34	85.38	87.08	87.08	87.73
27	MZ937004_Rhinolophus_malayanus_BANAL-20-247_Laos_2020	88.74	88.74	88.74	88.74	88.78	90.81	90.81	90.81	90.81	91.01	90.81	97.08	97.08	98.06	97.69	98.14	98.14	98.14	98.14	98.14	98.14	98.14	99.03	99.43	98.99	97.85	100	100	96.64	96.64	96.64	96.64	86.51	86.96	87.97	87.97	88.42	88.05	87.93	87.89	88.13	86.15	86.27	85.95	85.86	87.12	87.12	87.85
28	MZ937002_Rhinolophus_malayanus_BANAL-20-116_Laos_2020	88.74	88.74	88.74	88.74	88.78	90.81	90.81	90.81	90.81	91.01	90.81	97.08	97.08	98.06	97.69	98.14	98.14	98.14	98.14	98.14	98.14	98.14	99.03	99.43	98.99	97.85	100	100	96.64	96.64	96.64	96.64	86.51	86.96	87.97	87.97	88.42	88.05	87.93	87.89	88.13	86.15	86.27	85.95	85.86	87.12	87.12	87.85
29	MW251308_Rhinolophus_acuminatus_RacCS203_Thailand_2020	88.34	88.34	88.34	88.34	88.38	90.44	90.44	90.44	90.44	90.6	90.44	95.3	95.3	95.99	95.63	96.4	96.4	96.4	96.4	96.4	96.4	96.4	96.64	96.56	96.6	96.27	96.64	96.64	100	100	100	100	86.84	87.12	87.93	87.93	88.21	87.89	87.77	88.09	87.97	85.62	85.5	85.1	85.1	87.16	87.24	87.69
30	MW251310_Rhinolophus_acuminatus_RacCS253_Thailand_2020	88.34	88.34	88.34	88.34	88.38	90.44	90.44	90.44	90.44	90.6	90.44	95.3	95.3	95.99	95.63	96.4	96.4	96.4	96.4	96.4	96.4	96.4	96.64	96.56	96.6	96.27	96.64	96.64	100	100	100	100	86.84	87.12	87.93	87.93	88.21	87.89	87.77	88.09	87.97	85.62	85.5	85.1	85.1	87.16	87.24	87.69
31	MW251309_Rhinolophus_acuminatus_RacCS224_Thailand_2020	88.34	88.34	88.34	88.34	88.38	90.44	90.44	90.44	90.44	90.6	90.44	95.3	95.3	95.99	95.63	96.4	96.4	96.4	96.4	96.4	96.4	96.4	96.64	96.56	96.6	96.27	96.64	96.64	100	100	100	100	86.84	87.12	87.93	87.93	88.21	87.89	87.77	88.09	87.97	85.62	85.5	85.1	85.1	87.16	87.24	87.69
32	MW251312_Rhinolophus_acuminatus_RacCS271_Thailand_2020	88.34	88.34	88.34	88.34	88.38	90.44	90.44	90.44	90.44	90.6	90.44	95.3	95.3	95.99	95.63	96.4	96.4	96.4	96.4	96.4	96.4	96.4	96.64	96.56	96.6	96.27	96.64	96.64	100	100	100	100	86.84	87.12	87.93	87.93	88.21	87.89	87.77	88.09	87.97	85.62	85.5	85.1	85.1	87.16	87.24	87.69
33	MG772933_Rhinolophus_pusillus_bat-SL-CoVZC45_China_2017	85.58	85.58	85.58	85.58	85.62	83.96	83.96	83.96	83.96	84.16	83.96	86.63	86.63	86.72	86.51	86.8	86.8	86.8	86.8	86.8	86.8	86.8	86.55	86.51	86.59	86.67	86.51	86.51	86.84	86.84	86.84	86.84	100	95.02	92.02	92.02	92.39	91.86	91.33	91.98	91.7	86.15	86.11	85.7	85.54	92.14	92.26	92.55
34	MG772934_Rhinolophus_pusillus_bat-SL-CoVZXC21_China_2015	85.54	85.54	85.54	85.54	85.58	84.24	84.24	84.24	84.24	84.49	84.24	86.92	86.92	87	86.92	87.12	87.12	87.12	87.12	87.12	87.12	87.12	86.8	86.88	86.84	87.08	86.96	86.96	87.12	87.12	87.12	87.12	95.02	100	92.26	92.26	92.47	92.35	91.86	92.51	92.3	85.91	85.7	85.42	85.26	91.9	92.1	92.06
35	OK017803_Rhinolophus_pusillus_HN2021A_China_2021	86.39	86.39	86.39	86.39	86.43	84.77	84.77	84.77	84.77	84.93	84.77	87.77	87.77	88.01	87.81	88.17	88.17	88.17	88.17	88.17	88.17	88.17	88.09	88.05	88.13	88.01	87.97	87.97	87.93	87.93	87.93	87.93	92.02	92.26	100	100	97.45	96.64	96.6	95.91	96.64	86.67	86.88	86.43	86.51	91.98	91.98	92.51
36	OK017804_Rhinolophus_pusillus_HN2021B_China_2021	86.39	86.39	86.39	86.39	86.43	84.77	84.77	84.77	84.77	84.93	84.77	87.77	87.77	88.01	87.81	88.17	88.17	88.17	88.17	88.17	88.17	88.17	88.09	88.05	88.13	88.01	87.97	87.97	87.93	87.93	87.93	87.93	92.02	92.26	100	100	97.45	96.64	96.6	95.91	96.64	86.67	86.88	86.43	86.51	91.98	91.98	92.51
37	OK017805_Rhinolophus_pusillus_HN2021G_China_2021	86.39	86.39	86.39	86.39	86.43	85.58	85.58	85.58	85.58	85.74	85.58	88.21	88.21	88.46	88.34	88.54	88.54	88.54	88.54	88.54	88.54	88.54	88.54	88.5	88.58	88.5	88.42	88.42	88.21	88.21	88.21	88.21	92.39	92.47	97.45	97.45	100	96.6	96.64	95.87	96.6	87.28	87.32	86.92	86.8	92.18	92.26	92.79
38	EPI_ISL_1098866_Rhinolophus_blythi_PrC31_China_2018	86.47	86.47	86.47	86.47	86.51	85.38	85.38	85.38	85.38	85.58	85.38	88.05	88.05	88.21	88.09	88.29	88.29	88.29	88.29	88.29	88.29	88.29	88.17	88.13	88.21	88.42	88.05	88.05	87.89	87.89	87.89	87.89	91.86	92.35	96.64	96.64	96.6	100	99.15	97.08	98.58	86.55	86.51	86.27	86.03	91.98	92.14	92.51
39	OK017806_Rhinolophus_pusillus_YN2021_China_2021	86.47	86.47	86.47	86.47	86.51	85.22	85.22	85.22	85.22	85.42	85.22	87.85	87.85	88.05	87.93	88.17	88.17	88.17	88.17	88.17	88.17	88.17	88.05	88.01	88.09	88.21	87.93	87.93	87.77	87.77	87.77	87.77	91.33	91.86	96.6	96.6	96.64	99.15	100	97.12	98.54	86.55	86.43	86.27	86.03	91.86	91.94	92.3
40	OK287355_Rhinolophus_blythi_Rp/JCC9_China_2020	86.39	86.39	86.39	86.39	86.35	85.14	85.14	85.14	85.14	85.34	85.14	87.85	87.85	87.93	87.85	88.21	88.21	88.21	88.21	88.21	88.21	88.21	87.85	87.81	87.89	87.93	87.89	87.89	88.09	88.09	88.09	88.09	91.98	92.51	95.91	95.91	95.87	97.08	97.12	100	97.21	86.67	86.76	86.39	86.43	93.07	93.07	93.56
41	OP963576_Rhinolophus_marshalli_BtSY2_China_2018	86.51	86.51	86.51	86.51	86.55	85.14	85.14	85.14	85.14	85.3	85.14	88.01	88.01	88.25	88.13	88.46	88.46	88.46	88.46	88.46	88.46	88.46	88.25	88.21	88.29	88.38	88.13	88.13	87.97	87.97	87.97	87.97	91.7	92.3	96.64	96.64	96.6	98.58	98.54	97.21	100	86.76	86.72	86.55	86.39	92.35	92.43	92.79
42	LC556375_Rhinolophus_cornutus_Rc-o319_Japan_2013	86.11	86.11	86.11	86.11	86.15	85.99	85.99	85.99	85.99	86.15	85.99	85.91	85.91	85.74	85.62	85.86	85.86	85.86	85.86	85.86	85.86	85.86	85.78	85.99	85.74	85.66	86.15	86.15	85.62	85.62	85.62	85.62	86.15	85.91	86.67	86.67	87.28	86.55	86.55	86.67	86.76	100	97.08	97.61	96.35	85.5	85.74	85.99
43	LC663793_Rhinolophus_cornutus_Rc-kw8_Japan_2020	85.78	85.78	85.78	85.78	85.82	85.78	85.78	85.78	85.78	86.03	85.78	85.7	85.7	85.74	85.82	86.07	86.07	86.07	86.07	86.07	86.07	86.07	86.03	86.15	85.99	85.74	86.27	86.27	85.5	85.5	85.5	85.5	86.11	85.7	86.88	86.88	87.32	86.51	86.43	86.76	86.72	97.08	100	98.26	97.73	85.58	85.74	86.31
44	LC663958_Rhinolophus_cornutus_Rc-os20_Japan_2020	85.58	85.58	85.58	85.58	85.62	85.42	85.42	85.42	85.42	85.62	85.42	85.46	85.46	85.34	85.5	85.66	85.66	85.66	85.66	85.66	85.66	85.66	85.62	85.82	85.58	85.34	85.95	85.95	85.1	85.1	85.1	85.1	85.7	85.42	86.43	86.43	86.92	86.27	86.27	86.39	86.55	97.61	98.26	100	97	85.26	85.42	85.91
45	LC663959_Rhinolophus_cornutus_Rc-mk2_Japan_2020	85.7	85.7	85.7	85.7	85.74	85.86	85.86	85.86	85.86	86.07	85.86	85.3	85.3	85.34	85.42	85.66	85.66	85.66	85.66	85.66	85.66	85.66	85.46	85.58	85.42	85.38	85.86	85.86	85.1	85.1	85.1	85.1	85.54	85.26	86.51	86.51	86.8	86.03	86.03	86.43	86.39	96.35	97.73	97	100	85.58	85.58	86.07
46	DQ412042_Rhinolophus_ferrumequinum_Rf1_China_2004	85.74	85.74	85.74	85.74	85.7	84.29	84.29	84.29	84.29	84.41	84.29	87.12	87.12	87.2	87.36	87.44	87.44	87.44	87.44	87.44	87.44	87.44	86.96	87.04	87	87.08	87.12	87.12	87.16	87.16	87.16	87.16	92.14	91.9	91.98	91.98	92.18	91.98	91.86	93.07	92.35	85.5	85.58	85.26	85.58	100	99.64	98.66
47	DQ648856_Rhinolophus_ferrumequinum_BtCoV/273/2005_China_2004	85.78	85.78	85.78	85.78	85.82	84.29	84.29	84.29	84.29	84.41	84.29	87.04	87.04	87.2	87.36	87.44	87.44	87.44	87.44	87.44	87.44	87.44	87.04	87.04	87.08	87.08	87.12	87.12	87.24	87.24	87.24	87.24	92.26	92.1	91.98	91.98	92.26	92.14	91.94	93.07	92.43	85.74	85.74	85.42	85.58	99.64	100	98.46
48	KJ473812_Rhinolophus_ferrumequinum_HeB2013_China_2013	86.35	86.35	86.35	86.35	86.31	84.73	84.73	84.73	84.73	84.89	84.73	87.69	87.69	87.93	88.01	88.01	88.01	88.01	88.01	88.01	88.01	88.01	87.61	87.77	87.65	87.73	87.85	87.85	87.69	87.69	87.69	87.69	92.55	92.06	92.51	92.51	92.79	92.51	92.3	93.56	92.79	85.99	86.31	85.91	86.07	98.66	98.46	100
49	KJ473813_Rhinolophus_ferrumequinum_SX2013_China_2013	86.23	86.23	86.23	86.23	86.19	84.73	84.73	84.73	84.73	84.89	84.73	87.53	87.53	87.85	87.93	87.93	87.93	87.93	87.93	87.93	87.93	87.93	87.53	87.69	87.57	87.65	87.77	87.77	87.61	87.61	87.61	87.61	92.35	91.86	92.26	92.26	92.55	92.35	92.14	93.4	92.63	85.7	86.03	85.62	85.78	98.46	98.26	99.72
50	KY770860_Rhinolophus_ferrumequinum_Jiyuan-84_China_2012	86.23	86.23	86.23	86.23	86.19	84.73	84.73	84.73	84.73	84.89	84.73	87.69	87.69	87.85	87.93	87.93	87.93	87.93	87.93	87.93	87.93	87.93	87.53	87.69	87.57	87.65	87.77	87.77	87.53	87.53	87.53	87.53	92.59	91.94	92.35	92.35	92.71	92.3	92.1	93.44	92.51	85.86	86.11	85.78	85.86	98.26	98.06	99.43
51	KJ473811_Rhinolophus_ferrumequinum_JL2012_China_2012	85.91	85.91	85.91	85.91	85.86	84.49	84.49	84.49	84.49	84.69	84.49	87.32	87.32	87.57	87.57	87.81	87.81	87.81	87.81	87.81	87.81	87.81	87.48	87.57	87.53	87.36	87.65	87.65	87.28	87.28	87.28	87.28	92.1	91.94	91.86	91.86	92.1	91.58	91.45	92.71	91.94	85.66	85.95	85.62	85.62	98.18	97.97	98.22
52	KU182964_Rhinolophus_ferrumequinum_JTMC15_China_2013	85.91	85.91	85.91	85.91	85.86	84.49	84.49	84.49	84.49	84.69	84.49	87.32	87.32	87.57	87.57	87.81	87.81	87.81	87.81	87.81	87.81	87.81	87.48	87.57	87.53	87.36	87.65	87.65	87.28	87.28	87.28	87.28	92.1	91.94	91.86	91.86	92.1	91.58	91.45	92.71	91.94	85.66	85.95	85.62	85.62	98.18	97.97	98.22
53	OK017797_Rhinolophus_ferrumequinum_LN2020E_China_2020	85.86	85.86	85.86	85.86	85.82	84.49	84.49	84.49	84.49	84.69	84.49	87.24	87.24	87.4	87.4	87.65	87.65	87.65	87.65	87.65	87.65	87.65	87.32	87.4	87.36	87.2	87.48	87.48	87.2	87.2	87.2	87.2	91.9	91.82	91.74	91.74	91.9	91.45	91.41	92.51	91.82	85.58	85.78	85.54	85.46	97.97	97.77	98.02
54	OK017795_Rhinolophus_ferrumequinum_LN2020B_China_2020	85.86	85.86	85.86	85.86	85.82	84.49	84.49	84.49	84.49	84.69	84.49	87.32	87.32	87.48	87.48	87.73	87.73	87.73	87.73	87.73	87.73	87.73	87.4	87.48	87.44	87.28	87.57	87.57	87.28	87.28	87.28	87.28	91.98	91.82	91.74	91.74	91.98	91.45	91.41	92.59	91.82	85.7	85.91	85.58	85.58	98.06	97.85	98.1
55	OK017796_Rhinolophus_ferrumequinum_LN2020C_China_2020	85.91	85.91	85.91	85.91	85.86	84.45	84.45	84.45	84.45	84.65	84.45	87.28	87.28	87.44	87.44	87.69	87.69	87.69	87.69	87.69	87.69	87.69	87.36	87.44	87.4	87.24	87.53	87.53	87.24	87.24	87.24	87.24	92.02	91.86	91.78	91.78	92.02	91.49	91.45	92.63	91.86	85.7	85.91	85.58	85.58	98.1	97.89	98.14
56	OK017798_Rhinolophus_ferrumequinum_LN2020F_China_2020	85.91	85.91	85.91	85.91	85.86	84.45	84.45	84.45	84.45	84.65	84.45	87.28	87.28	87.44	87.44	87.69	87.69	87.69	87.69	87.69	87.69	87.69	87.36	87.44	87.4	87.24	87.53	87.53	87.24	87.24	87.24	87.24	92.02	91.86	91.78	91.78	92.02	91.49	91.45	92.63	91.86	85.7	85.91	85.58	85.58	98.1	97.89	98.14
57	OK017800_Rhinolophus_ferrumequinum_LN2020H_China_2020	85.86	85.86	85.86	85.86	85.82	84.49	84.49	84.49	84.49	84.69	84.49	87.32	87.32	87.48	87.48	87.73	87.73	87.73	87.73	87.73	87.73	87.73	87.4	87.48	87.44	87.28	87.57	87.57	87.28	87.28	87.28	87.28	91.98	91.82	91.74	91.74	91.98	91.45	91.41	92.59	91.82	85.7	85.91	85.58	85.58	98.06	97.85	98.1
58	OK017794_Rhinolophus_ferrumequinum_LN2020A_China_2020	85.91	85.91	85.91	85.91	85.86	84.57	84.57	84.57	84.57	84.77	84.57	87.32	87.32	87.57	87.65	87.81	87.81	87.81	87.81	87.81	87.81	87.81	87.48	87.57	87.53	87.36	87.65	87.65	87.28	87.28	87.28	87.28	92.02	91.94	91.78	91.78	91.94	91.49	91.37	92.55	91.86	85.58	85.86	85.62	85.54	97.89	97.69	98.02
59	OK017799_Rhinolophus_ferrumequinum_LN2020G_China_2020	85.91	85.91	85.91	85.91	85.86	84.57	84.57	84.57	84.57	84.77	84.57	87.32	87.32	87.57	87.65	87.81	87.81	87.81	87.81	87.81	87.81	87.81	87.48	87.57	87.53	87.36	87.65	87.65	87.28	87.28	87.28	87.28	92.02	91.94	91.78	91.78	91.94	91.49	91.37	92.55	91.86	85.58	85.86	85.62	85.54	97.89	97.69	98.02
60	KY938558_Rhinolophus_ferrumequinum_16BO133_South_Korea_2016	85.91	85.91	85.91	85.91	85.86	84.53	84.53	84.53	84.53	84.73	84.53	87.24	87.24	87.4	87.48	87.73	87.73	87.73	87.73	87.73	87.73	87.73	87.48	87.57	87.53	87.28	87.65	87.65	87.36	87.36	87.36	87.36	92.02	91.86	91.7	91.7	91.94	91.45	91.29	92.55	91.78	85.5	85.78	85.46	85.46	98.02	97.81	98.06
61	ON378802_Rhinolophus_ferrumequinum_B20-50_South_Korea_2020	85.91	85.91	85.91	85.91	85.86	84.49	84.49	84.49	84.49	84.69	84.49	87.12	87.12	87.36	87.44	87.69	87.69	87.69	87.69	87.69	87.69	87.69	87.44	87.53	87.48	87.24	87.61	87.61	87.24	87.24	87.24	87.24	91.9	91.82	91.66	91.66	91.9	91.41	91.25	92.51	91.74	85.46	85.74	85.42	85.42	97.89	97.69	97.93
62	EPI_ISL_1699449_Rhinolophus_stheno_RsYN09_China_2020	86.43	86.43	86.43	86.43	86.47	85.1	85.1	85.1	85.1	85.3	85.1	87.61	87.61	87.77	88.09	88.17	88.17	88.17	88.17	88.17	88.17	88.17	87.85	87.93	87.89	87.93	88.01	88.01	87.32	87.32	87.32	87.32	91.94	91.86	93.88	93.88	93.72	93.72	93.52	93.52	94.01	87	86.8	86.55	86.67	92.26	92.39	92.91
63	EPI_ISL_1699447_Rhinolophus_malayanus_RmYN07_China_2020	86.03	86.03	86.03	86.03	86.07	84.97	84.97	84.97	84.97	85.18	84.97	87.24	87.24	87.28	87.65	87.48	87.48	87.48	87.48	87.48	87.48	87.48	87.4	87.48	87.44	87.4	87.65	87.65	87.04	87.04	87.04	87.04	91.58	91.86	93.64	93.64	93.68	93.68	93.52	93.52	93.68	86.92	86.76	86.63	86.72	92.14	92.26	92.55
64	EPI_ISL_1699443_Rhinolophus_sinicus_RsYN03_China_2019	86.92	86.92	86.92	86.92	86.96	85.18	85.18	85.18	85.18	85.38	85.18	88.05	88.05	88.09	88.38	88.38	88.38	88.38	88.38	88.38	88.38	88.38	88.38	88.38	88.42	88.29	88.29	88.29	87.81	87.81	87.81	87.81	92.51	92.26	96.31	96.31	96.19	96.4	96.35	95.83	96.35	87.12	86.84	86.84	86.67	92.35	92.43	92.95
65	JX993988_Chaerephon_plicatus_Cp/Yunnan/2011_China_2010	86.31	86.31	86.31	86.31	86.35	85.1	85.1	85.1	85.1	85.26	85.1	87.53	87.53	87.61	87.85	87.85	87.85	87.85	87.85	87.85	87.85	87.85	87.61	87.69	87.65	87.61	87.85	87.85	87.16	87.16	87.16	87.16	92.02	91.98	93.92	93.92	93.68	93.72	93.48	93.48	93.97	87.12	86.84	86.67	86.8	92.35	92.47	92.99
66	KF569996_Rhinolophus_affinis_LYRa11_China_2011	86.92	86.92	86.92	86.92	86.96	85.14	85.14	85.14	85.14	85.3	85.14	88.17	88.17	88.42	88.42	88.54	88.54	88.54	88.54	88.54	88.54	88.54	88.46	88.46	88.5	88.54	88.38	88.38	87.97	87.97	87.97	87.97	92.63	92.18	96.68	96.68	96.56	96.84	96.64	96.11	96.96	86.92	86.8	86.63	86.63	92.63	92.71	93.24
67	MK211374_Rhinolophus_sp_SC2018_China_2016	86.23	86.23	86.23	86.23	86.27	84.81	84.81	84.81	84.81	84.97	84.81	87.77	87.77	87.69	87.65	87.89	87.89	87.89	87.89	87.89	87.89	87.89	87.77	87.73	87.81	87.89	87.65	87.65	87.32	87.32	87.32	87.32	91.82	92.1	96.48	96.48	96.31	96.44	96.4	95.67	96.64	86.8	86.92	86.55	86.43	91.98	92.06	92.51
68	KP886808_Rhinolophus_ferrumequinum_YNLF_31C_China_2013	86.8	86.8	86.8	86.8	86.84	85.01	85.01	85.01	85.01	85.18	85.01	88.46	88.46	88.34	88.42	88.58	88.58	88.58	88.58	88.58	88.58	88.58	88.66	88.62	88.7	88.42	88.46	88.46	88.25	88.25	88.25	88.25	92.1	92.43	97.33	97.33	97.04	97.37	97.25	96.6	97.41	87.08	87.36	86.88	86.8	92.26	92.43	92.79
69	KP886809_Rhinolophus_ferrumequinum_YNLF_34C_China_2013	86.8	86.8	86.8	86.8	86.84	85.01	85.01	85.01	85.01	85.18	85.01	88.46	88.46	88.34	88.42	88.58	88.58	88.58	88.58	88.58	88.58	88.58	88.66	88.62	88.7	88.42	88.46	88.46	88.25	88.25	88.25	88.25	92.1	92.43	97.33	97.33	97.04	97.37	97.25	96.6	97.41	87.08	87.36	86.88	86.8	92.26	92.43	92.79
70	AY545915_Paguma_larvata_HC/SZ/DM1/03_China_2003	88.78	88.78	88.78	88.78	88.82	87.04	87.04	87.04	87.04	87.2	87.04	90.36	90.36	90.04	90	90.4	90.4	90.4	90.4	90.4	90.4	90.4	90.2	90.12	90.24	90.08	90.04	90.04	89.96	89.96	89.96	89.96	92.83	92.63	97.29	97.29	97.04	97.25	97.16	96.84	97.57	88.7	88.7	88.5	88.34	93.11	93.16	93.68
71	AY545916_Paguma_larvata_HC/SZ/266/03_China_2003	86.84	86.84	86.84	86.84	86.88	85.1	85.1	85.1	85.1	85.26	85.1	88.54	88.54	88.25	88.34	88.58	88.58	88.58	88.58	88.58	88.58	88.58	88.5	88.46	88.54	88.34	88.38	88.38	88.25	88.25	88.25	88.25	92.1	92.3	97.04	97.04	96.8	97.08	97.04	96.68	97.29	87.12	87.16	86.92	86.76	92.3	92.39	92.99
72	AY545917_Paguma_larvata_HC/SZ/81/03_China_2003	86.84	86.84	86.84	86.84	86.88	85.1	85.1	85.1	85.1	85.26	85.1	88.54	88.54	88.25	88.34	88.58	88.58	88.58	88.58	88.58	88.58	88.58	88.5	88.46	88.54	88.34	88.38	88.38	88.25	88.25	88.25	88.25	92.1	92.3	97.04	97.04	96.8	97.08	97.04	96.68	97.29	87.12	87.16	86.92	86.76	92.3	92.39	92.99
73	AY545918_Paguma_larvata_HC/GZ/32/03_China_2003	86.84	86.84	86.84	86.84	86.88	85.1	85.1	85.1	85.1	85.26	85.1	88.54	88.54	88.25	88.34	88.58	88.58	88.58	88.58	88.58	88.58	88.58	88.5	88.46	88.54	88.34	88.38	88.38	88.25	88.25	88.25	88.25	92.1	92.3	97.04	97.04	96.8	97.08	97.04	96.68	97.29	87.12	87.16	86.92	86.76	92.3	92.39	92.99
74	AY572038_Paguma_larvata_civet020_China_2004	86.84	86.84	86.84	86.84	86.88	85.1	85.1	85.1	85.1	85.26	85.1	88.54	88.54	88.25	88.34	88.58	88.58	88.58	88.58	88.58	88.58	88.58	88.5	88.46	88.54	88.34	88.38	88.38	88.25	88.25	88.25	88.25	92.1	92.3	97.04	97.04	96.8	97.08	97.04	96.68	97.29	87.12	87.16	86.92	86.76	92.3	92.39	92.99
75	AY515512_Paguma_larvata_HC/SZ/61/03_China_2003	86.88	86.88	86.88	86.88	86.92	85.14	85.14	85.14	85.14	85.3	85.14	88.5	88.5	88.21	88.29	88.62	88.62	88.62	88.62	88.62	88.62	88.62	88.46	88.42	88.5	88.29	88.34	88.34	88.21	88.21	88.21	88.21	92.06	92.26	97	97	96.76	97.04	97	96.64	97.25	87.12	87.16	86.92	86.76	92.26	92.35	92.95
76	AY545914_Paguma_larvata_HC/SZ/79/03_China_2003	86.8	86.8	86.8	86.8	86.84	85.05	85.05	85.05	85.05	85.22	85.05	88.58	88.58	88.29	88.38	88.62	88.62	88.62	88.62	88.62	88.62	88.62	88.46	88.42	88.5	88.38	88.34	88.34	88.21	88.21	88.21	88.21	92.06	92.26	97	97	96.76	97.04	97	96.64	97.25	87.08	87.12	86.88	86.72	92.26	92.35	92.95
77	AY686863_Paguma_larvata_A022_China_2004	86.84	86.84	86.84	86.84	86.88	85.1	85.1	85.1	85.1	85.26	85.1	88.54	88.54	88.25	88.34	88.58	88.58	88.58	88.58	88.58	88.58	88.58	88.5	88.46	88.54	88.34	88.38	88.38	88.25	88.25	88.25	88.25	92.1	92.3	97.04	97.04	96.8	97.08	97.04	96.68	97.29	87.12	87.16	86.92	86.76	92.3	92.39	92.99
78	AY572034_Paguma_larvata_007/2004_China_2004	86.8	86.8	86.8	86.8	86.84	85.1	85.1	85.1	85.1	85.26	85.1	88.5	88.5	88.21	88.29	88.54	88.54	88.54	88.54	88.54	88.54	88.54	88.46	88.42	88.5	88.29	88.34	88.34	88.21	88.21	88.21	88.21	92.06	92.26	97	97	96.76	97.08	97.04	96.68	97.29	87.12	87.16	86.92	86.76	92.26	92.35	92.95
79	AY572035_Paguma_larvata_civet010_China_2004	86.88	86.88	86.88	86.88	86.92	85.14	85.14	85.14	85.14	85.3	85.14	88.5	88.5	88.21	88.29	88.62	88.62	88.62	88.62	88.62	88.62	88.62	88.46	88.42	88.5	88.29	88.34	88.34	88.21	88.21	88.21	88.21	92.06	92.26	97	97	96.76	97.04	97	96.64	97.25	87.12	87.16	86.92	86.76	92.26	92.35	92.95
80	AY686864_Paguma_larvata_B039_China_2004	86.84	86.84	86.84	86.84	86.88	85.1	85.1	85.1	85.1	85.26	85.1	88.54	88.54	88.25	88.34	88.58	88.58	88.58	88.58	88.58	88.58	88.58	88.5	88.46	88.54	88.34	88.38	88.38	88.25	88.25	88.25	88.25	92.1	92.3	97.04	97.04	96.8	97.08	97.04	96.68	97.29	87.12	87.16	86.92	86.76	92.3	92.39	92.99
81	AY545919_Melogale_moschata_CFB/SZ/94/03_China_2003	86.84	86.84	86.84	86.84	86.88	85.01	85.01	85.01	85.01	85.18	85.01	88.46	88.46	88.17	88.25	88.5	88.5	88.5	88.5	88.5	88.5	88.5	88.42	88.38	88.46	88.25	88.29	88.29	88.17	88.17	88.17	88.17	92.02	92.22	96.96	96.96	96.72	97	96.96	96.6	97.21	87.04	87.08	86.84	86.67	92.22	92.3	92.91
82	FJ959407_Paguma_larvata_A001_China_2004	86.84	86.84	86.84	86.84	86.88	85.1	85.1	85.1	85.1	85.26	85.1	88.54	88.54	88.25	88.34	88.58	88.58	88.58	88.58	88.58	88.58	88.58	88.5	88.46	88.54	88.34	88.38	88.38	88.25	88.25	88.25	88.25	92.1	92.3	97.04	97.04	96.8	97.08	97.04	96.68	97.29	87.12	87.16	86.92	86.76	92.3	92.39	92.99
83	AY304486_Paguma_larvata_SZ3/2003_Hong_Kong_2003	86.88	86.88	86.88	86.88	86.92	85.18	85.18	85.18	85.18	85.34	85.18	88.54	88.54	88.42	88.5	88.66	88.66	88.66	88.66	88.66	88.66	88.66	88.58	88.54	88.62	88.5	88.54	88.54	88.34	88.34	88.34	88.34	92.18	92.39	97.12	97.12	96.88	97.16	97.12	96.92	97.37	87.24	87.28	86.96	86.88	92.39	92.47	93.07
84	AY304488_Paguma_larvata_SZ16/2003_Hong_Kong_2003	86.88	86.88	86.88	86.88	86.92	85.18	85.18	85.18	85.18	85.34	85.18	88.62	88.62	88.42	88.5	88.74	88.74	88.74	88.74	88.74	88.74	88.74	88.66	88.62	88.7	88.5	88.54	88.54	88.42	88.42	88.42	88.42	92.18	92.39	97.12	97.12	96.88	97.16	97.12	96.84	97.37	87.16	87.2	86.88	86.8	92.39	92.47	93.07
85	AY278741_SARS_coronavirus_Urbani	86.84	86.84	86.84	86.84	86.88	85.14	85.14	85.14	85.14	85.3	85.14	88.66	88.66	88.38	88.46	88.7	88.7	88.7	88.7	88.7	88.7	88.7	88.62	88.58	88.66	88.46	88.5	88.5	88.38	88.38	88.38	88.38	92.22	92.43	97.16	97.16	96.92	97.12	97.08	96.8	97.33	87.2	87.24	86.92	86.84	92.43	92.51	93.11
86	GU553363_Human_HKU-39849_Hong_Kong_2003	86.84	86.84	86.84	86.84	86.88	85.14	85.14	85.14	85.14	85.3	85.14	88.66	88.66	88.38	88.46	88.7	88.7	88.7	88.7	88.7	88.7	88.7	88.62	88.58	88.66	88.46	88.5	88.5	88.38	88.38	88.38	88.38	92.22	92.43	97.16	97.16	96.92	97.12	97.08	96.8	97.33	87.2	87.24	86.92	86.84	92.43	92.51	93.11
87	FJ882963_Human_P2_USA_2004	86.84	86.84	86.84	86.84	86.88	85.14	85.14	85.14	85.14	85.3	85.14	88.66	88.66	88.38	88.46	88.7	88.7	88.7	88.7	88.7	88.7	88.7	88.62	88.58	88.66	88.46	88.5	88.5	88.38	88.38	88.38	88.38	92.22	92.43	97.16	97.16	96.92	97.12	97.08	96.8	97.33	87.2	87.24	86.92	86.84	92.43	92.51	93.11
88	NC_004718_Human_Tor2_Canada_2004	86.84	86.84	86.84	86.84	86.88	85.14	85.14	85.14	85.14	85.3	85.14	88.66	88.66	88.38	88.46	88.7	88.7	88.7	88.7	88.7	88.7	88.7	88.62	88.58	88.66	88.46	88.5	88.5	88.38	88.38	88.38	88.38	92.22	92.43	97.16	97.16	96.92	97.12	97.08	96.8	97.33	87.2	87.24	86.92	86.84	92.43	92.51	93.11
89	KT444582_Rhinolophus_sinicus_WIV16_China_2013	86.72	86.72	86.72	86.72	86.76	85.01	85.01	85.01	85.01	85.18	85.01	88.29	88.29	88.5	88.58	88.66	88.66	88.66	88.66	88.66	88.66	88.66	88.58	88.54	88.62	88.58	88.46	88.46	88.17	88.17	88.17	88.17	92.3	92.63	97.37	97.37	97.29	97.49	97.53	96.88	97.77	86.92	87.24	86.88	86.8	92.47	92.55	92.99
90	KY417150_Rhinolophus_sinicus_Rs4874_China_2013	86.63	86.63	86.63	86.63	86.67	85.01	85.01	85.01	85.01	85.18	85.01	88.21	88.21	88.42	88.5	88.58	88.58	88.58	88.58	88.58	88.58	88.58	88.5	88.46	88.54	88.5	88.38	88.38	88.09	88.09	88.09	88.09	92.35	92.67	97.37	97.37	97.29	97.49	97.53	96.88	97.77	86.96	87.28	86.92	86.84	92.47	92.55	92.99
91	KY417146_Rhinolophus_sinicus_Rs4231_China_2013	86.88	86.88	86.88	86.88	86.92	85.14	85.14	85.14	85.14	85.3	85.14	88.38	88.38	88.62	88.62	88.78	88.78	88.78	88.78	88.78	88.78	88.78	88.62	88.58	88.66	88.62	88.5	88.5	88.13	88.13	88.13	88.13	92.22	92.35	97.45	97.45	97.41	97.69	97.73	96.92	97.89	87.04	87.32	87	87	92.51	92.59	93.11
92	KC881005_Rhinolophus_sinicus_RsSHC014_China_2011	86.84	86.84	86.84	86.84	86.88	84.89	84.89	84.89	84.89	85.05	84.89	88.38	88.38	88.29	88.29	88.46	88.46	88.46	88.46	88.46	88.46	88.46	88.46	88.42	88.5	88.38	88.34	88.34	88.05	88.05	88.05	88.05	92.3	92.55	97.61	97.61	97.29	97.65	97.53	96.92	97.77	87.04	87.24	86.84	86.76	92.59	92.67	93.11
93	KC881006_Rhinolophus_sinicus_Rs3367_China_2012	86.72	86.72	86.72	86.72	86.76	84.85	84.85	84.85	84.85	85.01	84.85	88.38	88.38	88.29	88.29	88.46	88.46	88.46	88.46	88.46	88.46	88.46	88.46	88.42	88.5	88.38	88.34	88.34	88.05	88.05	88.05	88.05	92.26	92.43	97.49	97.49	97.25	97.61	97.49	96.92	97.73	86.96	87.24	86.84	86.76	92.55	92.63	92.99
94	KF367457_Rhinolophus_sinicus_WIV1_China_2012	86.72	86.72	86.72	86.72	86.76	84.85	84.85	84.85	84.85	85.01	84.85	88.29	88.29	88.21	88.21	88.38	88.38	88.38	88.38	88.38	88.38	88.38	88.38	88.34	88.42	88.29	88.25	88.25	87.97	87.97	87.97	87.97	92.26	92.43	97.49	97.49	97.25	97.61	97.49	96.92	97.73	86.96	87.16	86.76	86.67	92.55	92.63	92.99
95	KY417144_Rhinolophus_sinicus_Rs4084_China_2012	86.76	86.76	86.76	86.76	86.8	84.81	84.81	84.81	84.81	84.97	84.81	88.29	88.29	88.21	88.21	88.38	88.38	88.38	88.38	88.38	88.38	88.38	88.38	88.34	88.42	88.29	88.25	88.25	87.97	87.97	87.97	87.97	92.22	92.47	97.53	97.53	97.21	97.57	97.45	96.84	97.69	86.96	87.16	86.76	86.67	92.51	92.59	93.03
96	KY417151_Rhinolophus_sinicus_Rs7327_China_2014	86.84	86.84	86.84	86.84	86.88	85.05	85.05	85.05	85.05	85.22	85.05	88.62	88.62	88.54	88.62	88.78	88.78	88.78	88.78	88.78	88.78	88.78	88.78	88.66	88.82	88.7	88.5	88.5	88.13	88.13	88.13	88.13	92.26	92.47	97.16	97.16	97.12	97.25	97.12	96.8	97.45	87	87.28	86.88	86.96	92.55	92.63	93.16
97	KY417152_Rhinolophus_sinicus_Rs9401_China_2015	86.96	86.96	86.96	86.96	87	85.1	85.1	85.1	85.1	85.26	85.1	88.58	88.58	88.5	88.58	88.74	88.74	88.74	88.74	88.74	88.74	88.74	88.66	88.62	88.7	88.66	88.46	88.46	88.17	88.17	88.17	88.17	92.1	92.55	97.25	97.25	97.12	97.25	97.12	96.64	97.53	87	87.28	86.88	86.96	92.63	92.71	93.24
98	MK211376_Rhinolophus_sinicus_YN2018B_China_2016	86.84	86.84	86.84	86.84	86.88	85.05	85.05	85.05	85.05	85.22	85.05	88.7	88.7	88.62	88.7	88.86	88.86	88.86	88.86	88.86	88.86	88.86	88.86	88.74	88.9	88.78	88.58	88.58	88.21	88.21	88.21	88.21	92.35	92.55	97.16	97.16	97.12	97.25	97.12	96.88	97.45	87	87.28	86.88	86.96	92.55	92.63	93.16
99	OK017847_Rhinolophus_sinicus_YN2016A_China_2016	86.35	86.35	86.35	86.35	86.39	84.53	84.53	84.53	84.53	84.69	84.53	87.89	87.89	87.81	87.89	88.05	88.05	88.05	88.05	88.05	88.05	88.05	88.05	87.93	88.09	87.97	87.77	87.77	87.57	87.57	87.57	87.57	91.7	91.9	96.4	96.4	96.31	96.52	96.4	96.23	96.68	86.31	86.59	86.15	86.31	91.82	91.9	92.35
100	OK017848_Rhinolophus_sinicus_YN2016B_China_2016	86.35	86.35	86.35	86.35	86.39	84.53	84.53	84.53	84.53	84.69	84.53	87.89	87.89	87.81	87.89	88.05	88.05	88.05	88.05	88.05	88.05	88.05	88.05	87.93	88.09	87.97	87.77	87.77	87.57	87.57	87.57	87.57	91.7	91.9	96.4	96.4	96.31	96.52	96.4	96.23	96.68	86.31	86.59	86.15	86.31	91.82	91.9	92.35
101	OK017849_Rhinolophus_sinicus_YN2016C_China_2016	86.47	86.47	86.47	86.47	86.51	84.65	84.65	84.65	84.65	84.81	84.65	88.01	88.01	87.93	88.01	88.17	88.17	88.17	88.17	88.17	88.17	88.17	88.17	88.05	88.21	88.09	87.89	87.89	87.61	87.61	87.61	87.61	91.74	91.86	96.35	96.35	96.27	96.48	96.35	96.27	96.68	86.35	86.63	86.19	86.35	91.94	92.02	92.47
102	OK017850_Rhinolophus_sinicus_YN2016D_China_2016	86.35	86.35	86.35	86.35	86.39	84.53	84.53	84.53	84.53	84.69	84.53	87.89	87.89	87.81	87.89	88.05	88.05	88.05	88.05	88.05	88.05	88.05	88.05	87.93	88.09	87.97	87.77	87.77	87.57	87.57	87.57	87.57	91.7	91.9	96.4	96.4	96.31	96.52	96.4	96.23	96.68	86.31	86.59	86.15	86.31	91.82	91.9	92.35
103	OK017851_Rhinolophus_sinicus_YN2016E_China_2016	86.35	86.35	86.35	86.35	86.39	84.53	84.53	84.53	84.53	84.69	84.53	87.89	87.89	87.81	87.89	88.05	88.05	88.05	88.05	88.05	88.05	88.05	88.05	87.93	88.09	87.97	87.77	87.77	87.57	87.57	87.57	87.57	91.7	91.9	96.4	96.4	96.31	96.52	96.4	96.23	96.68	86.31	86.59	86.15	86.31	91.82	91.9	92.35
104	OK017858_Rhinolophus_sinicus_YN2020H_China_2020	86.67	86.67	86.67	86.67	86.72	84.93	84.93	84.93	84.93	85.1	84.93	88.29	88.29	88.5	88.5	88.58	88.58	88.58	88.58	88.58	88.58	88.58	88.5	88.46	88.54	88.5	88.38	88.38	88.01	88.01	88.01	88.01	92.22	92.47	97.21	97.21	97.12	97.25	97.12	96.68	97.37	86.92	87.2	86.8	86.63	92.71	92.79	93.16
105	OK017853_Rhinolophus_sinicus_YN2020C_China_2020	86.84	86.84	86.84	86.84	86.88	85.18	85.18	85.18	85.18	85.34	85.18	88.46	88.46	88.7	88.62	88.78	88.78	88.78	88.78	88.78	88.78	88.78	88.7	88.66	88.74	88.7	88.58	88.58	88.21	88.21	88.21	88.21	92.26	92.63	97.33	97.33	97.21	97.41	97.45	96.76	97.53	87.04	87.32	86.84	86.84	92.55	92.63	93.16
106	OK017852_Rhinolophus_sinicus_YN2020B_China_2020	86.84	86.84	86.84	86.84	86.88	85.18	85.18	85.18	85.18	85.34	85.18	88.46	88.46	88.7	88.62	88.78	88.78	88.78	88.78	88.78	88.78	88.78	88.7	88.66	88.74	88.7	88.58	88.58	88.21	88.21	88.21	88.21	92.26	92.63	97.33	97.33	97.21	97.41	97.45	96.76	97.53	87.04	87.32	86.84	86.84	92.55	92.63	93.16
107	OK017855_Rhinolophus_sinicus_YN2020E_China_2020	86.84	86.84	86.84	86.84	86.88	85.18	85.18	85.18	85.18	85.34	85.18	88.46	88.46	88.7	88.62	88.78	88.78	88.78	88.78	88.78	88.78	88.78	88.7	88.66	88.74	88.7	88.58	88.58	88.21	88.21	88.21	88.21	92.26	92.63	97.33	97.33	97.21	97.41	97.45	96.76	97.53	87.04	87.32	86.84	86.84	92.55	92.63	93.16
108	OK017854_Rhinolophus_sinicus_YN2020D_China_2020	86.84	86.84	86.84	86.84	86.88	85.18	85.18	85.18	85.18	85.34	85.18	88.46	88.46	88.7	88.62	88.78	88.78	88.78	88.78	88.78	88.78	88.78	88.7	88.66	88.74	88.7	88.58	88.58	88.21	88.21	88.21	88.21	92.26	92.63	97.33	97.33	97.21	97.41	97.45	96.76	97.53	87.04	87.32	86.84	86.84	92.55	92.63	93.16
109	OK017856_Rhinolophus_sinicus_YN2020F_China_2020	86.84	86.84	86.84	86.84	86.88	85.18	85.18	85.18	85.18	85.34	85.18	88.46	88.46	88.7	88.62	88.78	88.78	88.78	88.78	88.78	88.78	88.78	88.7	88.66	88.74	88.7	88.58	88.58	88.21	88.21	88.21	88.21	92.26	92.63	97.33	97.33	97.21	97.41	97.45	96.76	97.53	87.04	87.32	86.84	86.84	92.55	92.63	93.16
110	OK017857_Rhinolophus_sinicus_YN2020G_China_2020	86.84	86.84	86.84	86.84	86.88	85.18	85.18	85.18	85.18	85.34	85.18	88.46	88.46	88.7	88.62	88.78	88.78	88.78	88.78	88.78	88.78	88.78	88.7	88.66	88.74	88.7	88.58	88.58	88.21	88.21	88.21	88.21	92.26	92.63	97.33	97.33	97.21	97.41	97.45	96.76	97.53	87.04	87.32	86.84	86.84	92.55	92.63	93.16
111	FJ588686_Rhinolophus_sinicus_Rs672_China_2006	86.84	86.84	86.84	86.84	86.88	85.14	85.14	85.14	85.14	85.34	85.14	88.25	88.25	88.5	88.42	88.58	88.58	88.58	88.58	88.58	88.58	88.58	88.42	88.38	88.46	88.62	88.38	88.38	87.93	87.93	87.93	87.93	92.35	92.55	97.21	97.21	97.12	97.45	97.37	96.68	97.53	87.2	87.32	86.92	86.96	92.55	92.63	93.16
112	KY417143_Rhinolophus_sinicus_Rs4081_China_2012	86.72	86.72	86.72	86.72	86.76	85.1	85.1	85.1	85.1	85.26	85.1	88.29	88.29	88.5	88.58	88.66	88.66	88.66	88.66	88.66	88.66	88.66	88.58	88.54	88.62	88.58	88.46	88.46	88.17	88.17	88.17	88.17	92.39	92.71	97.45	97.45	97.37	97.57	97.61	96.96	97.85	87	87.32	86.96	86.88	92.55	92.63	93.07
113	KY417149_Rhinolophus_sinicus_Rs4255_China_2013	86.8	86.8	86.8	86.8	86.84	84.93	84.93	84.93	84.93	85.1	84.93	88.38	88.38	88.29	88.29	88.46	88.46	88.46	88.46	88.46	88.46	88.46	88.46	88.42	88.5	88.38	88.34	88.34	88.05	88.05	88.05	88.05	92.18	92.51	97.49	97.49	97.25	97.61	97.49	96.84	97.81	87	87.2	86.8	86.72	92.55	92.63	93.07
114	MK211378_Rhinolophus_sinicus_YN2018D_China_2016	86.63	86.63	86.63	86.63	86.67	85.05	85.05	85.05	85.05	85.22	85.05	88.42	88.42	88.54	88.62	88.7	88.7	88.7	88.7	88.7	88.7	88.7	88.7	88.58	88.74	88.62	88.5	88.5	88.21	88.21	88.21	88.21	92.51	92.63	97.25	97.25	97.16	97.45	97.33	96.92	97.57	86.92	87.24	86.8	86.72	92.79	92.87	93.32
115	KY417147_Rhinolophus_sinicus_Rs4237_China_2013	86.72	86.72	86.72	86.72	86.76	84.97	84.97	84.97	84.97	85.14	84.97	88.54	88.54	88.5	88.38	88.62	88.62	88.62	88.62	88.62	88.62	88.62	88.38	88.34	88.42	88.54	88.25	88.25	87.89	87.89	87.89	87.89	92.35	92.55	97.53	97.53	97.29	97.41	97.37	96.88	97.69	87.04	87.32	87	86.84	92.47	92.55	93.07
116	KY417148_Rhinolophus_sinicus_Rs4247_China_2013	86.63	86.63	86.63	86.63	86.67	84.97	84.97	84.97	84.97	85.14	84.97	88.66	88.66	88.42	88.38	88.7	88.7	88.7	88.7	88.7	88.7	88.7	88.54	88.5	88.58	88.62	88.34	88.34	88.05	88.05	88.05	88.05	92.43	92.55	97.65	97.65	97.37	97.65	97.45	96.96	97.85	87.16	87.36	86.96	86.96	92.43	92.59	93.03
117	KY417142_Aselliscus_stoliczkanus_As6526_China_2014	86.84	86.84	86.84	86.84	86.88	85.05	85.05	85.05	85.05	85.22	85.05	88.62	88.62	88.54	88.62	88.78	88.78	88.78	88.78	88.78	88.78	88.78	88.78	88.66	88.82	88.7	88.5	88.5	88.13	88.13	88.13	88.13	92.26	92.47	97.12	97.12	97.08	97.25	97.12	96.8	97.45	87	87.28	86.88	86.96	92.55	92.63	93.16
118	MK211377_Rhinolophus_sinicus_YN2018C_China_2016	87	87	87	87	87.04	85.3	85.3	85.3	85.3	85.46	85.3	88.62	88.62	88.7	88.78	88.94	88.94	88.94	88.94	88.94	88.94	88.94	88.86	88.82	88.9	88.86	88.66	88.66	88.46	88.46	88.46	88.46	92.22	92.63	97	97	96.96	97.25	97.12	96.64	97.53	87.08	87.4	86.96	87.04	92.63	92.71	93.24
119	MK211375_Rhinolophus_sinicus_YN2018A_China_2016	86.92	86.92	86.92	86.92	86.96	85.3	85.3	85.3	85.3	85.46	85.3	88.29	88.29	88.46	88.38	88.54	88.54	88.54	88.54	88.54	88.54	88.54	88.46	88.42	88.5	88.54	88.34	88.34	88.17	88.17	88.17	88.17	92.43	92.47	97.41	97.41	97.29	97.33	97.37	96.76	97.61	87.12	87.4	86.92	87.08	92.79	92.79	93.24
120	OK017792_Rhinolophus_affinis_GD2017F_China_2017	86.84	86.84	86.84	86.84	86.88	85.1	85.1	85.1	85.1	85.26	85.1	88.01	88.01	88.34	88.34	88.5	88.5	88.5	88.5	88.5	88.5	88.5	88.42	88.38	88.46	88.42	88.29	88.29	88.01	88.01	88.01	88.01	92.14	92.1	97.21	97.21	97.08	97.37	97.33	96.6	97.57	86.96	87.16	86.76	86.84	92.18	92.26	92.79
121	OK017793_Rhinolophus_affinis_YN2020A_China_2020	86.76	86.76	86.76	86.76	86.8	85.14	85.14	85.14	85.14	85.3	85.14	88.09	88.09	88.46	88.42	88.54	88.54	88.54	88.54	88.54	88.54	88.54	88.46	88.42	88.5	88.54	88.34	88.34	88.38	88.38	88.38	88.38	92.55	92.83	97.29	97.29	96.92	97.37	97.33	96.72	97.33	86.67	86.63	86.23	86.27	92.47	92.55	93.07
122	KY770858_Rhinolophus_sinicus_Anlong-103_China_2013	86.92	86.92	86.92	86.92	86.96	85.42	85.42	85.42	85.42	85.58	85.42	88.5	88.5	88.74	88.66	88.82	88.82	88.82	88.82	88.82	88.82	88.82	88.74	88.7	88.78	88.82	88.62	88.62	88.29	88.29	88.29	88.29	92.39	92.59	97.45	97.45	97.49	97.61	97.57	96.88	97.73	87.24	87.53	87.04	87.12	92.67	92.75	93.28
123	KY770859_Rhinolophus_sinicus_Anlong-112_China_2013	86.92	86.92	86.92	86.92	86.96	85.42	85.42	85.42	85.42	85.58	85.42	88.5	88.5	88.74	88.66	88.82	88.82	88.82	88.82	88.82	88.82	88.82	88.74	88.7	88.78	88.82	88.62	88.62	88.29	88.29	88.29	88.29	92.39	92.59	97.45	97.45	97.49	97.61	97.57	96.88	97.73	87.24	87.53	87.04	87.12	92.67	92.75	93.28
124	KJ473816_Rhinolophus_sinicus_YN2013_China_2013	87.08	87.08	87.08	87.08	87.12	85.22	85.22	85.22	85.22	85.38	85.22	88.78	88.78	88.7	88.78	88.94	88.94	88.94	88.94	88.94	88.94	88.94	88.86	88.82	88.9	88.86	88.66	88.66	88.29	88.29	88.29	88.29	92.18	92.55	97.25	97.25	97.21	97.33	97.21	96.8	97.53	87.16	87.44	87.04	87.12	92.71	92.79	93.32
125	OK287354_Rhinolophus_sinicus_Rs/KMC6_China_2020	86.76	86.76	86.76	86.76	86.8	85.22	85.22	85.22	85.22	85.38	85.22	88.42	88.42	88.54	88.62	88.7	88.7	88.7	88.7	88.7	88.7	88.7	88.54	88.5	88.58	88.62	88.5	88.5	88.21	88.21	88.21	88.21	92.26	92.59	97.37	97.37	97.29	97.41	97.45	96.8	97.69	86.92	87.32	86.96	86.88	92.47	92.59	92.99
126	KY417145_Rhinolophus_ferrumequinum_Rf4092_China_2012	86.92	86.92	86.92	86.92	86.96	85.14	85.14	85.14	85.14	85.3	85.14	88.42	88.42	88.66	88.58	88.74	88.74	88.74	88.74	88.74	88.74	88.74	88.66	88.62	88.7	88.66	88.54	88.54	88.25	88.25	88.25	88.25	92.51	92.55	97.33	97.33	97.21	97.49	97.37	96.68	97.69	87.08	87.28	86.88	86.8	92.63	92.71	93.07
127	RtVN21-193_Rhinolophus_thomasi_Vietnam_2021	86.96	86.96	86.96	86.96	87	85.22	85.22	85.22	85.22	85.42	85.22	88.09	88.09	88.34	88.25	88.58	88.58	88.58	88.58	88.58	88.58	88.58	88.42	88.38	88.46	88.42	88.29	88.29	88.13	88.13	88.13	88.13	92.1	92.39	96.64	96.64	96.68	96.84	96.88	96.19	97.21	87.08	87.2	86.8	87	92.63	92.71	93.16
128	RsVN21-195_Rhinolophus_siamensis_Vietnam_2021	86.96	86.96	86.96	86.96	87	85.22	85.22	85.22	85.22	85.42	85.22	88.09	88.09	88.34	88.25	88.58	88.58	88.58	88.58	88.58	88.58	88.58	88.42	88.38	88.46	88.42	88.29	88.29	88.13	88.13	88.13	88.13	92.1	92.39	96.64	96.64	96.68	96.84	96.88	96.19	97.21	87.08	87.2	86.8	87	92.63	92.71	93.16
129	DQ071615_Rhinolophus_pearsonii_Rp3_China_2004	86.8	86.8	86.8	86.8	86.84	85.18	85.18	85.18	85.18	85.34	85.18	88.17	88.17	88.5	88.34	88.5	88.5	88.5	88.5	88.5	88.5	88.5	88.5	88.54	88.54	88.54	88.38	88.38	87.93	87.93	87.93	87.93	92.02	92.47	97.16	97.16	97.04	97.33	97.37	96.68	97.53	87.28	87.28	86.88	86.8	92.55	92.63	93.16
130	OK017829_Rhinolophus_sinicus_GZ2021C_China_2021	86.31	86.31	86.31	86.31	86.35	84.69	84.69	84.69	84.69	84.81	84.69	87.97	87.97	88.25	88.38	88.38	88.38	88.38	88.38	88.38	88.38	88.38	88.21	88.17	88.25	88.25	88.17	88.17	87.73	87.73	87.73	87.73	91.45	92.14	96.35	96.35	96.15	96.27	96.31	95.46	96.35	86.43	86.55	86.15	86.15	92.47	92.55	93.03
131	OK017831_Rhinolophus_sinicus_GZ2021I_China_2021	86.35	86.35	86.35	86.35	86.39	84.69	84.69	84.69	84.69	84.81	84.69	88.05	88.05	88.25	88.38	88.38	88.38	88.38	88.38	88.38	88.38	88.38	88.29	88.25	88.34	88.25	88.17	88.17	87.81	87.81	87.81	87.81	91.41	92.14	96.4	96.4	96.19	96.31	96.35	95.5	96.4	86.43	86.55	86.15	86.15	92.43	92.51	92.99
132	OK017830_Rhinolophus_sinicus_GZ2021H_China_2021	86.35	86.35	86.35	86.35	86.39	84.69	84.69	84.69	84.69	84.81	84.69	88.05	88.05	88.25	88.38	88.38	88.38	88.38	88.38	88.38	88.38	88.38	88.29	88.25	88.34	88.25	88.17	88.17	87.81	87.81	87.81	87.81	91.41	92.14	96.4	96.4	96.19	96.31	96.35	95.5	96.4	86.43	86.55	86.15	86.15	92.43	92.51	92.99
133	RtVN21-192_Rhinolophus_thomasi_Vietnam_2021	86.67	86.67	86.67	86.67	86.72	85.38	85.38	85.38	85.38	85.54	85.38	88.25	88.25	88.46	88.46	88.54	88.54	88.54	88.54	88.54	88.54	88.54	88.5	88.46	88.54	88.54	88.46	88.46	88.13	88.13	88.13	88.13	92.35	92.3	97	97	96.96	97.12	97.08	96.35	97.16	87.16	87.4	87	87	92.14	92.18	92.79
134	RtVN21-197_Rhinolophus_thomasi_Vietnam_2021	86.63	86.63	86.63	86.63	86.67	85.34	85.34	85.34	85.34	85.5	85.34	88.21	88.21	88.42	88.42	88.5	88.5	88.5	88.5	88.5	88.5	88.5	88.46	88.42	88.5	88.5	88.42	88.42	88.09	88.09	88.09	88.09	92.3	92.26	96.96	96.96	96.92	97.08	97.04	96.31	97.12	87.12	87.36	86.96	86.96	92.1	92.14	92.75
135	RtVN21-200_Rhinolophus_thomasi_Vietnam_2021	86.63	86.63	86.63	86.63	86.67	85.34	85.34	85.34	85.34	85.5	85.34	88.21	88.21	88.42	88.42	88.5	88.5	88.5	88.5	88.5	88.5	88.5	88.46	88.42	88.5	88.5	88.42	88.42	88.09	88.09	88.09	88.09	92.3	92.26	96.96	96.96	96.92	97.08	97.04	96.31	97.12	87.12	87.36	86.96	86.96	92.1	92.14	92.75
136	RtVN21-201_Rhinolophus_thomasi_Vietnam_2021	86.63	86.63	86.63	86.63	86.67	85.34	85.34	85.34	85.34	85.5	85.34	88.21	88.21	88.42	88.42	88.5	88.5	88.5	88.5	88.5	88.5	88.5	88.46	88.42	88.5	88.5	88.42	88.42	88.09	88.09	88.09	88.09	92.3	92.26	96.96	96.96	96.92	97.08	97.04	96.31	97.12	87.12	87.36	86.96	86.96	92.1	92.14	92.75
137	RtVN21-29_Rhinolophus_thomasi_Vietnam_2021	86.88	86.88	86.88	86.88	86.92	85.5	85.5	85.5	85.5	85.66	85.5	88.29	88.29	88.5	88.66	88.74	88.74	88.74	88.74	88.74	88.74	88.74	88.54	88.5	88.58	88.58	88.58	88.58	88.25	88.25	88.25	88.25	92.39	92.35	96.96	96.96	97.08	97.08	97.04	96.44	97.21	87	87.24	86.84	87	92.39	92.43	92.95
138	KU973692_Rhinolophus_pusillus_F46_China_2012	86.8	86.8	86.8	86.8	86.84	85.38	85.38	85.38	85.38	85.58	85.38	88.21	88.21	88.01	87.81	88.42	88.42	88.42	88.42	88.42	88.42	88.42	88.34	88.29	88.38	88.17	88.21	88.21	87.93	87.93	87.93	87.93	92.43	92.59	96.84	96.84	96.68	96.96	96.84	96.52	96.92	87.4	87.53	87.2	87.04	92.14	92.3	92.59
139	OP963575_Rhinolophus_thomasi_BtSY1_China_2018	86.8	86.8	86.8	86.8	86.84	85.38	85.38	85.38	85.38	85.54	85.38	88.38	88.38	88.29	88.21	88.7	88.7	88.7	88.7	88.7	88.7	88.7	88.46	88.42	88.5	88.46	88.34	88.34	87.97	87.97	87.97	87.97	92.47	92.55	96.88	96.88	96.64	96.88	96.76	96.31	96.84	87.65	87.77	87.28	87.2	92.43	92.59	92.95
140	KF294457_Rhinolophus_monoceros_Longquan-140_China_2012	85.38	85.38	85.38	85.38	85.42	83.84	83.84	83.84	83.84	84.08	83.84	86.67	86.67	86.76	86.67	86.76	86.76	86.76	86.76	86.76	86.76	86.76	86.63	86.67	86.67	86.63	86.84	86.84	87.16	87.16	87.16	87.16	97.29	95.1	91.58	91.58	91.86	91.54	91.17	91.62	91.45	86.03	85.74	85.38	85.22	92.35	92.47	92.75
141	DQ022305_Rhinolophus_sinicus_HKU3-1_China_2005	85.01	85.01	85.01	85.01	85.05	84	84	84	84	84.24	84	86.19	86.19	86.23	86.03	86.15	86.15	86.15	86.15	86.15	86.15	86.15	85.86	85.91	85.91	85.95	86.07	86.07	86.72	86.72	86.72	86.72	96.64	94.37	91.09	91.09	91.41	91.05	90.6	91.13	91.13	85.86	85.66	85.26	85.38	91.54	91.66	91.78
142	DQ084200_Rhinolophus_sinicus_HKU3-3_China_2005	85.01	85.01	85.01	85.01	85.05	84	84	84	84	84.24	84	86.19	86.19	86.23	86.03	86.15	86.15	86.15	86.15	86.15	86.15	86.15	85.86	85.91	85.91	85.95	86.07	86.07	86.72	86.72	86.72	86.72	96.64	94.37	91.09	91.09	91.41	91.05	90.6	91.13	91.13	85.86	85.66	85.26	85.38	91.54	91.66	91.78
143	DQ084199_Rhinolophus_sinicus_HKU3-2_China_2005	84.97	84.97	84.97	84.97	85.01	83.96	83.96	83.96	83.96	84.2	83.96	86.23	86.23	86.19	85.99	86.19	86.19	86.19	86.19	86.19	86.19	86.19	85.91	85.95	85.95	85.91	86.03	86.03	86.67	86.67	86.67	86.67	96.6	94.33	91.05	91.05	91.37	91.01	90.56	91.09	91.09	85.82	85.62	85.22	85.34	91.49	91.62	91.74
144	GQ153539_Rhinolophus_sinicus_HKU3-4_China_2005	84.97	84.97	84.97	84.97	85.01	83.96	83.96	83.96	83.96	84.2	83.96	86.23	86.23	86.19	85.99	86.19	86.19	86.19	86.19	86.19	86.19	86.19	85.91	85.95	85.95	85.91	86.03	86.03	86.67	86.67	86.67	86.67	96.6	94.33	91.05	91.05	91.37	91.01	90.56	91.09	91.09	85.82	85.62	85.22	85.34	91.49	91.62	91.74
145	GQ153540_Rhinolophus_sinicus_HKU3-5_China_2005	84.97	84.97	84.97	84.97	85.01	83.96	83.96	83.96	83.96	84.2	83.96	86.23	86.23	86.19	85.99	86.19	86.19	86.19	86.19	86.19	86.19	86.19	85.91	85.95	85.95	85.91	86.03	86.03	86.67	86.67	86.67	86.67	96.6	94.33	91.05	91.05	91.37	91.01	90.56	91.09	91.09	85.82	85.62	85.22	85.34	91.49	91.62	91.74
146	GQ153541_Rhinolophus_sinicus_HKU3-6_China_2005	84.93	84.93	84.93	84.93	84.97	83.92	83.92	83.92	83.92	84.16	83.92	86.19	86.19	86.15	85.95	86.15	86.15	86.15	86.15	86.15	86.15	86.15	85.86	85.91	85.91	85.86	85.99	85.99	86.63	86.63	86.63	86.63	96.56	94.29	91.01	91.01	91.33	90.97	90.52	91.05	91.05	85.78	85.58	85.18	85.3	91.45	91.58	91.7
147	GQ153544_Rhinolophus_sinicus_HKU3-9_China_2006	84.97	84.97	84.97	84.97	85.01	83.96	83.96	83.96	83.96	84.2	83.96	86.23	86.23	86.19	85.99	86.19	86.19	86.19	86.19	86.19	86.19	86.19	85.91	85.95	85.95	85.91	86.03	86.03	86.67	86.67	86.67	86.67	96.6	94.33	91.05	91.05	91.37	91.01	90.56	91.09	91.09	85.82	85.62	85.22	85.34	91.49	91.62	91.74
148	GQ153545_Rhinolophus_sinicus_HKU3-10_China_2006	84.97	84.97	84.97	84.97	85.01	83.96	83.96	83.96	83.96	84.2	83.96	86.23	86.23	86.19	85.99	86.19	86.19	86.19	86.19	86.19	86.19	86.19	85.91	85.95	85.95	85.91	86.03	86.03	86.67	86.67	86.67	86.67	96.6	94.33	91.05	91.05	91.37	91.01	90.56	91.09	91.09	85.82	85.62	85.22	85.34	91.49	91.62	91.74
149	GQ153546_Rhinolophus_sinicus_HKU3-11_China_2007	85.01	85.01	85.01	85.01	85.05	83.92	83.92	83.92	83.92	84.16	83.92	86.19	86.19	86.15	85.95	86.15	86.15	86.15	86.15	86.15	86.15	86.15	85.95	85.91	85.99	85.86	85.99	85.99	86.63	86.63	86.63	86.63	96.56	94.29	91.01	91.01	91.33	90.97	90.52	91.05	91.05	85.78	85.58	85.18	85.3	91.45	91.58	91.7
150	GQ153548_Rhinolophus_sinicus_HKU3-13_China_2007	84.97	84.97	84.97	84.97	85.01	84.04	84.04	84.04	84.04	84.29	84.04	86.23	86.23	86.19	85.99	86.19	86.19	86.19	86.19	86.19	86.19	86.19	85.91	85.95	85.95	85.91	86.03	86.03	86.67	86.67	86.67	86.67	96.52	94.25	91.05	91.05	91.37	90.93	90.56	91.09	91.09	85.82	85.62	85.22	85.42	91.49	91.54	91.74
151	GQ153547_Rhinolophus_sinicus_HKU3-12_China_2007	85.3	85.3	85.3	85.3	85.34	83.96	83.96	83.96	83.96	84.2	83.96	86.67	86.67	86.8	86.84	86.84	86.84	86.84	86.84	86.84	86.84	86.84	86.55	86.63	86.59	86.47	86.72	86.72	87	87	87	87	96.15	95.02	92.18	92.18	92.47	92.02	91.66	91.9	91.94	85.78	85.86	85.34	85.22	91.94	92.06	92.18
152	GQ153542_Rhinolophus_sinicus_HKU3-7_China_2006	85.58	85.58	85.58	85.58	85.62	84.49	84.49	84.49	84.49	84.73	84.49	86.59	86.59	86.72	86.43	86.72	86.72	86.72	86.72	86.72	86.72	86.72	86.43	86.47	86.47	86.51	86.47	86.47	86.96	86.96	86.96	86.96	96.72	94.13	91.66	91.66	91.9	91.49	91.21	91.45	91.66	86.15	86.03	85.58	85.7	91.54	91.58	91.82
153	GQ153543_Rhinolophus_sinicus_HKU3-8_China_2006	85.54	85.54	85.54	85.54	85.58	84.45	84.45	84.45	84.45	84.69	84.45	86.63	86.63	86.76	86.47	86.67	86.67	86.67	86.67	86.67	86.67	86.67	86.39	86.43	86.43	86.47	86.51	86.51	86.92	86.92	86.92	86.92	96.68	94.17	91.62	91.62	91.86	91.45	91.17	91.41	91.62	86.19	86.07	85.62	85.74	91.58	91.62	91.86
154	OK017808_Rhinolophus_sinicus_FJ2021A_China_2021	85.01	85.01	85.01	85.01	85.05	83.92	83.92	83.92	83.92	84.12	83.92	86.35	86.35	86.8	86.43	86.67	86.67	86.67	86.67	86.67	86.67	86.67	86.47	86.35	86.51	86.43	86.51	86.51	86.72	86.72	86.72	86.72	97	94.69	91.66	91.66	91.94	91.54	91.25	91.7	91.54	85.62	85.78	85.34	85.46	92.14	92.18	92.39
155	OK017809_Rhinolophus_sinicus_FJ2021D_China_2021	85.54	85.54	85.54	85.54	85.58	84.16	84.16	84.16	84.16	84.41	84.16	86.92	86.92	87	86.67	86.84	86.84	86.84	86.84	86.84	86.84	86.84	86.72	86.67	86.76	86.88	86.84	86.84	87.24	87.24	87.24	87.24	98.1	95.46	92.1	92.1	92.39	91.9	91.45	91.98	91.74	85.99	85.78	85.46	85.3	92.51	92.63	92.75
156	OK017810_Rhinolophus_sinicus_FJ2021E_China_2021	85.54	85.54	85.54	85.54	85.58	84	84	84	84	84.24	84	86.88	86.88	87.04	86.63	86.8	86.8	86.8	86.8	86.8	86.8	86.8	86.67	86.63	86.72	86.92	86.8	86.8	87.12	87.12	87.12	87.12	98.06	95.38	92.02	92.02	92.22	91.74	91.29	91.82	91.66	86.15	85.86	85.54	85.38	92.43	92.55	92.67
157	OK017811_Rhinolophus_sinicus_FJ2021M_China_2021	85.54	85.54	85.54	85.54	85.58	84	84	84	84	84.24	84	86.88	86.88	87.04	86.63	86.8	86.8	86.8	86.8	86.8	86.8	86.8	86.67	86.63	86.72	86.92	86.8	86.8	87.12	87.12	87.12	87.12	98.06	95.38	92.02	92.02	92.22	91.74	91.29	91.82	91.66	86.15	85.86	85.54	85.38	92.43	92.55	92.67
158	OK017837_Rhinolophus_sinicus_JX2021C_China_2021	86.35	86.35	86.35	86.35	86.39	84.73	84.73	84.73	84.73	84.85	84.73	87.57	87.57	87.53	87.57	87.77	87.77	87.77	87.77	87.77	87.77	87.77	87.81	87.73	87.85	87.53	87.65	87.65	87.73	87.73	87.73	87.73	92.55	92.43	92.3	92.3	92.75	92.18	92.1	92.63	92.55	86.8	86.92	86.55	86.55	92.83	93.2	93.32
159	OK017807_Rhinolophus_sinicus_AH2021A_China_2021	85.62	85.62	85.62	85.62	85.66	84.08	84.08	84.08	84.08	84.33	84.08	86.67	86.67	86.96	86.76	86.92	86.92	86.92	86.92	86.92	86.92	86.92	86.88	86.84	86.92	86.96	86.92	86.92	87	87	87	87	97	95.91	91.54	91.54	91.9	91.58	91.21	91.66	91.66	85.99	85.86	85.54	85.46	92.3	92.43	92.63
160	OK017838_Rhinolophus_sinicus_JX2021G_China_2021	85.95	85.95	85.95	85.95	85.99	84.49	84.49	84.49	84.49	84.73	84.49	87.48	87.48	87.77	87.69	87.97	87.97	87.97	87.97	87.97	87.97	87.97	87.81	87.61	87.85	87.69	87.61	87.61	87.2	87.2	87.2	87.2	93.92	91.78	94.41	94.41	94.13	94.29	94.49	93.92	94.53	86.27	86.47	86.27	86.23	91.82	91.82	92.39
161	OK017840_Rhinolophus_sinicus_JX2021K_China_2021	86.03	86.03	86.03	86.03	86.07	84.49	84.49	84.49	84.49	84.73	84.49	87.48	87.48	87.77	87.69	87.97	87.97	87.97	87.97	87.97	87.97	87.97	87.89	87.61	87.93	87.69	87.61	87.61	87.2	87.2	87.2	87.2	93.92	91.78	94.41	94.41	94.13	94.29	94.49	93.92	94.53	86.27	86.47	86.27	86.23	91.82	91.82	92.39
162	OK017839_Rhinolophus_sinicus_JX2021J_China_2021	85.78	85.78	85.78	85.78	85.82	84.16	84.16	84.16	84.16	84.41	84.16	87.24	87.24	87.44	87.53	87.65	87.65	87.65	87.65	87.65	87.65	87.65	87.85	87.57	87.89	87.48	87.57	87.57	87.24	87.24	87.24	87.24	94.17	92.14	93.76	93.76	93.52	93.76	93.88	93.4	94.01	86.39	86.43	86.31	86.27	91.9	91.9	92.26
163	OK017844_Rhinolophus_sinicus_JX2021O_China_2021	85.3	85.3	85.3	85.3	85.34	83.84	83.84	83.84	83.84	84.08	83.84	86.63	86.63	86.67	86.63	86.84	86.84	86.84	86.84	86.84	86.84	86.84	86.67	86.63	86.72	86.76	86.88	86.88	87.12	87.12	87.12	87.12	96.4	94.49	91.49	91.49	91.62	91.58	91.13	91.62	91.58	85.95	85.66	85.34	85.42	92.1	92.22	92.47
164	OK017845_Rhinolophus_sinicus_JX2021P_China_2021	85.34	85.34	85.34	85.34	85.38	83.8	83.8	83.8	83.8	84.04	83.8	86.39	86.39	86.76	86.51	86.76	86.76	86.76	86.76	86.76	86.76	86.76	86.55	86.51	86.59	86.67	86.76	86.76	86.88	86.88	86.88	86.88	96.52	94.45	91.49	91.49	91.54	91.49	91.13	91.54	91.49	85.91	85.78	85.46	85.54	92.14	92.35	92.47
165	OK017802_Rhinolophus_sp_HB2020E_China_2020	87.24	87.24	87.24	87.24	87.28	85.05	85.05	85.05	85.05	85.22	85.05	87.85	87.85	87.93	87.81	87.97	87.97	87.97	87.97	87.97	87.97	87.97	87.81	87.69	87.85	87.77	87.77	87.77	87.32	87.32	87.32	87.32	93.28	92.87	94.09	94.09	94.33	93.6	93.56	93.28	93.88	86.72	86.96	86.67	86.63	93.24	93.48	93.72
166	OK017801_Rhinolophus_sp_HB2020D_China_2020	87.48	87.48	87.48	87.48	87.53	85.34	85.34	85.34	85.34	85.5	85.34	87.97	87.97	88.21	88.01	88.25	88.25	88.25	88.25	88.25	88.25	88.25	88.01	87.89	88.05	88.05	87.97	87.97	87.53	87.53	87.53	87.53	93.2	92.79	94.17	94.17	94.41	93.76	93.72	93.36	93.97	86.84	87.04	86.8	86.8	93.24	93.48	93.72
167	OK017836_Rhinolophus_sinicus_JX2021AC_China_2021	87.48	87.48	87.48	87.48	87.53	85.14	85.14	85.14	85.14	85.34	85.14	88.05	88.05	88.21	88.17	88.25	88.25	88.25	88.25	88.25	88.25	88.25	88.13	88.05	88.17	88.21	88.13	88.13	87.61	87.61	87.61	87.61	92.67	92.18	94.86	94.86	95.1	94.05	94.01	93.88	94.25	86.47	86.59	86.27	86.39	92.99	93.24	93.52
168	KJ473815_Rhinolophus_sinicus_GX2013_China_2013	86.55	86.55	86.55	86.55	86.59	85.34	85.34	85.34	85.34	85.5	85.34	88.46	88.46	88.34	88.62	88.66	88.66	88.66	88.66	88.66	88.66	88.66	88.58	88.54	88.62	88.42	88.46	88.46	88.21	88.21	88.21	88.21	91.94	92.51	97.33	97.33	97.25	97.04	97	96.4	97.12	87.4	87.32	87.04	87	92.43	92.43	92.87
169	OK017813_Rhinolophus_sinicus_GD2017G_China_2017	86.31	86.31	86.31	86.31	86.35	85.22	85.22	85.22	85.22	85.5	85.22	87.44	87.44	87.65	87.81	87.81	87.81	87.81	87.81	87.81	87.81	87.81	87.57	87.61	87.61	87.53	87.61	87.61	87.24	87.24	87.24	87.24	94.53	93.76	93.48	93.48	94.13	93.52	93.56	93.32	94.05	86.8	86.92	86.67	86.59	92.26	92.39	92.51
170	OK017819_Rhinolophus_sinicus_GD2017M_China_2017	86.31	86.31	86.31	86.31	86.35	85.22	85.22	85.22	85.22	85.5	85.22	87.44	87.44	87.65	87.81	87.81	87.81	87.81	87.81	87.81	87.81	87.81	87.57	87.61	87.61	87.53	87.61	87.61	87.24	87.24	87.24	87.24	94.53	93.76	93.48	93.48	94.13	93.52	93.56	93.32	94.05	86.8	86.92	86.67	86.59	92.26	92.39	92.51
171	OK017812_Rhinolophus_sinicus_GD2016B_China_2016	86.03	86.03	86.03	86.03	86.07	84.53	84.53	84.53	84.53	84.81	84.53	87.08	87.08	86.88	86.96	87.04	87.04	87.04	87.04	87.04	87.04	87.04	86.88	86.76	86.84	86.88	86.92	86.92	87.24	87.24	87.24	87.24	95.99	95.3	92.18	92.18	92.75	92.3	91.86	92.22	92.43	86.72	86.63	86.31	86.07	91.94	92.14	92.3
172	OK017814_Rhinolophus_sinicus_GD2017H_China_2017	86.55	86.55	86.55	86.55	86.59	84.97	84.97	84.97	84.97	85.18	84.97	88.09	88.09	88.13	88.05	88.42	88.42	88.42	88.42	88.42	88.42	88.42	88.21	88.13	88.25	88.13	88.13	88.13	87.69	87.69	87.69	87.69	92.22	91.41	95.71	95.71	95.83	95.87	96.15	95.59	96.35	86.96	86.92	86.8	86.76	92.06	92.14	92.59
173	OK017815_Rhinolophus_sinicus_GD2017I_China_2017	86.59	86.59	86.59	86.59	86.63	85.01	85.01	85.01	85.01	85.22	85.01	88.13	88.13	88.17	88.09	88.46	88.46	88.46	88.46	88.46	88.46	88.46	88.25	88.17	88.29	88.17	88.17	88.17	87.73	87.73	87.73	87.73	92.14	91.41	95.71	95.71	95.83	95.87	96.15	95.63	96.31	86.96	86.92	86.8	86.76	92.1	92.18	92.63
174	OK017816_Rhinolophus_sinicus_GD2017J_China_2017	86.63	86.63	86.63	86.63	86.67	85.05	85.05	85.05	85.05	85.26	85.05	88.17	88.17	88.21	88.13	88.5	88.5	88.5	88.5	88.5	88.5	88.5	88.29	88.21	88.34	88.21	88.21	88.21	87.77	87.77	87.77	87.77	92.18	91.45	95.75	95.75	95.87	95.91	96.19	95.67	96.35	87	86.96	86.84	86.8	92.14	92.22	92.67
175	OK017817_Rhinolophus_sinicus_GD2017K_China_2017	86.63	86.63	86.63	86.63	86.67	85.05	85.05	85.05	85.05	85.26	85.05	88.17	88.17	88.21	88.13	88.5	88.5	88.5	88.5	88.5	88.5	88.5	88.29	88.21	88.34	88.21	88.21	88.21	87.77	87.77	87.77	87.77	92.18	91.45	95.75	95.75	95.87	95.91	96.19	95.67	96.35	87	86.96	86.84	86.8	92.14	92.22	92.67
176	OK017818_Rhinolophus_sinicus_GD2017L_China_2017	86.63	86.63	86.63	86.63	86.67	85.05	85.05	85.05	85.05	85.26	85.05	88.17	88.17	88.21	88.13	88.5	88.5	88.5	88.5	88.5	88.5	88.5	88.29	88.21	88.34	88.21	88.21	88.21	87.77	87.77	87.77	87.77	92.18	91.45	95.75	95.75	95.87	95.91	96.19	95.67	96.35	87	86.96	86.84	86.8	92.14	92.22	92.67
177	OK017820_Rhinolophus_sinicus_GD2017N_China_2017	86.63	86.63	86.63	86.63	86.67	85.05	85.05	85.05	85.05	85.26	85.05	88.17	88.17	88.21	88.13	88.5	88.5	88.5	88.5	88.5	88.5	88.5	88.29	88.21	88.34	88.21	88.21	88.21	87.77	87.77	87.77	87.77	92.18	91.45	95.75	95.75	95.87	95.91	96.19	95.67	96.35	87	86.96	86.84	86.8	92.14	92.22	92.67
178	OK017821_Rhinolophus_sinicus_GD2017O_China_2017	86.63	86.63	86.63	86.63	86.67	85.05	85.05	85.05	85.05	85.26	85.05	88.17	88.17	88.21	88.13	88.5	88.5	88.5	88.5	88.5	88.5	88.5	88.29	88.21	88.34	88.21	88.21	88.21	87.77	87.77	87.77	87.77	92.18	91.45	95.75	95.75	95.87	95.91	96.19	95.67	96.35	87	86.96	86.84	86.8	92.14	92.22	92.67
179	MW681002_Rhinolophus_sinicus_Rs56_China_2020	86.47	86.47	86.47	86.47	86.51	85.01	85.01	85.01	85.01	85.22	85.01	87.97	87.97	88.09	88.01	88.34	88.34	88.34	88.34	88.34	88.34	88.34	88.21	88.05	88.25	88.05	88.05	88.05	87.69	87.69	87.69	87.69	92.83	92.47	95.42	95.42	95.59	95.42	95.63	95.34	96.03	87.2	87.16	87.12	86.96	92.06	92.14	92.63
180	OM240725_Rhinolophus_affinis_RaCH025_China_2020	86.51	86.51	86.51	86.51	86.55	85.05	85.05	85.05	85.05	85.26	85.05	88.01	88.01	88.13	88.05	88.38	88.38	88.38	88.38	88.38	88.38	88.38	88.25	88.09	88.29	88.09	88.09	88.09	87.73	87.73	87.73	87.73	92.87	92.51	95.42	95.42	95.59	95.42	95.63	95.34	96.03	87.2	87.16	87.12	86.96	92.06	92.18	92.63
181	OK017841_Rhinolophus_sinicus_JX2021L_China_2021	86.72	86.72	86.72	86.72	86.76	85.18	85.18	85.18	85.18	85.38	85.18	88.21	88.21	88.25	88.25	88.62	88.62	88.62	88.62	88.62	88.62	88.62	88.34	88.25	88.38	88.25	88.25	88.25	87.81	87.81	87.81	87.81	92.59	91.78	96.07	96.07	96.03	96.07	96.35	95.87	96.56	87.12	87.16	87.04	87	92.18	92.26	92.71
182	OK017843_Rhinolophus_sinicus_JX2021N_China_2021	86.67	86.67	86.67	86.67	86.72	85.22	85.22	85.22	85.22	85.42	85.22	88.09	88.09	88.13	88.13	88.5	88.5	88.5	88.5	88.5	88.5	88.5	88.29	88.21	88.34	88.13	88.21	88.21	87.77	87.77	87.77	87.77	92.39	91.66	95.95	95.95	95.99	96.11	96.4	95.83	96.6	87.08	87.12	87	86.96	92.14	92.22	92.67
183	OK017842_Rhinolophus_sinicus_JX2021M_China_2021	86.72	86.72	86.72	86.72	86.76	85.26	85.26	85.26	85.26	85.46	85.26	88.13	88.13	88.17	88.17	88.54	88.54	88.54	88.54	88.54	88.54	88.54	88.34	88.25	88.38	88.17	88.25	88.25	87.81	87.81	87.81	87.81	92.35	91.62	95.91	95.91	95.95	96.07	96.35	95.79	96.56	87.04	87.08	86.96	86.92	92.1	92.18	92.63
184	OK017823_Rhinolophus_sinicus_GD2017Q_China_2017	85.95	85.95	85.95	85.95	85.91	84.53	84.53	84.53	84.53	84.73	84.53	87.57	87.57	87.53	87.44	87.61	87.61	87.61	87.61	87.61	87.61	87.61	87.32	87.4	87.36	87.32	87.48	87.48	87.36	87.36	87.36	87.36	93.97	93.72	93.97	93.97	94.09	94.17	94.09	94.01	94.29	86.55	86.67	86.27	86.35	92.83	92.91	93.07
185	OK017822_Rhinolophus_sinicus_GD2017P_China_2017	86.67	86.67	86.67	86.67	86.63	85.14	85.14	85.14	85.14	85.34	85.14	88.21	88.21	88.01	88.09	88.46	88.46	88.46	88.46	88.46	88.46	88.46	88.25	88.17	88.29	88.09	88.17	88.17	87.81	87.81	87.81	87.81	92.22	91.82	95.95	95.95	95.91	96.07	96.31	95.67	96.44	87	87.04	86.84	86.84	92.47	92.47	92.83
186	OK017824_Rhinolophus_sinicus_GD2017W_China_2017	86.63	86.63	86.63	86.63	86.59	85.18	85.18	85.18	85.18	85.38	85.18	88.25	88.25	88.13	88.21	88.58	88.58	88.58	88.58	88.58	88.58	88.58	88.38	88.29	88.42	88.21	88.29	88.29	87.85	87.85	87.85	87.85	92.35	91.86	96.07	96.07	96.03	96.19	96.35	95.71	96.48	86.96	87.08	86.88	86.88	92.43	92.43	92.87
187	OK017827_Rhinolophus_sinicus_GD2019D_China_2019	86.63	86.63	86.63	86.63	86.59	85.14	85.14	85.14	85.14	85.34	85.14	88.17	88.17	88.05	88.05	88.5	88.5	88.5	88.5	88.5	88.5	88.5	88.21	88.13	88.25	88.05	88.13	88.13	87.69	87.69	87.69	87.69	92.18	91.62	95.99	95.99	96.03	96.07	96.35	95.83	96.52	86.92	86.96	86.84	86.72	92.39	92.39	92.83
188	OK017828_Rhinolophus_sinicus_GD2019E_China_2019	86.51	86.51	86.51	86.51	86.47	84.93	84.93	84.93	84.93	85.14	84.93	88.21	88.21	88.13	88.25	88.42	88.42	88.42	88.42	88.42	88.42	88.42	88.38	88.21	88.42	88.05	88.21	88.21	87.69	87.69	87.69	87.69	92.22	91.41	95.63	95.63	95.63	95.63	95.83	95.54	96.19	86.8	86.76	86.8	86.67	92.26	92.26	92.71
189	OK017825_Rhinolophus_sinicus_GD2019A_China_2019	86.47	86.47	86.47	86.47	86.51	84.57	84.57	84.57	84.57	84.73	84.57	87	87	87.16	87.2	87.32	87.32	87.32	87.32	87.32	87.32	87.32	87.44	87.28	87.48	87.2	87.28	87.28	87.2	87.2	87.2	87.2	92.02	92.06	93.24	93.24	93.48	93.36	93.36	93.03	93.68	86.31	86.55	86.07	86.35	92.67	93.03	93.32
190	OK017826_Rhinolophus_sinicus_GD2019B_China_2019	86.47	86.47	86.47	86.47	86.51	84.57	84.57	84.57	84.57	84.73	84.57	87	87	87.16	87.2	87.32	87.32	87.32	87.32	87.32	87.32	87.32	87.44	87.28	87.48	87.2	87.28	87.28	87.2	87.2	87.2	87.2	92.02	92.06	93.24	93.24	93.48	93.36	93.36	93.03	93.68	86.31	86.55	86.07	86.35	92.67	93.03	93.32
191	JX993987_Rhinolophus_pusillus_Rp/Shaanxi2011_China_2011	86.03	86.03	86.03	86.03	85.99	84.45	84.45	84.45	84.45	84.61	84.45	87.28	87.28	87.2	87.57	87.65	87.65	87.65	87.65	87.65	87.65	87.65	87.4	87.57	87.44	87.2	87.48	87.48	87.32	87.32	87.32	87.32	91.7	91.66	92.14	92.14	92.75	92.18	92.26	92.87	92.55	85.7	85.82	85.66	85.46	95.5	95.3	95.95
192	OK017846_Rhinolophus_sinicus_SC2018B_China_2016	85.66	85.66	85.66	85.66	85.7	84.65	84.65	84.65	84.65	84.85	84.65	87.61	87.61	87.53	87.77	87.69	87.69	87.69	87.69	87.69	87.69	87.69	87.57	87.65	87.61	87.2	87.81	87.81	87.12	87.12	87.12	87.12	91.37	91.54	92.06	92.06	92.43	91.9	91.98	92.75	92.22	85.66	85.78	85.7	85.34	94.69	94.65	95.02
193	DQ412043_Rhinolophus_macrotis_Rm1_China_2004	86.27	86.27	86.27	86.27	86.31	84.45	84.45	84.45	84.45	84.57	84.45	87.65	87.65	87.69	87.69	87.85	87.85	87.85	87.85	87.85	87.85	87.85	87.93	87.93	87.97	87.48	87.85	87.85	87.81	87.81	87.81	87.81	92.59	92.47	92.55	92.55	93.24	92.59	92.43	93.07	92.91	86.96	86.96	86.8	86.63	92.83	93.2	93.48
194	DQ648857_Rhinolophus_macrotis_BtCoV/279/2005_China_2004	86.27	86.27	86.27	86.27	86.31	84.45	84.45	84.45	84.45	84.57	84.45	87.77	87.77	87.73	87.81	87.89	87.89	87.89	87.89	87.89	87.89	87.89	87.97	87.97	88.01	87.53	87.89	87.89	87.81	87.81	87.81	87.81	92.55	92.43	92.55	92.55	93.24	92.59	92.43	93.07	92.91	86.92	86.92	86.76	86.59	92.83	93.2	93.48
195	OK017833_Rhinolophus_sinicus_HN2021D_China_2021	86.67	86.67	86.67	86.67	86.72	85.14	85.14	85.14	85.14	85.26	85.14	87.77	87.77	87.77	87.65	88.01	88.01	88.01	88.01	88.01	88.01	88.01	87.89	87.81	87.93	87.81	87.81	87.81	87.73	87.73	87.73	87.73	92.3	92.67	92.67	92.67	93.2	92.91	92.87	93.28	93.32	87.2	87.24	86.84	86.88	92.71	93.07	93.4
196	OK017860_Rhinolophus_siamensis_JX2021D_China_2021	86.67	86.67	86.67	86.67	86.72	85.01	85.01	85.01	85.01	85.14	85.01	87.77	87.77	87.77	87.65	87.93	87.93	87.93	87.93	87.93	87.93	87.93	87.97	87.89	88.01	87.81	87.81	87.81	87.73	87.73	87.73	87.73	92.35	92.63	92.79	92.79	93.32	92.95	92.91	93.32	93.36	87.2	87.28	86.88	86.92	92.83	93.2	93.52
197	OK017832_Rhinolophus_sinicus_HN2021C_China_2021	86.47	86.47	86.47	86.47	86.51	84.81	84.81	84.81	84.81	84.93	84.81	87.57	87.57	87.57	87.44	87.73	87.73	87.73	87.73	87.73	87.73	87.73	87.77	87.69	87.81	87.61	87.61	87.61	87.53	87.53	87.53	87.53	92.14	92.43	92.59	92.59	93.11	92.75	92.71	93.11	93.16	87	87.08	86.67	86.72	92.63	92.99	93.32
198	OK017859_Rhinolophus_siamensis_GX2019A_China_2019	86.55	86.55	86.55	86.55	86.59	85.1	85.1	85.1	85.1	85.3	85.1	88.38	88.38	88.17	88.17	88.58	88.58	88.58	88.58	88.58	88.58	88.58	88.29	88.21	88.34	88.13	88.29	88.29	87.77	87.77	87.77	87.77	92.02	91.58	95.87	95.87	95.91	95.95	96.27	95.59	96.44	87	87.04	86.88	86.96	92.26	92.35	92.71
199	KJ473814_Rhinolophus_sinicus_Rs-HuB2013_China_2013	86.31	86.31	86.31	86.31	86.27	84.33	84.33	84.33	84.33	84.57	84.33	87	87	87.04	87	87.4	87.4	87.4	87.4	87.4	87.4	87.4	87.04	87.12	87.08	87.12	87.2	87.2	87.04	87.04	87.04	87.04	92.06	91.82	91.82	91.82	92.3	92.14	92.1	92.67	92.3	86.96	86.51	86.31	86.47	92.71	92.59	92.95
200	MZ328294_Rhinolophus_sinicus__JSB_Rsin_China_2016	86.55	86.55	86.55	86.55	86.51	84.57	84.57	84.57	84.57	84.85	84.57	86.88	86.88	87.04	86.96	87.4	87.4	87.4	87.4	87.4	87.4	87.4	87.08	87.08	87.12	86.96	87.16	87.16	87.24	87.24	87.24	87.24	92.22	91.45	92.02	92.02	92.67	92.1	92.06	92.43	92.26	86.39	86.03	85.91	86.03	92.3	92.26	92.79
201	OK017834_Rhinolophus_sinicus_HN2021E_China_2021	86.03	86.03	86.03	86.03	86.07	84.73	84.73	84.73	84.73	84.89	84.73	87.69	87.69	87.89	87.77	88.05	88.05	88.05	88.05	88.05	88.05	88.05	87.69	87.65	87.73	87.93	87.89	87.89	87.53	87.53	87.53	87.53	92.3	92.02	92.67	92.67	93.24	92.55	92.43	92.83	92.67	86.51	86.63	86.35	86.35	93.24	93.2	93.64
202	OK017835_Rhinolophus_sinicus_HN2021F_China_2021	85.99	85.99	85.99	85.99	86.03	84.65	84.65	84.65	84.65	84.81	84.65	87.61	87.61	87.81	87.69	87.97	87.97	87.97	87.97	87.97	87.97	87.97	87.61	87.57	87.65	87.85	87.81	87.81	87.53	87.53	87.53	87.53	92.26	91.98	92.63	92.63	93.2	92.51	92.39	92.79	92.63	86.51	86.55	86.27	86.27	93.2	93.16	93.6
203	KY352407_Rhinolophus_sp_BtKY72_Kenya_2007	85.18	85.18	85.18	85.18	85.22	85.18	85.18	85.18	85.18	85.34	85.18	85.78	85.78	85.78	85.58	86.03	86.03	86.03	86.03	86.03	86.03	86.03	85.42	85.46	85.46	85.91	85.74	85.74	85.34	85.34	85.34	85.34	85.95	86.07	87.04	87.04	87.28	86.92	86.76	87	86.92	85.78	85.38	85.58	85.46	86.15	86.15	86.55
204	MT726043_Rhinolophus_sp_PREDICT/PDF-2386/OTBA40RSV_Uganda_2013	85.46	85.46	85.46	85.46	85.5	84.69	84.69	84.69	84.69	84.89	84.69	85.42	85.42	85.46	85.38	85.74	85.74	85.74	85.74	85.74	85.74	85.74	85.38	85.5	85.42	85.62	85.62	85.62	84.89	84.89	84.89	84.89	86.15	86.51	87.65	87.65	87.85	87.4	87.32	87.16	87.28	85.42	85.22	85.34	85.38	86.31	86.23	86.63
205	MT726044_Rhinolophus_sp_PREDICT/PDF-2370/OTBA35RSV_Uganda_2013	85.46	85.46	85.46	85.46	85.5	84.69	84.69	84.69	84.69	84.89	84.69	85.42	85.42	85.46	85.38	85.74	85.74	85.74	85.74	85.74	85.74	85.74	85.38	85.5	85.42	85.62	85.62	85.62	84.89	84.89	84.89	84.89	86.15	86.51	87.65	87.65	87.85	87.4	87.32	87.16	87.28	85.42	85.22	85.34	85.38	86.31	86.23	86.63
206	MT726045_Rhinolophus_sp_PREDICT/PRD-0038/AABSMF_Rwanda_2011	85.46	85.46	85.46	85.46	85.5	84.61	84.61	84.61	84.61	84.81	84.61	85.34	85.34	85.38	85.34	85.7	85.7	85.7	85.7	85.7	85.7	85.7	85.3	85.42	85.34	85.54	85.54	85.54	84.81	84.81	84.81	84.81	86.11	86.47	87.61	87.61	87.73	87.28	87.2	87.04	87.16	85.3	85.1	85.22	85.26	86.27	86.19	86.59
207	MZ190137_Rhinolophus_ferrumequinum_Khosta-1_Russia_2020	85.5	85.5	85.5	85.5	85.54	85.05	85.05	85.05	85.05	85.26	85.05	85.05	85.05	85.62	85.42	85.95	85.95	85.95	85.95	85.95	85.95	85.95	85.74	85.86	85.78	85.78	85.78	85.78	85.54	85.54	85.54	85.54	86.92	86.96	88.21	88.21	87.69	88.13	87.97	88.34	88.17	85.62	85.42	85.46	85.26	86.84	87	87.53
208	NC_014470_Rhinolophus_blasii_BM48-31/BGR/2008_Bulgaria_2008	84.97	84.97	84.97	84.97	85.01	85.05	85.05	85.05	85.05	85.26	85.05	85.7	85.7	85.95	85.74	86.27	86.27	86.27	86.27	86.27	86.27	86.27	85.91	86.11	85.95	86.11	86.19	86.19	85.91	85.91	85.91	85.91	86.88	87.24	87.61	87.61	87.48	87.93	87.73	88.17	87.81	85.58	85.1	85.1	84.93	87.04	87.2	87.65
209	MZ190138_Rhinolophus_hipposideros_Khosta-2_Russia_2020	85.42	85.42	85.42	85.42	85.46	85.01	85.01	85.01	85.01	85.14	85.01	85.82	85.82	85.62	85.5	85.95	85.95	85.95	85.95	85.95	85.95	85.95	85.7	85.74	85.66	86.19	85.78	85.78	86.27	86.27	86.27	86.27	85.95	86.31	86.92	86.92	87.36	86.96	86.84	86.63	87.08	85.74	85.05	85.01	85.22	85.26	85.26	85.7
210	MW719567_Rhinolophus_hipposideros_RhGB01_UK_2020	83.84	83.84	83.84	83.84	83.88	83.88	83.88	83.88	83.88	84.12	83.88	84.24	84.24	84.45	84.29	84.53	84.53	84.53	84.53	84.53	84.53	84.53	84.41	84.61	84.45	84.89	84.57	84.57	84.65	84.65	84.65	84.65	84.85	84.85	85.3	85.3	85.74	85.58	85.3	85.3	85.34	84.57	84.04	84.24	83.76	84.65	84.65	85.14
211	OP776338_Rhinolophus_hipposideros_RhGB02_UK_2021	83.76	83.76	83.76	83.76	83.8	83.84	83.84	83.84	83.84	84.04	83.84	84.2	84.2	84.49	84.24	84.65	84.65	84.65	84.65	84.65	84.65	84.65	84.37	84.57	84.41	84.93	84.53	84.53	84.61	84.61	84.61	84.61	84.81	84.77	85.38	85.38	85.66	85.66	85.38	85.46	85.42	84.37	83.92	84.12	83.76	84.61	84.61	85.1
212	OP776339_Rhinolophus_hipposideros_RhGB05_UK_2021	84.04	84.04	84.04	84.04	84.08	84.04	84.04	84.04	84.04	84.29	84.04	84.53	84.53	84.77	84.61	84.93	84.93	84.93	84.93	84.93	84.93	84.93	84.65	84.93	84.69	85.14	84.89	84.89	84.73	84.73	84.73	84.73	85.22	85.26	85.54	85.54	85.86	85.78	85.66	85.66	85.86	84.81	84.37	84.41	83.8	84.81	84.81	85.3
213	OP776340_Rhinolophus_hipposideros_RhGB05_UK_2021	84.12	84.12	84.12	84.12	84.16	84.2	84.2	84.2	84.2	84.45	84.2	84.57	84.57	84.93	84.61	85.01	85.01	85.01	85.01	85.01	85.01	85.01	84.81	85.01	84.85	85.38	84.97	84.97	84.97	84.97	84.97	84.97	85.34	85.3	85.62	85.62	85.99	86.15	85.95	85.82	86.07	84.77	84.33	84.61	83.84	84.97	84.97	85.46
214	OQ401247_Rhinolophus_ferrumequinum_RfGB01_UK_2021	84.12	84.12	84.12	84.12	84.16	84.2	84.2	84.2	84.2	84.45	84.2	84.57	84.57	84.93	84.61	85.01	85.01	85.01	85.01	85.01	85.01	85.01	84.81	85.01	84.85	85.38	84.97	84.97	84.97	84.97	84.97	84.97	85.34	85.3	85.62	85.62	85.99	86.15	85.95	85.82	86.07	84.77	84.33	84.61	83.84	84.97	84.97	85.46
215	OQ401252_Rhinolophus_hipposideros_RhGB08_UK_2021	84.12	84.12	84.12	84.12	84.16	84.2	84.2	84.2	84.2	84.45	84.2	84.57	84.57	84.93	84.61	85.01	85.01	85.01	85.01	85.01	85.01	85.01	84.81	85.01	84.85	85.38	84.97	84.97	84.97	84.97	84.97	84.97	85.34	85.3	85.62	85.62	85.99	86.15	85.95	85.82	86.07	84.77	84.33	84.61	83.84	84.97	84.97	85.46
216	OQ401249_Rhinolophus_ferrumequinum_RfGB02_UK_2021	84.12	84.12	84.12	84.12	84.16	84.2	84.2	84.2	84.2	84.45	84.2	84.57	84.57	84.93	84.61	85.01	85.01	85.01	85.01	85.01	85.01	85.01	84.81	85.01	84.85	85.38	84.97	84.97	84.97	84.97	84.97	84.97	85.34	85.3	85.62	85.62	85.99	86.15	85.95	85.82	86.07	84.77	84.33	84.61	83.84	84.97	84.97	85.46
217	OQ401248_Rhinolophus_hipposideros_RhGB07_UK_2020	83.96	83.96	83.96	83.96	84	83.92	83.92	83.92	83.92	84.16	83.92	84.53	84.53	84.65	84.49	84.81	84.81	84.81	84.81	84.81	84.81	84.81	84.45	84.73	84.49	85.26	84.69	84.69	84.61	84.61	84.61	84.61	85.22	85.22	85.74	85.74	86.03	85.86	85.74	85.7	85.95	84.89	84.37	84.49	83.96	84.81	84.81	85.3
218	EPI_ISL_1699444_Rhinolophus_stheno_RsYN04_China_2020	86.43	86.43	86.43	86.43	86.47	90.48	90.48	90.48	90.48	90.68	90.48	91.21	91.21	91.17	91.05	91.29	91.29	91.29	91.29	91.29	91.29	91.29	90.97	90.89	90.93	91.45	90.97	90.97	91.58	91.58	91.58	91.58	84.65	84.61	85.34	85.34	85.34	85.62	85.42	85.5	85.42	84.73	84.97	84.85	84.65	84.65	84.65	85.05
219	EPI_ISL_1699445_Rhinolophus_malayanus_RmYN05_China_2020	86.43	86.43	86.43	86.43	86.47	90.48	90.48	90.48	90.48	90.68	90.48	91.21	91.21	91.17	91.05	91.29	91.29	91.29	91.29	91.29	91.29	91.29	90.97	90.89	90.93	91.45	90.97	90.97	91.58	91.58	91.58	91.58	84.65	84.61	85.34	85.34	85.34	85.62	85.42	85.5	85.42	84.73	84.97	84.85	84.65	84.65	84.65	85.05
220	EPI_ISL_1699448_Rhinolophus_malayanus_RmYN08_China_2020	86.43	86.43	86.43	86.43	86.47	90.48	90.48	90.48	90.48	90.68	90.48	91.21	91.21	91.17	91.05	91.29	91.29	91.29	91.29	91.29	91.29	91.29	90.97	90.89	90.93	91.45	90.97	90.97	91.58	91.58	91.58	91.58	84.65	84.61	85.34	85.34	85.34	85.62	85.42	85.5	85.42	84.73	84.97	84.85	84.65	84.65	84.65	85.05
221	OL674076_Rhinolophus_stheno_Rs7907_China_2015	86.51	86.51	86.51	86.51	86.55	90.56	90.56	90.56	90.56	90.77	90.56	91.37	91.37	91.33	91.21	91.45	91.45	91.45	91.45	91.45	91.45	91.45	91.13	91.05	91.09	91.62	91.13	91.13	91.82	91.82	91.82	91.82	84.73	84.65	85.34	85.34	85.34	85.62	85.42	85.5	85.42	84.81	84.97	84.85	84.65	84.69	84.69	85.01
222	OL674075_Rhinolophus_stheno_Rs7905_China_2015	86.51	86.51	86.51	86.51	86.55	90.56	90.56	90.56	90.56	90.77	90.56	91.37	91.37	91.33	91.21	91.45	91.45	91.45	91.45	91.45	91.45	91.45	91.13	91.05	91.09	91.62	91.13	91.13	91.82	91.82	91.82	91.82	84.73	84.65	85.34	85.34	85.34	85.62	85.42	85.5	85.42	84.81	84.97	84.85	84.65	84.69	84.69	85.01
223	OL674074_Rhinolophus_stheno_Rs7896_China_2015	86.51	86.51	86.51	86.51	86.55	90.56	90.56	90.56	90.56	90.77	90.56	91.37	91.37	91.33	91.21	91.45	91.45	91.45	91.45	91.45	91.45	91.45	91.13	91.05	91.09	91.62	91.13	91.13	91.82	91.82	91.82	91.82	84.73	84.65	85.34	85.34	85.34	85.62	85.42	85.5	85.42	84.81	84.97	84.85	84.65	84.69	84.69	85.01
224	OL674080_Rhinolophus_stheno_Rs7931_China_2015	86.51	86.51	86.51	86.51	86.55	90.56	90.56	90.56	90.56	90.77	90.56	91.37	91.37	91.33	91.21	91.45	91.45	91.45	91.45	91.45	91.45	91.45	91.13	91.05	91.09	91.62	91.13	91.13	91.82	91.82	91.82	91.82	84.73	84.65	85.34	85.34	85.34	85.62	85.42	85.5	85.42	84.81	84.97	84.85	84.65	84.69	84.69	85.01
225	OL674078_Rhinolophus_stheno_Rs7921_China_2015	86.51	86.51	86.51	86.51	86.55	90.56	90.56	90.56	90.56	90.77	90.56	91.37	91.37	91.33	91.21	91.45	91.45	91.45	91.45	91.45	91.45	91.45	91.13	91.05	91.09	91.62	91.13	91.13	91.82	91.82	91.82	91.82	84.73	84.65	85.34	85.34	85.34	85.62	85.42	85.5	85.42	84.81	84.97	84.85	84.65	84.69	84.69	85.01
226	OL674077_Rhinolophus_affinis_Ra7909_China_2015	86.55	86.55	86.55	86.55	86.59	90.6	90.6	90.6	90.6	90.81	90.6	91.33	91.33	91.29	91.17	91.41	91.41	91.41	91.41	91.41	91.41	91.41	91.09	91.01	91.05	91.58	91.09	91.09	91.78	91.78	91.78	91.78	84.77	84.69	85.38	85.38	85.38	85.66	85.46	85.54	85.46	84.85	85.01	84.89	84.69	84.73	84.73	85.05
227	OL674081_Rhinolophus_stheno_Rs7952_China_2015	86.51	86.51	86.51	86.51	86.55	90.56	90.56	90.56	90.56	90.77	90.56	91.37	91.37	91.33	91.21	91.45	91.45	91.45	91.45	91.45	91.45	91.45	91.13	91.05	91.09	91.62	91.13	91.13	91.82	91.82	91.82	91.82	84.73	84.65	85.34	85.34	85.34	85.62	85.42	85.5	85.42	84.81	84.97	84.85	84.65	84.69	84.69	85.01
228	OL674079_Rhinolophus_stheno_Rs7924_China_2015	86.51	86.51	86.51	86.51	86.55	90.56	90.56	90.56	90.56	90.77	90.56	91.37	91.37	91.33	91.21	91.45	91.45	91.45	91.45	91.45	91.45	91.45	91.13	91.05	91.09	91.62	91.13	91.13	91.82	91.82	91.82	91.82	84.73	84.65	85.34	85.34	85.34	85.62	85.42	85.5	85.42	84.81	84.97	84.85	84.65	84.69	84.69	85.01
[truncated: 180 more columns]

## Sheet: N nt
		1	2	3	4	5	6	7	8	9	10	11	12	13	14	15	16	17	18	19	20	21	22	23	24	25	26	27	28	29	30	31	32	33	34	35	36	37	38	39	40	41	42	43	44	45	46	47	48
1	EPI_ISL_410538_Manis_javanica_Guangxi-P4L_China_2017	100	99.92	99.84	99.6	99.92	91.19	91.11	91.19	91.19	92.22	91.19	91.51	91.51	91.51	91.11	90.87	90.87	90.87	90.87	90.87	90.87	90.79	90.79	90.71	90.87	91.19	90.95	90.95	89.84	89.84	89.76	89.84	89.52	89.68	89.92	89.92	89.29	91.03	91.35	89.21	91.27	85.43	84.8	84.96	84.64	85.55	85.62	85.31
2	EPI_ISL_410539_Manis_javanica_Guangxi-P1E_China_2017	99.92	100	99.92	99.68	100	91.27	91.19	91.27	91.27	92.3	91.27	91.59	91.59	91.59	91.19	90.95	90.95	90.95	90.95	90.95	90.95	90.87	90.87	90.79	90.95	91.27	91.03	91.03	89.92	89.92	89.84	89.92	89.6	89.76	90	90	89.37	91.11	91.43	89.29	91.35	85.51	84.88	85.04	84.72	85.62	85.7	85.39
3	EPI_ISL_410540_Manis_javanica_Guangxi-P5L_China_2017	99.84	99.92	100	99.6	99.92	91.19	91.11	91.19	91.19	92.22	91.19	91.51	91.51	91.51	91.11	90.87	90.87	90.87	90.87	90.87	90.87	90.79	90.79	90.71	90.87	91.19	90.95	90.95	89.84	89.84	89.76	89.84	89.52	89.68	89.92	89.92	89.29	91.03	91.35	89.21	91.27	85.43	84.8	84.96	84.64	85.55	85.62	85.31
4	EPI_ISL_410541_Manis_javanica_Guangxi-P5E_China_2017	99.6	99.68	99.6	100	99.68	91.03	90.95	91.03	91.03	92.22	91.03	91.35	91.35	91.27	90.95	90.71	90.71	90.71	90.71	90.71	90.71	90.63	90.63	90.56	90.71	91.03	90.79	90.79	89.6	89.6	89.52	89.6	89.37	89.52	89.76	89.76	89.13	90.79	91.19	89.05	91.11	85.19	84.64	84.8	84.48	85.39	85.47	85.15
5	EPI_ISL_410542_Manis_javanica_Guangxi-P2V_China_2017	99.92	100	99.92	99.68	100	91.27	91.19	91.27	91.27	92.3	91.27	91.59	91.59	91.67	91.19	90.95	90.95	90.95	90.95	90.95	90.95	90.87	90.87	90.79	90.95	91.35	91.03	91.03	89.92	89.92	89.84	89.92	89.6	89.76	90	90	89.37	91.19	91.43	89.29	91.35	85.59	84.96	85.11	84.8	85.62	85.7	85.39
6	EPI_ISL_410721_Manis_javanica_Guangdong-1_China_2019	91.19	91.27	91.19	91.03	91.27	100	99.92	100	100	99.92	100	94.52	94.52	96.9	96.51	96.19	96.19	96.19	96.19	96.19	96.19	96.11	96.19	96.27	96.43	96.35	96.43	96.35	93.41	93.41	93.33	93.41	91.19	91.19	91.59	91.59	89.92	96.19	96.51	90	96.59	86.54	86.22	86.46	86.3	86.18	86.41	86.26
7	EPI_ISL_471470_Manis_javanica_Guangdong-SM79-9_China_2019	91.11	91.19	91.11	90.95	91.19	99.92	100	99.92	99.92	99.84	99.92	94.44	94.44	96.83	96.43	96.11	96.11	96.11	96.11	96.11	96.11	96.03	96.11	96.19	96.35	96.27	96.35	96.27	93.33	93.33	93.25	93.33	91.11	91.11	91.51	91.51	89.84	96.11	96.43	89.92	96.51	86.46	86.14	86.38	86.22	86.1	86.33	86.33
8	EPI_ISL_471467_Manis_javanica_Guangdong-A22-2_China_2019	91.19	91.27	91.19	91.03	91.27	100	99.92	100	100	99.92	100	94.52	94.52	96.9	96.51	96.19	96.19	96.19	96.19	96.19	96.19	96.11	96.19	96.27	96.43	96.35	96.43	96.35	93.41	93.41	93.33	93.41	91.19	91.19	91.59	91.59	89.92	96.19	96.51	90	96.59	86.54	86.22	86.46	86.3	86.18	86.41	86.26
9	EPI_ISL_471469_Manis_javanica_Guangdong-SM44-9_China_2019	91.19	91.27	91.19	91.03	91.27	100	99.92	100	100	99.92	100	94.52	94.52	96.9	96.51	96.19	96.19	96.19	96.19	96.19	96.19	96.11	96.19	96.27	96.43	96.35	96.43	96.35	93.41	93.41	93.33	93.41	91.19	91.19	91.59	91.59	89.92	96.19	96.51	90	96.59	86.54	86.22	86.46	86.3	86.18	86.41	86.26
10	EPI_ISL_471468_Manis_javanica_Guangdong-FM45-9_China_2019	92.22	92.3	92.22	92.22	92.3	99.92	99.84	99.92	99.92	100	99.92	95	95	97.54	96.83	97.14	97.14	97.14	97.14	97.14	97.14	97.06	96.98	96.9	97.14	97.06	97.06	96.98	93.97	93.97	93.89	93.97	92.46	92.54	92.94	92.94	91.67	96.98	96.98	90.95	97.06	89.39	89.07	89.55	89.39	88.31	88.47	88.39
11	MT121216_Manis_javanica_MP789_China_2019	91.19	91.27	91.19	91.03	91.27	100	99.92	100	100	99.92	100	94.52	94.52	96.9	96.51	96.19	96.19	96.19	96.19	96.19	96.19	96.11	96.19	96.27	96.43	96.35	96.43	96.35	93.41	93.41	93.33	93.41	91.19	91.19	91.59	91.59	89.92	96.19	96.51	90	96.59	86.54	86.22	86.46	86.3	86.18	86.41	86.26
12	EPI_ISL_852604_Rhinolophus_shameli_RShSTT182_Cambodia_2010	91.51	91.59	91.51	91.35	91.59	94.52	94.44	94.52	94.52	95	94.52	100	100	95.16	94.52	93.89	93.89	93.89	93.89	93.89	93.89	93.81	94.52	94.68	94.68	94.84	94.84	94.76	95.79	95.79	95.71	95.79	92.38	92.38	92.86	92.86	91.59	94.29	94.76	91.83	94.84	87.02	86.46	87.02	86.78	87.12	87.36	87.2
13	EPI_ISL_852605_Rhinolophus_shameli_RShSTT200_Cambodia_2010	91.51	91.59	91.51	91.35	91.59	94.52	94.44	94.52	94.52	95	94.52	100	100	95.16	94.52	93.89	93.89	93.89	93.89	93.89	93.89	93.81	94.52	94.68	94.68	94.84	94.84	94.76	95.79	95.79	95.71	95.79	92.38	92.38	92.86	92.86	91.59	94.29	94.76	91.83	94.84	87.02	86.46	87.02	86.78	87.12	87.36	87.2
14	EPI_ISL_1699446_Rhinolophus_pusillus_RpYN06_China_2020	91.51	91.59	91.51	91.27	91.67	96.9	96.83	96.9	96.9	97.54	96.9	95.16	95.16	100	97.78	97.7	97.7	97.7	97.7	97.7	97.7	97.62	98.41	98.49	98.33	98.81	98.25	98.41	94.13	94.13	94.05	94.13	91.43	91.35	91.51	91.51	90.56	98.65	98.02	91.19	98.1	87.65	86.86	87.65	87.33	86.81	87.05	86.89
15	EPI_ISL_402131_Rhinolophus_affinis_RaTG13_China_2013	91.11	91.19	91.11	90.95	91.19	96.51	96.43	96.51	96.51	96.83	96.51	94.52	94.52	97.78	100	96.9	96.9	96.9	96.9	96.9	96.9	96.83	97.14	97.38	97.54	97.38	97.3	97.46	93.89	93.89	93.81	93.89	91.43	91.19	91.67	91.67	90.16	96.59	98.1	90.48	98.17	87.25	86.46	87.25	86.86	86.57	86.81	86.49
16	EPI_ISL_402123_Human_Wuhan/IPBCAMS-WH-01/2019_China_2019	90.87	90.95	90.87	90.71	90.95	96.19	96.11	96.19	96.19	97.14	96.19	93.89	93.89	97.7	96.9	100	100	100	100	100	100	99.92	97.7	97.62	97.94	97.3	97.62	97.86	93.17	93.17	93.1	93.17	91.11	91.19	91.35	91.35	90.32	96.98	97.06	90.56	96.98	87.65	87.33	87.81	87.89	86.33	86.57	86.41
17	EPI_ISL_406798_Human_Wuhan/WH01/2019_China_2019	90.87	90.95	90.87	90.71	90.95	96.19	96.11	96.19	96.19	97.14	96.19	93.89	93.89	97.7	96.9	100	100	100	100	100	100	99.92	97.7	97.62	97.94	97.3	97.62	97.86	93.17	93.17	93.1	93.17	91.11	91.19	91.35	91.35	90.32	96.98	97.06	90.56	96.98	87.65	87.33	87.81	87.89	86.33	86.57	86.41
18	EPI_ISL_402132_Human_Wuhan/HBCDC-HB-01/2019_China_2019	90.87	90.95	90.87	90.71	90.95	96.19	96.11	96.19	96.19	97.14	96.19	93.89	93.89	97.7	96.9	100	100	100	100	100	100	99.92	97.7	97.62	97.94	97.3	97.62	97.86	93.17	93.17	93.1	93.17	91.11	91.19	91.35	91.35	90.32	96.98	97.06	90.56	96.98	87.65	87.33	87.81	87.89	86.33	86.57	86.41
19	EPI_ISL_402119_Human_Wuhan/IVDC-HB-01/2019_China_2019	90.87	90.95	90.87	90.71	90.95	96.19	96.11	96.19	96.19	97.14	96.19	93.89	93.89	97.7	96.9	100	100	100	100	100	100	99.92	97.7	97.62	97.94	97.3	97.62	97.86	93.17	93.17	93.1	93.17	91.11	91.19	91.35	91.35	90.32	96.98	97.06	90.56	96.98	87.65	87.33	87.81	87.89	86.33	86.57	86.41
20	EPI_ISL_408514_Huanan_Seafood_Market_IVDC-HBF13-20_China_2020	90.87	90.95	90.87	90.71	90.95	96.19	96.11	96.19	96.19	97.14	96.19	93.89	93.89	97.7	96.9	100	100	100	100	100	100	99.92	97.7	97.62	97.94	97.3	97.62	97.86	93.17	93.17	93.1	93.17	91.11	91.19	91.35	91.35	90.32	96.98	97.06	90.56	96.98	87.65	87.33	87.81	87.89	86.33	86.57	86.41
21	EPI_ISL_529214_Human_Wuhan/IME-WH02/2019_China_2019	90.87	90.95	90.87	90.71	90.95	96.19	96.11	96.19	96.19	97.14	96.19	93.89	93.89	97.7	96.9	100	100	100	100	100	100	99.92	97.7	97.62	97.94	97.3	97.62	97.86	93.17	93.17	93.1	93.17	91.11	91.19	91.35	91.35	90.32	96.98	97.06	90.56	96.98	87.65	87.33	87.81	87.89	86.33	86.57	86.41
22	EPI_ISL_408515_Huanan_Seafood_Market_IVDC-HBF13-21_China_2020	90.79	90.87	90.79	90.63	90.87	96.11	96.03	96.11	96.11	97.06	96.11	93.81	93.81	97.62	96.83	99.92	99.92	99.92	99.92	99.92	99.92	100	97.62	97.54	97.86	97.22	97.54	97.78	93.1	93.1	93.02	93.1	91.03	91.11	91.27	91.27	90.24	96.9	96.98	90.48	96.9	87.57	87.25	87.73	87.81	86.26	86.49	86.33
23	MZ937003_Rhinolophus_marshalli_BANAL-20-236_Laos_2020	90.79	90.87	90.79	90.63	90.87	96.19	96.11	96.19	96.19	96.98	96.19	94.52	94.52	98.41	97.14	97.7	97.7	97.7	97.7	97.7	97.7	97.62	100	99.13	98.97	98.02	98.81	99.05	93.41	93.41	93.33	93.41	90.95	91.03	91.35	91.35	90.4	97.7	97.38	90.87	97.3	87.25	86.62	87.25	87.02	86.33	86.57	86.57
24	MZ937001_Rhinolophus_pusillus_BANAL-20-103_Laos_2020	90.71	90.79	90.71	90.56	90.79	96.27	96.19	96.27	96.27	96.9	96.27	94.68	94.68	98.49	97.38	97.62	97.62	97.62	97.62	97.62	97.62	97.54	99.13	100	99.05	98.25	99.05	99.29	93.81	93.81	93.73	93.81	91.27	91.35	91.67	91.67	90.87	97.78	97.46	91.19	97.38	87.09	86.46	87.09	86.94	86.65	86.89	86.57
25	MZ937000_Rhinolophus_malayanus_BANAL-20-52_Laos_2020	90.87	90.95	90.87	90.71	90.95	96.43	96.35	96.43	96.43	97.14	96.43	94.68	94.68	98.33	97.54	97.94	97.94	97.94	97.94	97.94	97.94	97.86	98.97	99.05	100	98.1	99.05	99.29	93.89	93.89	93.81	93.89	91.51	91.59	91.75	91.75	90.63	97.62	97.78	90.95	97.7	87.41	86.78	87.57	87.33	86.89	87.12	87.12
26	EPI_ISL_412977_Rhinolophus_malayanus_RmYN02_China_2019	91.19	91.27	91.19	91.03	91.35	96.35	96.27	96.35	96.35	97.06	96.35	94.84	94.84	98.81	97.38	97.3	97.3	97.3	97.3	97.3	97.3	97.22	98.02	98.25	98.1	100	98.1	98.25	93.73	93.73	93.65	93.73	91.11	91.03	91.19	91.19	90.63	98.1	97.3	91.19	97.38	87.33	86.7	87.49	87.33	86.97	87.2	86.89
27	MZ937004_Rhinolophus_malayanus_BANAL-20-247_Laos_2020	90.95	91.03	90.95	90.79	91.03	96.43	96.35	96.43	96.43	97.06	96.43	94.84	94.84	98.25	97.3	97.62	97.62	97.62	97.62	97.62	97.62	97.54	98.81	99.05	99.05	98.1	100	99.76	93.73	93.73	93.65	93.73	91.35	91.43	91.75	91.75	90.95	97.54	97.7	90.87	97.62	87.25	86.78	87.25	87.17	86.97	87.2	87.05
28	MZ937002_Rhinolophus_malayanus_BANAL-20-116_Laos_2020	90.95	91.03	90.95	90.79	91.03	96.35	96.27	96.35	96.35	96.98	96.35	94.76	94.76	98.41	97.46	97.86	97.86	97.86	97.86	97.86	97.86	97.78	99.05	99.29	99.29	98.25	99.76	100	93.65	93.65	93.57	93.65	91.27	91.35	91.67	91.67	90.87	97.7	97.7	91.03	97.62	87.41	86.78	87.41	87.17	86.97	87.2	87.05
29	MW251308_Rhinolophus_acuminatus_RacCS203_Thailand_2020	89.84	89.92	89.84	89.6	89.92	93.41	93.33	93.41	93.41	93.97	93.41	95.79	95.79	94.13	93.89	93.17	93.17	93.17	93.17	93.17	93.17	93.1	93.41	93.81	93.89	93.73	93.73	93.65	100	100	99.92	100	92.54	92.54	92.86	92.86	91.98	93.65	94.21	92.22	94.13	85.43	85.04	85.43	85.19	87.28	87.52	87.2
30	MW251310_Rhinolophus_acuminatus_RacCS253_Thailand_2020	89.84	89.92	89.84	89.6	89.92	93.41	93.33	93.41	93.41	93.97	93.41	95.79	95.79	94.13	93.89	93.17	93.17	93.17	93.17	93.17	93.17	93.1	93.41	93.81	93.89	93.73	93.73	93.65	100	100	99.92	100	92.54	92.54	92.86	92.86	91.98	93.65	94.21	92.22	94.13	85.43	85.04	85.43	85.19	87.28	87.52	87.2
31	MW251309_Rhinolophus_acuminatus_RacCS224_Thailand_2020	89.76	89.84	89.76	89.52	89.84	93.33	93.25	93.33	93.33	93.89	93.33	95.71	95.71	94.05	93.81	93.1	93.1	93.1	93.1	93.1	93.1	93.02	93.33	93.73	93.81	93.65	93.65	93.57	99.92	99.92	100	99.92	92.54	92.54	92.86	92.86	91.98	93.57	94.13	92.22	94.05	85.43	85.04	85.43	85.19	87.28	87.52	87.2
32	MW251312_Rhinolophus_acuminatus_RacCS271_Thailand_2020	89.84	89.92	89.84	89.6	89.92	93.41	93.33	93.41	93.41	93.97	93.41	95.79	95.79	94.13	93.89	93.17	93.17	93.17	93.17	93.17	93.17	93.1	93.41	93.81	93.89	93.73	93.73	93.65	100	100	99.92	100	92.54	92.54	92.86	92.86	91.98	93.65	94.21	92.22	94.13	85.43	85.04	85.43	85.19	87.28	87.52	87.2
33	MG772933_Rhinolophus_pusillus_bat-SL-CoVZC45_China_2017	89.52	89.6	89.52	89.37	89.6	91.19	91.11	91.19	91.19	92.46	91.19	92.38	92.38	91.43	91.43	91.11	91.11	91.11	91.11	91.11	91.11	91.03	90.95	91.27	91.51	91.11	91.35	91.27	92.54	92.54	92.54	92.54	100	98.73	97.94	97.94	95.16	91.19	91.43	92.54	91.51	85.27	84.48	85.51	85.43	87.84	87.99	87.84
34	MG772934_Rhinolophus_pusillus_bat-SL-CoVZXC21_China_2015	89.68	89.76	89.68	89.52	89.76	91.19	91.11	91.19	91.19	92.54	91.19	92.38	92.38	91.35	91.19	91.19	91.19	91.19	91.19	91.19	91.19	91.11	91.03	91.35	91.59	91.03	91.43	91.35	92.54	92.54	92.54	92.54	98.73	100	97.78	97.78	95	91.11	91.43	92.3	91.51	85.27	84.8	85.67	85.59	87.52	87.6	87.44
35	OK017803_Rhinolophus_pusillus_HN2021A_China_2021	89.92	90	89.92	89.76	90	91.59	91.51	91.59	91.59	92.94	91.59	92.86	92.86	91.51	91.67	91.35	91.35	91.35	91.35	91.35	91.35	91.27	91.35	91.67	91.75	91.19	91.75	91.67	92.86	92.86	92.86	92.86	97.94	97.78	100	100	95.71	91.27	91.75	93.02	91.83	85.35	85.04	85.75	85.67	88.39	88.55	88.39
36	OK017804_Rhinolophus_pusillus_HN2021B_China_2021	89.92	90	89.92	89.76	90	91.59	91.51	91.59	91.59	92.94	91.59	92.86	92.86	91.51	91.67	91.35	91.35	91.35	91.35	91.35	91.35	91.27	91.35	91.67	91.75	91.19	91.75	91.67	92.86	92.86	92.86	92.86	97.94	97.78	100	100	95.71	91.27	91.75	93.02	91.83	85.35	85.04	85.75	85.67	88.39	88.55	88.39
37	OK017805_Rhinolophus_pusillus_HN2021G_China_2021	89.29	89.37	89.29	89.13	89.37	89.92	89.84	89.92	89.92	91.67	89.92	91.59	91.59	90.56	90.16	90.32	90.32	90.32	90.32	90.32	90.32	90.24	90.4	90.87	90.63	90.63	90.95	90.87	91.98	91.98	91.98	91.98	95.16	95	95.71	95.71	100	90.56	90.32	94.52	90.4	85.35	85.27	85.99	85.91	89.49	89.65	89.34
38	EPI_ISL_1098866_Rhinolophus_blythi_PrC31_China_2018	91.03	91.11	91.03	90.79	91.19	96.19	96.11	96.19	96.19	96.98	96.19	94.29	94.29	98.65	96.59	96.98	96.98	96.98	96.98	96.98	96.98	96.9	97.7	97.78	97.62	98.1	97.54	97.7	93.65	93.65	93.57	93.65	91.19	91.11	91.27	91.27	90.56	100	96.98	90.71	96.9	87.02	86.54	87.02	87.02	86.65	86.89	86.73
39	OK017806_Rhinolophus_pusillus_YN2021_China_2021	91.35	91.43	91.35	91.19	91.43	96.51	96.43	96.51	96.51	96.98	96.51	94.76	94.76	98.02	98.1	97.06	97.06	97.06	97.06	97.06	97.06	96.98	97.38	97.46	97.78	97.3	97.7	97.7	94.21	94.21	94.13	94.21	91.43	91.43	91.75	91.75	90.32	96.98	100	90.63	99.76	87.17	86.94	87.33	87.17	87.12	87.36	87.05
40	OK287355_Rhinolophus_blythi_Rp/JCC9_China_2020	89.21	89.29	89.21	89.05	89.29	90	89.92	90	90	90.95	90	91.83	91.83	91.19	90.48	90.56	90.56	90.56	90.56	90.56	90.56	90.48	90.87	91.19	90.95	91.19	90.87	91.03	92.22	92.22	92.22	92.22	92.54	92.3	93.02	93.02	94.52	90.71	90.63	100	90.71	85.19	84.88	85.19	85.04	89.97	90.13	89.97
41	OP963576_Rhinolophus_marshalli_BtSY2_China_2018	91.27	91.35	91.27	91.11	91.35	96.59	96.51	96.59	96.59	97.06	96.59	94.84	94.84	98.1	98.17	96.98	96.98	96.98	96.98	96.98	96.98	96.9	97.3	97.38	97.7	97.38	97.62	97.62	94.13	94.13	94.05	94.13	91.51	91.51	91.83	91.83	90.4	96.9	99.76	90.71	100	87.09	86.86	87.25	87.09	87.28	87.52	87.2
42	LC556375_Rhinolophus_cornutus_Rc-o319_Japan_2013	85.43	85.51	85.43	85.19	85.59	86.54	86.46	86.54	86.54	89.39	86.54	87.02	87.02	87.65	87.25	87.65	87.65	87.65	87.65	87.65	87.65	87.57	87.25	87.09	87.41	87.33	87.25	87.41	85.43	85.43	85.43	85.43	85.27	85.27	85.35	85.35	85.35	87.02	87.17	85.19	87.09	100	96.23	96.71	96.71	84.68	84.83	84.68
43	LC663793_Rhinolophus_cornutus_Rc-kw8_Japan_2020	84.8	84.88	84.8	84.64	84.96	86.22	86.14	86.22	86.22	89.07	86.22	86.46	86.46	86.86	86.46	87.33	87.33	87.33	87.33	87.33	87.33	87.25	86.62	86.46	86.78	86.7	86.78	86.78	85.04	85.04	85.04	85.04	84.48	84.8	85.04	85.04	85.27	86.54	86.94	84.88	86.86	96.23	100	96.47	96.96	83.49	83.65	83.49
44	LC663958_Rhinolophus_cornutus_Rc-os20_Japan_2020	84.96	85.04	84.96	84.8	85.11	86.46	86.38	86.46	86.46	89.55	86.46	87.02	87.02	87.65	87.25	87.81	87.81	87.81	87.81	87.81	87.81	87.73	87.25	87.09	87.57	87.49	87.25	87.41	85.43	85.43	85.43	85.43	85.51	85.67	85.75	85.75	85.99	87.02	87.33	85.19	87.25	96.71	96.47	100	98.24	84.28	84.44	84.44
45	LC663959_Rhinolophus_cornutus_Rc-mk2_Japan_2020	84.64	84.72	84.64	84.48	84.8	86.3	86.22	86.3	86.3	89.39	86.3	86.78	86.78	87.33	86.86	87.89	87.89	87.89	87.89	87.89	87.89	87.81	87.02	86.94	87.33	87.33	87.17	87.17	85.19	85.19	85.19	85.19	85.43	85.59	85.67	85.67	85.91	87.02	87.17	85.04	87.09	96.71	96.96	98.24	100	84.04	84.2	84.2
46	DQ412042_Rhinolophus_ferrumequinum_Rf1_China_2004	85.55	85.62	85.55	85.39	85.62	86.18	86.1	86.18	86.18	88.31	86.18	87.12	87.12	86.81	86.57	86.33	86.33	86.33	86.33	86.33	86.33	86.26	86.33	86.65	86.89	86.97	86.97	86.97	87.28	87.28	87.28	87.28	87.84	87.52	88.39	88.39	89.49	86.65	87.12	89.97	87.28	84.68	83.49	84.28	84.04	100	99.61	98.97
47	DQ648856_Rhinolophus_ferrumequinum_BtCoV/273/2005_China_2004	85.62	85.7	85.62	85.47	85.7	86.41	86.33	86.41	86.41	88.47	86.41	87.36	87.36	87.05	86.81	86.57	86.57	86.57	86.57	86.57	86.57	86.49	86.57	86.89	87.12	87.2	87.2	87.2	87.52	87.52	87.52	87.52	87.99	87.6	88.55	88.55	89.65	86.89	87.36	90.13	87.52	84.83	83.65	84.44	84.2	99.61	100	99.37
48	KJ473812_Rhinolophus_ferrumequinum_HeB2013_China_2013	85.31	85.39	85.31	85.15	85.39	86.26	86.33	86.26	86.26	88.39	86.26	87.2	87.2	86.89	86.49	86.41	86.41	86.41	86.41	86.41	86.41	86.33	86.57	86.57	87.12	86.89	87.05	87.05	87.2	87.2	87.2	87.2	87.84	87.44	88.39	88.39	89.34	86.73	87.05	89.97	87.2	84.68	83.49	84.44	84.2	98.97	99.37	100
49	KJ473813_Rhinolophus_ferrumequinum_SX2013_China_2013	85.31	85.39	85.31	85.15	85.39	86.26	86.33	86.26	86.26	88.39	86.26	87.2	87.2	86.89	86.49	86.41	86.41	86.41	86.41	86.41	86.41	86.33	86.57	86.57	87.12	86.89	87.05	87.05	87.2	87.2	87.2	87.2	87.84	87.44	88.39	88.39	89.34	86.73	87.05	89.97	87.2	84.68	83.49	84.44	84.2	98.89	99.29	99.92
50	KY770860_Rhinolophus_ferrumequinum_Jiyuan-84_China_2012	85.23	85.31	85.23	85.07	85.31	86.33	86.41	86.33	86.33	88.39	86.33	87.28	87.28	86.97	86.57	86.33	86.33	86.33	86.33	86.33	86.33	86.26	86.49	86.49	87.05	86.81	86.97	86.97	87.28	87.28	87.28	87.28	87.91	87.52	88.47	88.47	89.26	86.65	87.12	90.05	87.28	84.6	83.57	84.52	84.12	98.89	99.29	99.92
51	KJ473811_Rhinolophus_ferrumequinum_JL2012_China_2012	84.52	84.6	84.52	84.36	84.6	85.47	85.39	85.47	85.47	87.68	85.47	86.57	86.57	86.33	86.1	85.86	85.86	85.86	85.86	85.86	85.86	85.78	85.86	86.18	86.41	86.49	86.49	86.49	86.81	86.81	86.81	86.81	87.2	86.81	87.76	87.76	88.7	86.02	86.49	89.49	86.65	84.12	83.25	84.04	83.81	97.63	98.03	97.87
52	KU182964_Rhinolophus_ferrumequinum_JTMC15_China_2013	84.36	84.44	84.36	84.2	84.44	85.39	85.31	85.39	85.39	87.76	85.39	86.49	86.49	86.33	86.1	85.86	85.86	85.86	85.86	85.86	85.86	85.78	85.86	86.18	86.41	86.33	86.49	86.49	86.73	86.73	86.73	86.73	87.05	86.65	87.6	87.6	88.63	86.02	86.41	89.34	86.57	84.04	83.18	83.97	83.73	97.47	97.87	97.71
53	OK017797_Rhinolophus_ferrumequinum_LN2020E_China_2020	84.28	84.36	84.28	84.12	84.36	85.47	85.39	85.47	85.47	87.84	85.47	86.33	86.33	86.41	86.18	85.94	85.94	85.94	85.94	85.94	85.94	85.86	85.94	86.26	86.49	86.41	86.57	86.57	86.57	86.57	86.57	86.57	86.97	86.41	87.36	87.36	88.39	86.1	86.49	89.26	86.65	83.81	82.94	83.73	83.49	97.08	97.47	97.31
54	OK017795_Rhinolophus_ferrumequinum_LN2020B_China_2020	84.28	84.36	84.28	84.12	84.36	85.47	85.39	85.47	85.47	87.84	85.47	86.33	86.33	86.41	86.18	85.94	85.94	85.94	85.94	85.94	85.94	85.86	85.94	86.26	86.49	86.41	86.57	86.57	86.57	86.57	86.57	86.57	86.97	86.41	87.36	87.36	88.39	86.1	86.49	89.26	86.65	83.81	82.94	83.73	83.49	97.08	97.47	97.31
55	OK017796_Rhinolophus_ferrumequinum_LN2020C_China_2020	84.28	84.36	84.28	84.12	84.36	85.47	85.39	85.47	85.47	87.84	85.47	86.33	86.33	86.41	86.18	85.94	85.94	85.94	85.94	85.94	85.94	85.86	85.94	86.26	86.49	86.41	86.57	86.57	86.57	86.57	86.57	86.57	86.97	86.41	87.36	87.36	88.39	86.1	86.49	89.26	86.65	83.81	82.94	83.73	83.49	97.08	97.47	97.31
56	OK017798_Rhinolophus_ferrumequinum_LN2020F_China_2020	84.28	84.36	84.28	84.12	84.36	85.47	85.39	85.47	85.47	87.84	85.47	86.33	86.33	86.41	86.18	85.94	85.94	85.94	85.94	85.94	85.94	85.86	85.94	86.26	86.49	86.41	86.57	86.57	86.57	86.57	86.57	86.57	86.97	86.41	87.36	87.36	88.39	86.1	86.49	89.26	86.65	83.81	82.94	83.73	83.49	97.08	97.47	97.31
57	OK017800_Rhinolophus_ferrumequinum_LN2020H_China_2020	84.28	84.36	84.28	84.12	84.36	85.47	85.39	85.47	85.47	87.84	85.47	86.33	86.33	86.41	86.18	85.94	85.94	85.94	85.94	85.94	85.94	85.86	85.94	86.26	86.49	86.41	86.57	86.57	86.57	86.57	86.57	86.57	86.97	86.41	87.36	87.36	88.39	86.1	86.49	89.26	86.65	83.81	82.94	83.73	83.49	97.08	97.47	97.31
58	OK017794_Rhinolophus_ferrumequinum_LN2020A_China_2020	83.97	84.04	83.97	83.81	84.04	85.15	85.07	85.15	85.15	87.52	85.15	86.18	86.18	86.1	85.86	85.62	85.62	85.62	85.62	85.62	85.62	85.55	85.62	85.94	86.18	86.1	86.26	86.26	86.41	86.41	86.41	86.41	86.65	86.26	87.2	87.2	88.23	85.78	86.26	89.1	86.41	83.81	83.1	83.89	83.65	97.08	97.47	97.31
59	OK017799_Rhinolophus_ferrumequinum_LN2020G_China_2020	84.04	84.12	84.04	83.89	84.12	85.23	85.15	85.23	85.23	87.6	85.23	86.26	86.26	86.18	85.94	85.7	85.7	85.7	85.7	85.7	85.7	85.62	85.7	86.02	86.26	86.18	86.33	86.33	86.49	86.49	86.49	86.49	86.73	86.33	87.28	87.28	88.31	85.86	86.26	89.18	86.41	83.89	83.02	83.81	83.57	97.16	97.55	97.39
60	KY938558_Rhinolophus_ferrumequinum_16BO133_South_Korea_2016	84.2	84.28	84.2	84.04	84.28	85.23	85.15	85.23	85.23	87.44	85.23	86.26	86.26	86.02	85.78	85.55	85.55	85.55	85.55	85.55	85.55	85.47	85.55	85.86	86.1	86.18	86.18	86.18	86.49	86.49	86.49	86.49	87.05	86.65	87.6	87.6	88.39	85.7	86.18	89.18	86.33	83.81	82.94	83.73	83.49	97.39	97.79	97.63
61	ON378802_Rhinolophus_ferrumequinum_B20-50_South_Korea_2020	84.28	84.36	84.28	84.12	84.36	85.23	85.15	85.23	85.23	87.36	85.23	86.18	86.18	85.94	85.7	85.47	85.47	85.47	85.47	85.47	85.47	85.39	85.47	85.78	86.02	86.1	86.1	86.1	86.57	86.57	86.57	86.57	86.97	86.57	87.52	87.52	88.47	85.86	86.1	89.26	86.26	83.81	82.94	83.73	83.57	97.39	97.79	97.63
62	EPI_ISL_1699449_Rhinolophus_stheno_RsYN09_China_2020	87	87.08	87	86.84	87.08	87.63	87.55	87.63	87.63	89.2	87.63	88.34	88.34	87.79	87.31	87.55	87.55	87.55	87.55	87.55	87.55	87.47	87.79	87.94	87.71	88.02	87.79	87.79	88.02	88.02	88.02	88.02	89.36	89.2	90.15	90.15	91.02	87.94	87.63	91.96	87.71	85.34	84.16	84.71	84.79	94.01	94.17	93.85
63	EPI_ISL_1699447_Rhinolophus_malayanus_RmYN07_China_2020	86.37	86.45	86.37	86.21	86.45	87.55	87.47	87.55	87.55	89.36	87.55	88.65	88.65	87.63	87.31	87.55	87.55	87.55	87.55	87.55	87.55	87.47	87.47	87.79	87.55	87.86	87.47	87.47	88.18	88.18	88.18	88.18	89.6	89.36	90.54	90.54	91.1	87.63	87.63	91.88	87.71	85.58	84.95	85.58	85.5	93.62	93.77	93.62
64	EPI_ISL_1699443_Rhinolophus_sinicus_RsYN03_China_2019	86.84	86.92	86.84	86.68	86.92	87.71	87.63	87.71	87.71	89.44	87.71	88.49	88.49	87.86	87.47	87.71	87.71	87.71	87.71	87.71	87.71	87.63	87.94	88.18	87.94	88.18	88.02	88.02	88.34	88.34	88.34	88.34	89.91	89.76	90.7	90.7	92.04	88.02	87.79	92.91	87.86	85.42	84.55	85.26	85.19	94.25	94.41	94.09
65	JX993988_Chaerephon_plicatus_Cp/Yunnan/2011_China_2010	86.6	86.68	86.6	86.45	86.68	87.47	87.39	87.47	87.47	89.13	87.47	88.49	88.49	87.71	87.39	87.63	87.63	87.63	87.63	87.63	87.63	87.55	87.86	88.02	87.94	87.94	87.86	87.86	88.26	88.26	88.26	88.26	89.44	89.13	90.39	90.39	90.94	87.86	87.71	91.96	87.79	85.89	84.71	85.26	85.34	94.25	94.41	94.09
66	KF569996_Rhinolophus_affinis_LYRa11_China_2011	86.84	86.92	86.84	86.68	86.92	87.86	87.79	87.86	87.86	89.68	87.86	88.26	88.26	88.18	87.79	88.34	88.34	88.34	88.34	88.34	88.34	88.26	88.1	88.42	88.26	88.18	88.02	88.18	88.73	88.73	88.73	88.73	89.13	88.97	89.76	89.76	90.62	88.18	87.94	91.88	87.86	85.34	84.71	85.19	85.34	93.46	93.62	93.3
67	MK211374_Rhinolophus_sp_SC2018_China_2016	86.73	86.81	86.73	86.57	86.81	87.44	87.36	87.44	87.44	89.42	87.44	88.7	88.7	87.84	87.6	87.68	87.68	87.68	87.68	87.68	87.68	87.6	87.76	87.99	87.91	88.15	87.99	87.99	88.63	88.63	88.63	88.63	89.49	89.42	90.28	90.28	91.15	87.84	87.91	92.1	87.99	85.55	84.36	85.07	84.99	93.92	94.08	93.92
68	KP886808_Rhinolophus_ferrumequinum_YNLF_31C_China_2013	87.05	87.12	87.05	86.89	87.12	87.44	87.36	87.44	87.44	89.1	87.44	88.47	88.47	87.91	87.68	87.76	87.76	87.76	87.76	87.76	87.76	87.68	87.84	88.07	87.99	87.91	88.07	88.23	88.31	88.31	88.31	88.31	89.73	89.49	90.52	90.52	91.55	87.84	88.15	92.1	88.23	85.86	85.39	85.78	85.62	93.84	94.08	93.76
69	KP886809_Rhinolophus_ferrumequinum_YNLF_34C_China_2013	87.05	87.12	87.05	86.89	87.12	87.44	87.36	87.44	87.44	89.1	87.44	88.47	88.47	87.91	87.68	87.76	87.76	87.76	87.76	87.76	87.76	87.68	87.84	88.07	87.99	87.91	88.07	88.23	88.31	88.31	88.31	88.31	89.73	89.49	90.52	90.52	91.55	87.84	88.15	92.1	88.23	85.78	85.31	85.7	85.55	93.76	94	93.68
70	AY545915_Paguma_larvata_HC/SZ/DM1/03_China_2003	86.76	86.84	86.76	86.6	86.84	87.47	87.39	87.47	87.47	89.28	87.47	88.34	88.34	87.86	87.63	87.94	87.94	87.94	87.94	87.94	87.94	87.86	88.02	88.26	88.34	88.1	87.94	88.1	88.34	88.34	88.34	88.34	89.99	89.91	90.62	90.62	91.49	87.86	88.02	92.12	88.1	85.74	85.11	85.66	85.66	93.93	94.09	93.62
71	AY545916_Paguma_larvata_HC/SZ/266/03_China_2003	86.52	86.6	86.52	86.37	86.6	87.23	87.16	87.23	87.23	89.2	87.23	88.1	88.1	87.63	87.39	87.71	87.71	87.71	87.71	87.71	87.71	87.63	87.79	88.02	88.1	87.86	87.71	87.86	88.1	88.1	88.1	88.1	89.76	89.68	90.39	90.39	91.25	87.63	87.79	91.88	87.86	85.5	84.87	85.58	85.58	93.7	93.85	93.38
72	AY545917_Paguma_larvata_HC/SZ/81/03_China_2003	86.6	86.68	86.6	86.45	86.68	87.31	87.23	87.31	87.31	89.28	87.31	88.18	88.18	87.71	87.47	87.79	87.79	87.79	87.79	87.79	87.79	87.71	87.86	88.1	88.18	87.94	87.79	87.94	88.18	88.18	88.18	88.18	89.83	89.76	90.46	90.46	91.33	87.71	87.86	91.96	87.94	85.58	84.95	85.66	85.66	93.77	93.93	93.46
73	AY545918_Paguma_larvata_HC/GZ/32/03_China_2003	86.52	86.6	86.52	86.37	86.6	87.23	87.16	87.23	87.23	89.2	87.23	88.1	88.1	87.63	87.39	87.71	87.71	87.71	87.71	87.71	87.71	87.63	87.79	88.02	88.1	87.86	87.71	87.86	88.1	88.1	88.1	88.1	89.76	89.68	90.39	90.39	91.25	87.63	87.79	91.88	87.86	85.5	84.87	85.58	85.58	93.7	93.85	93.38
74	AY572038_Paguma_larvata_civet020_China_2004	86.52	86.6	86.52	86.37	86.6	87.23	87.16	87.23	87.23	89.2	87.23	88.1	88.1	87.63	87.39	87.71	87.71	87.71	87.71	87.71	87.71	87.63	87.79	88.02	88.1	87.86	87.71	87.86	88.1	88.1	88.1	88.1	89.76	89.68	90.39	90.39	91.25	87.63	87.79	91.96	87.86	85.5	84.87	85.58	85.58	93.77	93.93	93.46
75	AY515512_Paguma_larvata_HC/SZ/61/03_China_2003	86.68	86.76	86.68	86.52	86.76	87.39	87.31	87.39	87.39	89.2	87.39	88.26	88.26	87.79	87.55	87.86	87.86	87.86	87.86	87.86	87.86	87.79	87.94	88.18	88.26	88.02	87.86	88.02	88.26	88.26	88.26	88.26	89.91	89.83	90.54	90.54	91.41	87.79	87.94	92.12	88.02	85.66	85.03	85.58	85.58	93.93	94.09	93.62
76	AY545914_Paguma_larvata_HC/SZ/79/03_China_2003	86.6	86.68	86.6	86.45	86.68	87.31	87.23	87.31	87.31	89.13	87.31	88.18	88.18	87.71	87.47	87.79	87.79	87.79	87.79	87.79	87.79	87.71	87.86	88.1	88.18	87.94	87.79	87.94	88.18	88.18	88.18	88.18	89.83	89.76	90.46	90.46	91.33	87.71	87.86	91.96	87.94	85.58	84.95	85.5	85.5	93.77	93.93	93.46
77	AY686863_Paguma_larvata_A022_China_2004	86.68	86.76	86.68	86.52	86.76	87.23	87.16	87.23	87.23	89.05	87.23	88.1	88.1	87.63	87.39	87.71	87.71	87.71	87.71	87.71	87.71	87.63	87.79	88.02	88.1	87.86	87.71	87.86	88.1	88.1	88.1	88.1	89.76	89.68	90.39	90.39	91.41	87.63	87.79	91.96	87.86	85.5	84.87	85.42	85.42	93.77	93.93	93.46
78	AY572034_Paguma_larvata_007/2004_China_2004	86.6	86.68	86.6	86.45	86.68	87.31	87.23	87.31	87.31	89.13	87.31	88.18	88.18	87.71	87.47	87.79	87.79	87.79	87.79	87.79	87.79	87.71	87.86	88.1	88.18	87.94	87.79	87.94	88.18	88.18	88.18	88.18	89.83	89.76	90.46	90.46	91.33	87.71	87.86	91.96	87.94	85.58	84.95	85.5	85.5	93.77	93.93	93.46
79	AY572035_Paguma_larvata_civet010_China_2004	86.76	86.84	86.76	86.6	86.84	87.47	87.39	87.47	87.47	89.28	87.47	88.34	88.34	87.86	87.63	87.94	87.94	87.94	87.94	87.94	87.94	87.86	88.02	88.26	88.34	88.1	87.94	88.1	88.34	88.34	88.34	88.34	89.99	89.91	90.62	90.62	91.49	87.86	88.02	92.12	88.1	85.74	85.11	85.66	85.66	93.93	94.09	93.62
80	AY686864_Paguma_larvata_B039_China_2004	86.68	86.76	86.68	86.52	86.76	87.39	87.31	87.39	87.39	89.2	87.39	88.26	88.26	87.79	87.55	87.86	87.86	87.86	87.86	87.86	87.86	87.79	87.94	88.18	88.26	88.02	87.86	88.02	88.26	88.26	88.26	88.26	89.91	89.83	90.54	90.54	91.41	87.79	87.94	92.04	88.02	85.66	85.03	85.58	85.58	93.85	94.01	93.54
81	AY545919_Melogale_moschata_CFB/SZ/94/03_China_2003	86.76	86.84	86.76	86.6	86.84	87.47	87.39	87.47	87.47	89.28	87.47	88.34	88.34	87.86	87.63	87.94	87.94	87.94	87.94	87.94	87.94	87.86	88.02	88.26	88.34	88.1	87.94	88.1	88.34	88.34	88.34	88.34	89.99	89.91	90.62	90.62	91.49	87.86	88.02	92.12	88.1	85.74	85.11	85.66	85.66	93.93	94.09	93.62
82	FJ959407_Paguma_larvata_A001_China_2004	86.52	86.6	86.52	86.37	86.6	87.23	87.16	87.23	87.23	89.2	87.23	88.1	88.1	87.63	87.39	87.71	87.71	87.71	87.71	87.71	87.71	87.63	87.79	88.02	88.1	87.86	87.71	87.86	88.1	88.1	88.1	88.1	89.76	89.68	90.39	90.39	91.25	87.63	87.79	91.88	87.86	85.5	84.87	85.58	85.58	93.7	93.85	93.38
83	AY304486_Paguma_larvata_SZ3/2003_Hong_Kong_2003	86.92	87	86.92	86.76	87	87.55	87.47	87.55	87.55	89.36	87.55	88.49	88.49	88.02	87.79	88.1	88.1	88.1	88.1	88.1	88.1	88.02	88.18	88.42	88.49	88.26	88.1	88.26	88.49	88.49	88.49	88.49	90.15	90.07	90.78	90.78	91.65	88.02	88.18	92.28	88.26	85.89	85.19	85.82	85.82	94.01	94.17	93.7
84	AY304488_Paguma_larvata_SZ16/2003_Hong_Kong_2003	86.92	87	86.92	86.76	87	87.55	87.47	87.55	87.55	89.36	87.55	88.49	88.49	88.02	87.79	88.1	88.1	88.1	88.1	88.1	88.1	88.02	88.18	88.42	88.49	88.26	88.1	88.26	88.49	88.49	88.49	88.49	90.15	90.07	90.78	90.78	91.65	88.02	88.18	92.28	88.26	85.89	85.19	85.82	85.82	94.01	94.17	93.7
85	AY278741_SARS_coronavirus_Urbani	86.92	87	86.92	86.76	87	87.55	87.47	87.55	87.55	89.36	87.55	88.49	88.49	88.02	87.79	88.1	88.1	88.1	88.1	88.1	88.1	88.02	88.18	88.42	88.49	88.26	88.1	88.26	88.49	88.49	88.49	88.49	90.15	90.07	90.78	90.78	91.65	88.02	88.18	92.28	88.26	85.89	85.19	85.82	85.82	94.01	94.17	93.7
86	GU553363_Human_HKU-39849_Hong_Kong_2003	86.92	87	86.92	86.76	87	87.55	87.47	87.55	87.55	89.36	87.55	88.49	88.49	88.02	87.79	88.1	88.1	88.1	88.1	88.1	88.1	88.02	88.18	88.42	88.49	88.26	88.1	88.26	88.49	88.49	88.49	88.49	90.15	90.07	90.78	90.78	91.65	88.02	88.18	92.28	88.26	85.89	85.19	85.82	85.82	94.01	94.17	93.7
87	FJ882963_Human_P2_USA_2004	86.92	87	86.92	86.76	87	87.55	87.47	87.55	87.55	89.36	87.55	88.49	88.49	88.02	87.79	88.1	88.1	88.1	88.1	88.1	88.1	88.02	88.18	88.42	88.49	88.26	88.1	88.26	88.49	88.49	88.49	88.49	90.15	90.07	90.78	90.78	91.65	88.02	88.18	92.28	88.26	85.89	85.19	85.82	85.82	94.01	94.17	93.7
88	NC_004718_Human_Tor2_Canada_2004	86.92	87	86.92	86.76	87	87.55	87.47	87.55	87.55	89.36	87.55	88.49	88.49	88.02	87.79	88.1	88.1	88.1	88.1	88.1	88.1	88.02	88.18	88.42	88.49	88.26	88.1	88.26	88.49	88.49	88.49	88.49	90.15	90.07	90.78	90.78	91.65	88.02	88.18	92.28	88.26	85.89	85.19	85.82	85.82	94.01	94.17	93.7
89	KT444582_Rhinolophus_sinicus_WIV16_China_2013	86.6	86.68	86.6	86.45	86.68	87.63	87.55	87.63	87.63	89.6	87.63	88.34	88.34	87.94	87.71	87.86	87.86	87.86	87.86	87.86	87.86	87.79	87.79	88.02	88.1	88.02	87.86	88.02	88.18	88.18	88.18	88.18	89.76	89.6	90.7	90.7	91.57	87.79	87.94	92.36	88.02	85.26	84.71	85.34	85.03	93.7	93.85	93.54
90	KY417150_Rhinolophus_sinicus_Rs4874_China_2013	86.6	86.68	86.6	86.45	86.68	87.63	87.55	87.63	87.63	89.6	87.63	88.34	88.34	87.94	87.71	87.86	87.86	87.86	87.86	87.86	87.86	87.79	87.79	88.02	88.1	88.02	87.86	88.02	88.18	88.18	88.18	88.18	89.76	89.6	90.7	90.7	91.57	87.79	87.94	92.36	88.02	85.26	84.71	85.34	85.03	93.7	93.85	93.54
91	KY417146_Rhinolophus_sinicus_Rs4231_China_2013	86.84	86.92	86.84	86.68	86.92	87.71	87.63	87.71	87.71	89.6	87.71	88.34	88.34	88.02	87.79	88.1	88.1	88.1	88.1	88.1	88.1	88.02	88.02	88.26	88.34	88.26	88.1	88.26	88.18	88.18	88.18	88.18	89.76	89.6	90.7	90.7	91.73	88.02	88.02	92.36	88.1	85.5	84.79	85.42	85.26	93.77	93.93	93.62
92	KC881005_Rhinolophus_sinicus_RsSHC014_China_2011	86.76	86.84	86.76	86.6	86.84	87.86	87.79	87.86	87.86	89.6	87.86	88.49	88.49	87.94	88.02	87.86	87.86	87.86	87.86	87.86	87.86	87.79	87.79	88.02	88.1	88.02	87.86	88.02	88.26	88.26	88.26	88.26	89.83	89.6	90.62	90.62	91.33	87.79	88.34	92.04	88.42	85.58	85.03	85.5	85.34	93.77	93.93	93.62
93	KC881006_Rhinolophus_sinicus_Rs3367_China_2012	86.68	86.76	86.68	86.52	86.76	87.86	87.79	87.86	87.86	89.76	87.86	88.57	88.57	88.02	87.79	88.1	88.1	88.1	88.1	88.1	88.1	88.02	88.18	88.42	88.49	88.26	88.26	88.42	88.49	88.49	88.49	88.49	89.91	89.83	90.86	90.86	91.73	87.94	88.18	92.36	88.26	85.89	85.34	85.82	85.82	93.93	94.17	93.85
94	KF367457_Rhinolophus_sinicus_WIV1_China_2012	86.52	86.6	86.52	86.37	86.6	87.55	87.47	87.55	87.55	89.44	87.55	88.42	88.42	87.71	87.79	87.79	87.79	87.79	87.79	87.79	87.79	87.71	87.86	88.1	88.18	87.94	87.94	88.1	88.34	88.34	88.34	88.34	89.6	89.52	90.54	90.54	91.41	87.63	88.18	92.04	88.26	85.58	85.03	85.5	85.5	93.77	94.01	93.7
95	KY417144_Rhinolophus_sinicus_Rs4084_China_2012	86.6	86.68	86.6	86.45	86.68	87.23	87.16	87.23	87.23	89.28	87.23	88.1	88.1	87.47	87.39	87.55	87.55	87.55	87.55	87.55	87.55	87.47	87.63	87.86	87.94	87.71	87.71	87.86	87.94	87.94	87.94	87.94	89.83	89.76	90.78	90.78	91.65	87.63	87.63	92.2	87.71	85.34	84.79	85.5	85.26	93.77	93.93	93.77
96	KY417151_Rhinolophus_sinicus_Rs7327_China_2014	86.84	86.92	86.84	86.68	86.92	87.39	87.31	87.39	87.39	89.44	87.39	88.34	88.34	88.02	87.63	87.94	87.94	87.94	87.94	87.94	87.94	87.86	88.02	88.26	88.18	88.26	88.1	88.26	87.94	87.94	87.94	87.94	89.68	89.52	90.62	90.62	91.8	88.02	88.02	92.12	88.1	85.5	84.79	85.26	85.26	93.7	93.85	93.38
97	KY417152_Rhinolophus_sinicus_Rs9401_China_2015	86.84	86.92	86.84	86.68	86.92	87.71	87.63	87.71	87.71	89.52	87.71	88.49	88.49	88.02	87.94	88.1	88.1	88.1	88.1	88.1	88.1	88.02	88.02	88.26	88.34	88.26	88.1	88.26	88.34	88.34	88.34	88.34	89.76	89.6	90.7	90.7	91.73	88.02	88.18	92.36	88.26	85.66	84.95	85.58	85.58	93.85	94.09	93.77
98	MK211376_Rhinolophus_sinicus_YN2018B_China_2016	87	87.08	87	86.84	87.08	87.86	87.79	87.86	87.86	89.68	87.86	88.65	88.65	88.18	88.1	88.26	88.26	88.26	88.26	88.26	88.26	88.18	88.18	88.42	88.49	88.42	88.26	88.42	88.49	88.49	88.49	88.49	89.91	89.76	90.86	90.86	91.73	88.18	88.34	92.36	88.42	85.82	85.11	85.74	85.74	94.01	94.25	93.93
99	OK017847_Rhinolophus_sinicus_YN2016A_China_2016	87	87.08	87	86.84	87.08	87.86	87.79	87.86	87.86	89.68	87.86	88.65	88.65	88.18	88.1	88.26	88.26	88.26	88.26	88.26	88.26	88.18	88.18	88.42	88.49	88.42	88.26	88.42	88.49	88.49	88.49	88.49	89.91	89.76	90.86	90.86	91.73	88.18	88.34	92.36	88.42	85.82	85.11	85.74	85.74	94.01	94.25	93.93
100	OK017848_Rhinolophus_sinicus_YN2016B_China_2016	86.92	87	86.92	86.76	87	87.79	87.71	87.79	87.79	89.6	87.79	88.57	88.57	88.1	88.02	88.18	88.18	88.18	88.18	88.18	88.18	88.1	88.1	88.34	88.42	88.34	88.18	88.34	88.42	88.42	88.42	88.42	89.83	89.68	90.78	90.78	91.65	88.1	88.26	92.28	88.34	85.74	85.03	85.66	85.66	93.93	94.17	93.85
101	OK017849_Rhinolophus_sinicus_YN2016C_China_2016	87	87.08	87	86.84	87.08	87.86	87.79	87.86	87.86	89.68	87.86	88.65	88.65	88.18	88.1	88.26	88.26	88.26	88.26	88.26	88.26	88.18	88.18	88.42	88.49	88.42	88.26	88.42	88.49	88.49	88.49	88.49	89.91	89.76	90.86	90.86	91.73	88.18	88.34	92.36	88.42	85.82	85.11	85.74	85.74	94.01	94.25	93.93
102	OK017850_Rhinolophus_sinicus_YN2016D_China_2016	87	87.08	87	86.84	87.08	87.86	87.79	87.86	87.86	89.68	87.86	88.65	88.65	88.18	88.1	88.26	88.26	88.26	88.26	88.26	88.26	88.18	88.18	88.42	88.49	88.42	88.26	88.42	88.49	88.49	88.49	88.49	89.91	89.76	90.86	90.86	91.73	88.18	88.34	92.36	88.42	85.82	85.11	85.74	85.74	94.01	94.25	93.93
103	OK017851_Rhinolophus_sinicus_YN2016E_China_2016	87	87.08	87	86.84	87.08	87.86	87.79	87.86	87.86	89.68	87.86	88.65	88.65	88.18	88.1	88.26	88.26	88.26	88.26	88.26	88.26	88.18	88.18	88.42	88.49	88.42	88.26	88.42	88.49	88.49	88.49	88.49	89.91	89.76	90.86	90.86	91.73	88.18	88.34	92.36	88.42	85.82	85.11	85.74	85.74	94.01	94.25	93.93
104	OK017858_Rhinolophus_sinicus_YN2020H_China_2020	86.92	87	86.92	86.76	87	87.79	87.71	87.79	87.79	89.68	87.79	88.73	88.73	88.18	87.94	88.02	88.02	88.02	88.02	88.02	88.02	87.94	88.1	88.34	88.26	88.42	88.34	88.34	88.57	88.57	88.57	88.57	89.91	89.6	90.62	90.62	91.8	88.18	88.42	92.43	88.49	85.66	84.79	85.34	85.26	94.25	94.41	94.09
105	OK017853_Rhinolophus_sinicus_YN2020C_China_2020	85.42	85.5	85.42	85.26	85.5	86.37	86.29	86.37	86.37	88.49	86.37	86.92	86.92	86.45	86.29	86.92	86.92	86.92	86.92	86.92	86.92	86.84	86.45	86.68	86.76	86.76	86.52	86.68	86.76	86.76	86.76	86.76	88.26	88.34	89.13	89.13	90.07	86.52	86.68	90.54	86.76	84.32	83.92	84.24	84.4	92.36	92.51	92.2
106	OK017852_Rhinolophus_sinicus_YN2020B_China_2020	85.42	85.5	85.42	85.26	85.5	86.37	86.29	86.37	86.37	88.49	86.37	86.92	86.92	86.45	86.29	86.92	86.92	86.92	86.92	86.92	86.92	86.84	86.45	86.68	86.76	86.76	86.52	86.68	86.76	86.76	86.76	86.76	88.26	88.34	89.13	89.13	90.07	86.52	86.68	90.54	86.76	84.32	83.92	84.24	84.4	92.36	92.51	92.2
107	OK017855_Rhinolophus_sinicus_YN2020E_China_2020	85.42	85.5	85.42	85.26	85.5	86.37	86.29	86.37	86.37	88.49	86.37	86.92	86.92	86.45	86.29	86.92	86.92	86.92	86.92	86.92	86.92	86.84	86.45	86.68	86.76	86.76	86.52	86.68	86.76	86.76	86.76	86.76	88.26	88.34	89.13	89.13	90.07	86.52	86.68	90.54	86.76	84.32	83.92	84.24	84.4	92.36	92.51	92.2
108	OK017854_Rhinolophus_sinicus_YN2020D_China_2020	85.42	85.5	85.42	85.26	85.5	86.37	86.29	86.37	86.37	88.49	86.37	86.92	86.92	86.45	86.29	86.92	86.92	86.92	86.92	86.92	86.92	86.84	86.45	86.68	86.76	86.76	86.52	86.68	86.76	86.76	86.76	86.76	88.26	88.34	89.13	89.13	90.07	86.52	86.68	90.54	86.76	84.32	83.92	84.24	84.4	92.36	92.51	92.2
109	OK017856_Rhinolophus_sinicus_YN2020F_China_2020	85.42	85.5	85.42	85.26	85.5	86.37	86.29	86.37	86.37	88.49	86.37	86.92	86.92	86.45	86.29	86.92	86.92	86.92	86.92	86.92	86.92	86.84	86.45	86.68	86.76	86.76	86.52	86.68	86.76	86.76	86.76	86.76	88.26	88.34	89.13	89.13	90.07	86.52	86.68	90.54	86.76	84.32	83.92	84.24	84.4	92.36	92.51	92.2
110	OK017857_Rhinolophus_sinicus_YN2020G_China_2020	85.42	85.5	85.42	85.26	85.5	86.37	86.29	86.37	86.37	88.49	86.37	86.92	86.92	86.45	86.29	86.92	86.92	86.92	86.92	86.92	86.92	86.84	86.45	86.68	86.76	86.76	86.52	86.68	86.76	86.76	86.76	86.76	88.26	88.34	89.13	89.13	90.07	86.52	86.68	90.54	86.76	84.32	83.92	84.24	84.4	92.36	92.51	92.2
111	FJ588686_Rhinolophus_sinicus_Rs672_China_2006	86.68	86.76	86.68	86.52	86.76	87.08	87	87.08	87.08	89.13	87.08	88.34	88.34	87.39	87.16	87.23	87.23	87.23	87.23	87.23	87.23	87.16	87.31	87.55	87.63	87.86	87.55	87.55	88.18	88.18	88.18	88.18	89.6	89.52	90.39	90.39	91.49	87.39	87.63	92.2	87.71	85.11	84.4	85.03	85.03	93.77	93.93	93.62
112	KY417143_Rhinolophus_sinicus_Rs4081_China_2012	86.68	86.76	86.68	86.52	86.76	87.63	87.55	87.63	87.63	89.6	87.63	88.42	88.42	88.02	87.79	87.79	87.79	87.79	87.79	87.79	87.79	87.71	87.71	88.1	87.86	87.94	87.94	88.1	88.02	88.02	88.02	88.02	89.76	89.68	90.54	90.54	91.57	87.71	88.26	91.96	88.34	85.5	84.79	85.42	85.26	93.62	93.77	93.46
113	KY417149_Rhinolophus_sinicus_Rs4255_China_2013	86.52	86.6	86.52	86.37	86.6	87.08	87	87.08	87.08	89.13	87.08	87.94	87.94	87.31	87.23	87.55	87.55	87.55	87.55	87.55	87.55	87.47	87.47	87.86	87.79	87.55	87.71	87.86	87.71	87.71	87.71	87.71	89.44	89.36	90.39	90.39	91.41	87.47	87.63	91.96	87.71	85.26	84.71	85.03	85.19	93.46	93.62	93.3
114	MK211378_Rhinolophus_sinicus_YN2018D_China_2016	87	87.08	87	86.84	87.08	87.86	87.79	87.86	87.86	89.68	87.86	88.65	88.65	88.18	88.1	88.26	88.26	88.26	88.26	88.26	88.26	88.18	88.18	88.42	88.49	88.42	88.26	88.42	88.49	88.49	88.49	88.49	89.91	89.76	90.86	90.86	91.73	88.18	88.34	92.36	88.42	85.82	85.11	85.74	85.74	94.01	94.25	93.93
115	KY417147_Rhinolophus_sinicus_Rs4237_China_2013	86.45	86.52	86.45	86.29	86.52	87.55	87.47	87.55	87.55	89.68	87.55	88.26	88.26	87.79	87.63	88.18	88.18	88.18	88.18	88.18	88.18	88.1	87.94	88.18	88.26	88.02	88.02	88.18	88.26	88.26	88.26	88.26	89.52	89.6	90.46	90.46	91.49	87.79	88.02	92.04	88.1	85.66	85.26	85.58	85.74	93.77	93.93	93.62
116	KY417148_Rhinolophus_sinicus_Rs4247_China_2013	86.76	86.84	86.76	86.6	86.84	87.63	87.55	87.63	87.63	89.6	87.63	88.26	88.26	87.94	87.71	88.02	88.02	88.02	88.02	88.02	88.02	87.94	87.94	88.18	88.26	88.18	88.02	88.18	88.1	88.1	88.1	88.1	89.68	89.52	90.62	90.62	91.65	87.94	87.94	92.28	88.02	85.42	84.71	85.34	85.19	93.85	94.01	93.7
117	KY417142_Aselliscus_stoliczkanus_As6526_China_2014	86.52	86.6	86.52	86.37	86.6	87.16	87.08	87.16	87.16	89.13	87.16	88.02	88.02	87.39	87.31	87.47	87.47	87.47	87.47	87.47	87.47	87.39	87.55	87.94	87.86	87.63	87.79	87.94	87.79	87.79	87.79	87.79	89.6	89.44	90.46	90.46	91.49	87.55	87.71	91.88	87.79	85.11	84.55	85.03	85.03	93.54	93.7	93.38
118	MK211377_Rhinolophus_sinicus_YN2018C_China_2016	86.92	87	86.92	86.76	87	87.55	87.47	87.55	87.55	89.52	87.55	88.65	88.65	87.94	87.71	87.86	87.86	87.86	87.86	87.86	87.86	87.79	88.1	88.34	88.26	88.18	88.18	88.34	88.26	88.26	88.26	88.26	89.83	89.76	90.78	90.78	91.8	87.94	88.18	92.36	88.26	85.66	84.95	85.5	85.5	93.77	93.93	93.62
119	MK211375_Rhinolophus_sinicus_YN2018A_China_2016	87.08	87.16	87.08	86.92	87.16	87.79	87.71	87.79	87.79	89.68	87.79	89.05	89.05	88.1	87.86	87.94	87.94	87.94	87.94	87.94	87.94	87.86	88.02	88.26	88.18	88.42	88.26	88.26	88.73	88.73	88.73	88.73	89.68	89.76	90.78	90.78	91.8	88.1	88.34	92.43	88.42	85.58	84.87	85.34	85.19	94.41	94.64	94.17
120	OK017792_Rhinolophus_affinis_GD2017F_China_2017	86.6	86.68	86.6	86.45	86.76	87.31	87.23	87.31	87.31	89.28	87.31	88.49	88.49	87.86	87.31	87.23	87.23	87.23	87.23	87.23	87.23	87.16	87.47	87.71	87.79	88.02	87.71	87.71	88.42	88.42	88.42	88.42	89.91	89.6	90.54	90.54	91.41	88.02	87.71	91.8	87.79	85.42	84.4	85.26	85.19	93.62	93.77	93.3
121	OK017793_Rhinolophus_affinis_YN2020A_China_2020	87.23	87.31	87.23	87.08	87.31	87.79	87.71	87.79	87.79	89.6	87.79	88.81	88.81	88.18	87.55	88.18	88.18	88.18	88.18	88.18	88.18	88.1	88.1	88.34	88.26	88.49	88.34	88.34	88.42	88.42	88.42	88.42	89.99	90.07	90.94	90.94	91.65	88.18	87.94	92.2	88.02	85.74	85.03	85.58	85.66	93.93	94.09	93.93
122	KY770858_Rhinolophus_sinicus_Anlong-103_China_2013	86.45	86.52	86.45	86.29	86.6	87.31	87.23	87.31	87.31	89.13	87.31	88.26	88.26	88.02	87.47	87.55	87.55	87.55	87.55	87.55	87.55	87.47	87.47	87.71	87.63	88.1	87.55	87.71	88.02	88.02	88.02	88.02	89.44	89.05	90.07	90.07	90.94	87.71	87.71	91.96	87.86	85.94	84.91	85.62	85.55	93.38	93.54	93.38
123	KY770859_Rhinolophus_sinicus_Anlong-112_China_2013	86.37	86.45	86.37	86.21	86.52	87.23	87.16	87.23	87.23	89.05	87.23	88.18	88.18	87.94	87.39	87.47	87.47	87.47	87.47	87.47	87.47	87.39	87.39	87.63	87.55	88.02	87.47	87.63	87.94	87.94	87.94	87.94	89.36	88.97	89.99	89.99	90.94	87.63	87.63	91.88	87.79	85.86	84.83	85.55	85.47	93.3	93.46	93.3
124	KJ473816_Rhinolophus_sinicus_YN2013_China_2013	86.45	86.52	86.45	86.29	86.52	87.31	87.23	87.31	87.31	89.44	87.31	88.34	88.34	87.79	87.63	88.18	88.18	88.18	88.18	88.18	88.18	88.1	88.02	88.1	88.18	88.02	88.1	88.1	88.42	88.42	88.42	88.42	89.52	89.44	90.31	90.31	91.41	87.79	87.86	91.41	87.94	85.42	85.11	85.42	85.58	93.7	93.85	93.7
125	OK287354_Rhinolophus_sinicus_Rs/KMC6_China_2020	87.08	87.16	87.08	86.92	87.16	87.71	87.63	87.71	87.71	89.44	87.71	88.81	88.81	87.94	87.86	87.94	87.94	87.94	87.94	87.94	87.94	87.86	87.86	88.1	88.18	88.26	88.1	88.1	88.57	88.57	88.57	88.57	89.83	89.68	90.78	90.78	91.65	87.94	88.1	92.36	88.18	85.5	84.79	85.42	85.42	94.17	94.41	94.09
126	KY417145_Rhinolophus_ferrumequinum_Rf4092_China_2012	86.21	86.29	86.21	86.05	86.29	87.16	87.08	87.16	87.16	89.2	87.16	87.94	87.94	87.39	87.47	87.63	87.63	87.63	87.63	87.63	87.63	87.55	87.71	87.79	87.86	87.63	87.63	87.79	87.86	87.86	87.86	87.86	89.2	89.13	90.15	90.15	91.02	87.47	87.86	91.73	87.94	85.26	84.71	85.19	85.19	93.62	93.85	93.54
127	RtVN21-193_Rhinolophus_thomasi_Vietnam_2021	87	87.08	87	86.84	87.08	87.63	87.55	87.63	87.63	89.52	87.63	88.89	88.89	87.79	87.86	87.94	87.94	87.94	87.94	87.94	87.94	87.86	87.71	87.94	88.18	87.94	87.94	87.94	88.65	88.65	88.65	88.65	90.15	89.91	90.94	90.94	91.8	87.63	88.34	92.2	88.42	85.26	84.71	85.19	85.34	94.41	94.56	94.25
128	RsVN21-195_Rhinolophus_siamensis_Vietnam_2021	87	87.08	87	86.84	87.08	87.71	87.63	87.71	87.71	89.6	87.71	88.97	88.97	87.86	87.86	87.94	87.94	87.94	87.94	87.94	87.94	87.86	87.71	88.02	88.18	88.02	87.94	87.94	88.73	88.73	88.73	88.73	90.07	89.83	90.86	90.86	91.73	87.71	88.34	92.12	88.42	85.26	84.71	85.19	85.26	94.33	94.48	94.17
129	DQ071615_Rhinolophus_pearsonii_Rp3_China_2004	87.6	87.68	87.6	87.44	87.68	87.84	87.76	87.84	87.84	89.42	87.84	88.94	88.94	88.07	87.99	87.91	87.91	87.91	87.91	87.91	87.91	87.84	88.15	88.23	88.15	88.23	88.23	88.23	89.02	89.02	89.02	89.02	90.13	89.97	90.92	90.92	91.94	88.15	88.31	92.18	88.39	85.62	84.91	85.39	85.31	94.23	94.39	93.92
130	OK017829_Rhinolophus_sinicus_GZ2021C_China_2021	86.97	87.05	86.97	86.81	87.05	87.36	87.28	87.36	87.36	89.49	87.36	88.7	88.7	87.76	87.36	87.68	87.68	87.68	87.68	87.68	87.68	87.6	87.52	87.76	87.84	87.91	87.76	87.76	88.47	88.47	88.47	88.47	89.65	89.49	90.28	90.28	91.71	87.68	87.68	91.86	87.76	85.62	85.07	85.78	85.47	93.76	93.92	93.44
131	OK017831_Rhinolophus_sinicus_GZ2021I_China_2021	86.97	87.05	86.97	86.81	87.05	87.36	87.28	87.36	87.36	89.49	87.36	88.7	88.7	87.76	87.36	87.68	87.68	87.68	87.68	87.68	87.68	87.6	87.52	87.76	87.84	87.91	87.76	87.76	88.47	88.47	88.47	88.47	89.65	89.49	90.28	90.28	91.71	87.68	87.68	91.86	87.76	85.62	85.07	85.78	85.47	93.76	93.92	93.44
132	OK017830_Rhinolophus_sinicus_GZ2021H_China_2021	86.81	86.89	86.81	86.65	86.89	87.52	87.44	87.52	87.52	89.57	87.52	88.78	88.78	87.6	87.52	87.52	87.52	87.52	87.52	87.52	87.52	87.44	87.84	87.91	87.99	87.91	87.91	87.91	88.55	88.55	88.55	88.55	89.57	89.42	90.21	90.21	91.63	87.6	87.68	92.02	87.76	85.39	84.52	85.15	84.99	93.92	94.08	93.76
133	RtVN21-192_Rhinolophus_thomasi_Vietnam_2021	87.2	87.28	87.2	87.05	87.28	87.6	87.52	87.6	87.6	89.02	87.6	89.02	89.02	87.91	87.99	87.68	87.68	87.68	87.68	87.68	87.68	87.6	87.52	87.84	87.91	88.07	87.76	87.84	89.02	89.02	89.02	89.02	89.89	89.81	90.44	90.44	91.63	87.84	88.15	92.58	88.23	85.31	84.83	85.23	85.23	93.6	93.76	93.44
134	RtVN21-197_Rhinolophus_thomasi_Vietnam_2021	87.2	87.28	87.2	87.05	87.28	87.6	87.52	87.6	87.6	88.94	87.6	89.1	89.1	87.99	88.07	87.6	87.6	87.6	87.6	87.6	87.6	87.52	87.44	87.76	87.68	87.99	87.68	87.76	88.94	88.94	88.94	88.94	89.73	89.73	90.52	90.52	91.55	87.84	88.23	92.81	88.31	84.83	84.83	84.99	84.83	93.68	93.84	93.52
135	RtVN21-200_Rhinolophus_thomasi_Vietnam_2021	87.2	87.28	87.2	87.05	87.28	87.6	87.52	87.6	87.6	88.94	87.6	89.1	89.1	87.99	88.07	87.6	87.6	87.6	87.6	87.6	87.6	87.52	87.44	87.76	87.68	87.99	87.68	87.76	88.94	88.94	88.94	88.94	89.73	89.73	90.52	90.52	91.55	87.84	88.23	92.81	88.31	84.83	84.83	84.99	84.83	93.68	93.84	93.52
136	RtVN21-201_Rhinolophus_thomasi_Vietnam_2021	87.2	87.28	87.2	87.05	87.28	87.6	87.52	87.6	87.6	88.94	87.6	89.1	89.1	87.99	88.07	87.6	87.6	87.6	87.6	87.6	87.6	87.52	87.44	87.76	87.68	87.99	87.68	87.76	88.94	88.94	88.94	88.94	89.73	89.73	90.52	90.52	91.55	87.84	88.23	92.81	88.31	84.83	84.83	84.99	84.83	93.68	93.84	93.52
137	RtVN21-29_Rhinolophus_thomasi_Vietnam_2021	87.28	87.36	87.28	87.12	87.36	87.68	87.6	87.68	87.68	89.18	87.68	88.94	88.94	88.39	88.31	87.76	87.76	87.76	87.76	87.76	87.76	87.68	87.91	88.07	88.15	88.23	87.99	88.07	88.86	88.86	88.86	88.86	89.57	89.49	90.13	90.13	91.23	87.99	88.47	92.42	88.55	85.39	84.52	85.23	84.91	93.52	93.68	93.21
138	KU973692_Rhinolophus_pusillus_F46_China_2012	86.92	87	86.92	86.76	87	87.71	87.63	87.71	87.71	89.52	87.71	88.42	88.42	88.26	87.86	88.02	88.02	88.02	88.02	88.02	88.02	87.94	88.26	88.49	88.26	88.34	88.18	88.34	88.42	88.42	88.42	88.42	89.91	89.76	90.7	90.7	91.73	88.26	88.02	93.14	88.1	85.74	84.87	85.34	85.26	93.85	94.01	93.7
139	OP963575_Rhinolophus_thomasi_BtSY1_China_2018	86.37	86.45	86.37	86.21	86.45	87.08	87	87.08	87.08	89.05	87.08	87.94	87.94	87.55	87	87.47	87.47	87.47	87.47	87.47	87.47	87.39	87.71	87.94	87.86	87.79	87.63	87.79	87.94	87.94	87.94	87.94	89.91	89.83	90.7	90.7	91.88	87.55	87.23	92.91	87.31	85.5	84.63	85.58	85.5	93.3	93.46	93.3
140	KF294457_Rhinolophus_monoceros_Longquan-140_China_2012	86.26	86.33	86.26	86.1	86.41	86.97	86.89	86.97	86.97	88.94	86.97	88.31	88.31	87.6	87.2	87.2	87.2	87.2	87.2	87.2	87.2	87.12	87.28	87.44	87.76	87.91	87.52	87.52	88.15	88.15	88.15	88.15	89.57	89.02	90.21	90.21	90.6	87.52	87.52	91.47	87.6	85.62	85.23	85.55	85.47	93.6	93.76	93.6
141	DQ022305_Rhinolophus_sinicus_HKU3-1_China_2005	87.05	87.12	87.05	86.89	87.2	87.44	87.36	87.44	87.44	89.42	87.44	88.78	88.78	88.31	87.52	87.84	87.84	87.84	87.84	87.84	87.84	87.76	87.99	87.99	88.07	88.63	88.07	88.07	88.39	88.39	88.39	88.39	89.57	89.1	90.21	90.21	91.23	88.15	88.15	91.55	88.07	85.31	84.68	85.23	85.15	93.68	93.84	93.36
142	DQ084200_Rhinolophus_sinicus_HKU3-3_China_2005	87.05	87.12	87.05	86.89	87.2	87.44	87.36	87.44	87.44	89.42	87.44	88.78	88.78	88.31	87.52	87.84	87.84	87.84	87.84	87.84	87.84	87.76	87.99	87.99	88.07	88.63	88.07	88.07	88.39	88.39	88.39	88.39	89.57	89.1	90.21	90.21	91.23	88.15	88.15	91.55	88.07	85.31	84.68	85.23	85.15	93.68	93.84	93.36
143	DQ084199_Rhinolophus_sinicus_HKU3-2_China_2005	87.2	87.28	87.2	87.05	87.36	87.44	87.36	87.44	87.44	89.34	87.44	88.78	88.78	88.31	87.52	87.84	87.84	87.84	87.84	87.84	87.84	87.76	87.99	87.99	88.07	88.63	88.07	88.07	88.39	88.39	88.39	88.39	89.57	89.1	90.21	90.21	91.23	88.15	88.15	91.71	88.07	85.31	84.68	85.07	84.99	93.84	94	93.52
144	GQ153539_Rhinolophus_sinicus_HKU3-4_China_2005	87.05	87.12	87.05	86.89	87.2	87.28	87.2	87.28	87.28	89.18	87.28	88.63	88.63	88.15	87.36	87.68	87.68	87.68	87.68	87.68	87.68	87.6	87.84	87.84	87.91	88.47	87.91	87.91	88.23	88.23	88.23	88.23	89.42	88.94	90.05	90.05	91.07	87.99	87.99	91.55	87.91	85.15	84.52	84.91	84.83	93.68	93.84	93.36
145	GQ153540_Rhinolophus_sinicus_HKU3-5_China_2005	87.05	87.12	87.05	86.89	87.2	87.28	87.2	87.28	87.28	89.18	87.28	88.63	88.63	88.15	87.36	87.68	87.68	87.68	87.68	87.68	87.68	87.6	87.84	87.84	87.91	88.47	87.91	87.91	88.23	88.23	88.23	88.23	89.42	88.94	90.05	90.05	91.07	87.99	87.99	91.55	87.91	85.15	84.52	84.91	84.83	93.68	93.84	93.36
146	GQ153541_Rhinolophus_sinicus_HKU3-6_China_2005	87.05	87.12	87.05	86.89	87.2	87.28	87.2	87.28	87.28	89.18	87.28	88.63	88.63	88.15	87.36	87.68	87.68	87.68	87.68	87.68	87.68	87.6	87.84	87.84	87.91	88.47	87.91	87.91	88.23	88.23	88.23	88.23	89.42	88.94	90.05	90.05	91.07	87.99	87.99	91.55	87.91	85.15	84.52	84.91	84.83	93.68	93.84	93.36
147	GQ153544_Rhinolophus_sinicus_HKU3-9_China_2006	87.05	87.12	87.05	86.89	87.2	87.28	87.2	87.28	87.28	89.26	87.28	88.63	88.63	88.15	87.36	87.68	87.68	87.68	87.68	87.68	87.68	87.6	87.84	87.84	87.91	88.47	87.91	87.91	88.23	88.23	88.23	88.23	89.42	88.94	90.05	90.05	91.07	87.99	87.99	91.55	87.91	84.99	84.36	84.76	84.68	93.52	93.68	93.21
148	GQ153545_Rhinolophus_sinicus_HKU3-10_China_2006	87.05	87.12	87.05	86.89	87.2	87.28	87.2	87.28	87.28	89.26	87.28	88.63	88.63	88.15	87.36	87.68	87.68	87.68	87.68	87.68	87.68	87.6	87.84	87.84	87.91	88.47	87.91	87.91	88.23	88.23	88.23	88.23	89.42	88.94	90.05	90.05	91.07	87.99	87.99	91.55	87.91	84.99	84.36	84.76	84.68	93.52	93.68	93.21
149	GQ153546_Rhinolophus_sinicus_HKU3-11_China_2007	87.05	87.12	87.05	86.89	87.2	87.28	87.2	87.28	87.28	89.26	87.28	88.63	88.63	88.15	87.36	87.68	87.68	87.68	87.68	87.68	87.68	87.6	87.84	87.84	87.91	88.47	87.91	87.91	88.23	88.23	88.23	88.23	89.42	88.94	90.05	90.05	91.07	87.99	87.99	91.55	87.91	84.99	84.36	84.76	84.68	93.52	93.68	93.21
150	GQ153548_Rhinolophus_sinicus_HKU3-13_China_2007	86.97	87.05	86.97	86.81	87.12	87.2	87.12	87.2	87.2	89.18	87.2	88.55	88.55	88.07	87.28	87.6	87.6	87.6	87.6	87.6	87.6	87.52	87.76	87.76	87.84	88.39	87.84	87.84	88.15	88.15	88.15	88.15	89.34	88.86	89.97	89.97	91	87.91	87.91	91.47	87.84	85.07	84.44	84.83	84.76	93.6	93.76	93.29
151	GQ153547_Rhinolophus_sinicus_HKU3-12_China_2007	86.89	86.97	86.89	86.73	87.05	87.12	87.05	87.12	87.12	89.02	87.12	88.47	88.47	87.99	87.2	87.52	87.52	87.52	87.52	87.52	87.52	87.44	87.68	87.68	87.76	88.31	87.76	87.76	88.07	88.07	88.07	88.07	89.26	88.78	89.89	89.89	90.92	87.84	87.84	91.39	87.76	84.99	84.36	84.76	84.68	93.52	93.68	93.21
152	GQ153542_Rhinolophus_sinicus_HKU3-7_China_2006	87.05	87.12	87.05	86.89	87.12	87.68	87.6	87.68	87.68	89.34	87.68	89.18	89.18	88.15	88.07	87.91	87.91	87.91	87.91	87.91	87.91	87.84	87.99	87.99	88.15	88.15	88.07	88.07	89.18	89.18	89.18	89.18	90.36	89.81	90.68	90.68	91.07	87.91	88.63	91.94	88.7	85.55	85.31	85.47	84.99	93.84	94	93.84
153	GQ153543_Rhinolophus_sinicus_HKU3-8_China_2006	87.05	87.12	87.05	86.89	87.12	87.68	87.6	87.68	87.68	89.34	87.68	89.18	89.18	88.15	88.07	87.91	87.91	87.91	87.91	87.91	87.91	87.84	87.99	87.99	88.15	88.15	88.07	88.07	89.18	89.18	89.18	89.18	90.36	89.81	90.68	90.68	91.07	87.91	88.63	91.94	88.7	85.55	85.31	85.47	84.99	93.84	94	93.84
154	OK017808_Rhinolophus_sinicus_FJ2021A_China_2021	86.73	86.81	86.73	86.57	86.89	87.84	87.76	87.84	87.84	89.73	87.84	88.63	88.63	88.31	87.68	87.84	87.84	87.84	87.84	87.84	87.84	87.76	88.07	88.31	88.23	88.63	88.31	88.31	88.63	88.63	88.63	88.63	90.05	89.57	90.84	90.84	91.31	88.31	87.91	91.79	87.99	85.39	84.68	85.07	85.15	93.68	93.84	93.52
155	OK017809_Rhinolophus_sinicus_FJ2021D_China_2021	87.12	87.2	87.12	86.97	87.2	87.6	87.52	87.6	87.6	89.34	87.6	88.78	88.78	87.91	87.84	87.52	87.52	87.52	87.52	87.52	87.52	87.44	87.76	87.91	87.91	88.23	87.99	87.99	88.47	88.47	88.47	88.47	89.97	89.34	90.76	90.76	91	87.76	87.99	91.71	88.07	85.47	84.6	84.99	84.91	93.84	94	93.68
156	OK017810_Rhinolophus_sinicus_FJ2021E_China_2021	87.05	87.12	87.05	86.89	87.12	87.52	87.44	87.52	87.52	89.26	87.52	88.7	88.7	87.84	87.76	87.44	87.44	87.44	87.44	87.44	87.44	87.36	87.68	87.84	87.84	88.15	87.91	87.91	88.39	88.39	88.39	88.39	89.89	89.26	90.68	90.68	90.92	87.68	87.91	91.63	87.99	85.39	84.52	84.91	84.83	93.76	93.92	93.6
157	OK017811_Rhinolophus_sinicus_FJ2021M_China_2021	87.12	87.2	87.12	86.97	87.2	87.6	87.52	87.6	87.6	89.34	87.6	88.78	88.78	87.91	87.84	87.52	87.52	87.52	87.52	87.52	87.52	87.44	87.76	87.91	87.91	88.23	87.99	87.99	88.47	88.47	88.47	88.47	89.97	89.34	90.76	90.76	91	87.76	87.99	91.71	88.07	85.47	84.6	84.99	84.91	93.84	94	93.68
158	OK017837_Rhinolophus_sinicus_JX2021C_China_2021	87.2	87.28	87.2	87.05	87.28	87.68	87.6	87.68	87.68	89.49	87.68	89.34	89.34	88.31	87.76	87.91	87.91	87.91	87.91	87.91	87.91	87.84	88.63	88.63	88.63	88.63	88.7	88.7	89.34	89.34	89.34	89.34	90.13	89.49	90.76	90.76	91.63	88.47	88.07	92.58	88.15	85.86	85.07	85.47	85.39	94.15	94.31	94
159	OK017807_Rhinolophus_sinicus_AH2021A_China_2021	86.41	86.49	86.41	86.26	86.49	87.44	87.36	87.44	87.44	89.42	87.44	88.23	88.23	87.91	87.52	87.52	87.52	87.52	87.52	87.52	87.52	87.44	87.68	87.76	87.76	88.15	87.84	87.84	88.23	88.23	88.23	88.23	89.18	88.7	89.97	89.97	90.84	87.91	87.99	91.39	88.07	85.78	84.91	85.47	85.55	93.6	93.76	93.29
160	OK017838_Rhinolophus_sinicus_JX2021G_China_2021	87.28	87.36	87.28	87.12	87.36	87.91	87.84	87.91	87.91	89.81	87.91	88.94	88.94	88.23	87.84	87.84	87.84	87.84	87.84	87.84	87.84	87.76	88.07	88.23	88.23	88.55	88.31	88.31	88.78	88.78	88.78	88.78	90.36	89.89	91	91	91.55	88.23	88.15	92.18	88.23	85.55	84.83	85.23	85.15	94.15	94.31	94
161	OK017840_Rhinolophus_sinicus_JX2021K_China_2021	86.57	86.65	86.57	86.41	86.65	87.44	87.36	87.44	87.44	89.26	87.44	88.39	88.39	87.76	87.36	87.84	87.84	87.84	87.84	87.84	87.84	87.76	87.76	87.91	87.91	88.07	87.99	87.99	88.39	88.39	88.39	88.39	89.42	89.1	90.21	90.21	91.07	87.76	87.68	91.63	87.76	85.39	84.68	85.07	84.99	93.68	93.84	93.52
162	OK017839_Rhinolophus_sinicus_JX2021J_China_2021	87.2	87.28	87.2	87.05	87.28	87.76	87.68	87.76	87.76	89.57	87.76	89.02	89.02	88.31	87.91	88.07	88.07	88.07	88.07	88.07	88.07	87.99	88.15	88.31	88.31	88.63	88.39	88.39	88.86	88.86	88.86	88.86	89.97	89.65	90.6	90.6	91.31	88.31	88.15	92.1	88.23	85.78	85.07	85.31	85.39	94.08	94.23	93.92
163	OK017844_Rhinolophus_sinicus_JX2021O_China_2021	87.12	87.2	87.12	86.97	87.2	87.76	87.68	87.76	87.76	89.65	87.76	88.78	88.78	87.91	87.68	87.52	87.52	87.52	87.52	87.52	87.52	87.44	87.76	88.07	87.91	88.23	88.15	88.15	88.63	88.63	88.63	88.63	90.05	89.57	90.68	90.68	91.39	87.91	87.99	92.02	88.07	85.39	84.52	84.91	84.83	94	94.15	93.84
164	OK017845_Rhinolophus_sinicus_JX2021P_China_2021	87.05	87.12	87.05	86.89	87.12	87.68	87.6	87.68	87.68	89.57	87.68	88.7	88.7	87.84	87.6	87.44	87.44	87.44	87.44	87.44	87.44	87.36	87.68	87.99	87.84	88.15	88.23	88.23	88.55	88.55	88.55	88.55	89.97	89.49	90.6	90.6	91.31	87.84	87.91	91.94	87.99	85.31	84.44	84.83	84.76	93.92	94.08	93.76
165	OK017802_Rhinolophus_sp_HB2020E_China_2020	86.89	86.97	86.89	86.73	86.97	87.52	87.44	87.52	87.52	89.34	87.52	88.7	88.7	87.99	87.76	88.07	88.07	88.07	88.07	88.07	88.07	87.99	87.99	88.15	88.31	88.31	88.23	88.23	89.02	89.02	89.02	89.02	90.05	89.89	91	91	91.55	87.84	88.07	91.94	88.15	86.02	85.55	86.1	86.02	94.08	94.23	93.92
166	OK017801_Rhinolophus_sp_HB2020D_China_2020	83.49	83.57	83.49	83.33	83.57	84.28	84.2	84.28	84.28	86.26	84.28	85.31	85.31	84.68	84.28	84.44	84.44	84.44	84.44	84.44	84.44	84.36	84.2	84.52	84.36	84.68	84.52	84.44	85.7	85.7	85.7	85.7	86.97	86.26	87.52	87.52	88.15	84.68	84.83	88.15	84.91	82.46	81.99	82.31	82.46	89.73	89.89	89.57
167	OK017836_Rhinolophus_sinicus_JX2021AC_China_2021	86.97	87.05	86.97	86.81	87.05	87.52	87.44	87.52	87.52	89.34	87.52	88.78	88.78	87.99	87.44	87.76	87.76	87.76	87.76	87.76	87.76	87.68	87.99	88.15	88.15	88.31	88.23	88.23	88.63	88.63	88.63	88.63	89.57	89.26	90.36	90.36	91.07	87.99	87.76	92.02	87.84	85.78	85.15	85.31	85.39	94.08	94.15	93.84
168	KJ473815_Rhinolophus_sinicus_GX2013_China_2013	86.6	86.68	86.6	86.45	86.68	87.39	87.31	87.39	87.39	89.36	87.39	88.18	88.18	87.31	87.08	87.16	87.16	87.16	87.16	87.16	87.16	87.08	87.23	87.31	87.23	87.47	87.31	87.31	87.94	87.94	87.94	87.94	89.36	89.13	90.15	90.15	91.02	87.31	87.71	91.8	87.79	84.79	84.08	84.24	84.24	93.93	94.09	93.62
169	OK017813_Rhinolophus_sinicus_GD2017G_China_2017	86.65	86.73	86.65	86.49	86.81	87.6	87.52	87.6	87.6	89.42	87.6	88.55	88.55	88.07	87.44	87.76	87.76	87.76	87.76	87.76	87.76	87.68	87.84	88.07	87.99	88.39	88.07	88.07	88.55	88.55	88.55	88.55	89.65	89.34	90.44	90.44	91.31	88.07	87.76	91.71	87.84	85.55	84.83	85.07	85.31	93.6	93.76	93.44
170	OK017819_Rhinolophus_sinicus_GD2017M_China_2017	86.65	86.73	86.65	86.49	86.81	87.6	87.52	87.6	87.6	89.42	87.6	88.55	88.55	88.07	87.44	87.76	87.76	87.76	87.76	87.76	87.76	87.68	87.84	88.07	87.99	88.39	88.07	88.07	88.55	88.55	88.55	88.55	89.65	89.34	90.44	90.44	91.31	88.07	87.76	91.71	87.84	85.55	84.83	85.07	85.31	93.6	93.76	93.44
171	OK017812_Rhinolophus_sinicus_GD2016B_China_2016	87.28	87.36	87.28	87.12	87.36	88.07	87.99	88.07	88.07	89.81	88.07	89.26	89.26	88.39	88.15	88.39	88.39	88.39	88.39	88.39	88.39	88.31	88.15	88.23	88.31	88.7	88.23	88.23	89.34	89.34	89.34	89.34	90.13	89.73	90.76	90.76	91.71	88.47	88.55	92.58	88.63	86.02	85.31	85.62	85.7	94.31	94.47	94.15
172	OK017814_Rhinolophus_sinicus_GD2017H_China_2017	86.97	87.05	86.97	86.81	87.05	87.36	87.28	87.36	87.36	89.34	87.36	88.86	88.86	87.99	87.44	87.6	87.6	87.6	87.6	87.6	87.6	87.52	87.68	87.68	87.68	88.15	87.76	87.76	88.31	88.31	88.31	88.31	89.42	88.94	90.21	90.21	91.07	87.68	87.91	91.47	87.84	85.47	84.6	85.15	85.07	93.52	93.68	93.21
173	OK017815_Rhinolophus_sinicus_GD2017I_China_2017	87.12	87.2	87.12	86.97	87.2	87.52	87.44	87.52	87.52	89.49	87.52	89.02	89.02	88.15	87.6	87.76	87.76	87.76	87.76	87.76	87.76	87.68	87.84	87.84	87.84	88.31	87.91	87.91	88.47	88.47	88.47	88.47	89.57	89.1	90.36	90.36	91.23	87.84	88.07	91.63	87.99	85.62	84.76	85.31	85.23	93.68	93.84	93.36
174	OK017816_Rhinolophus_sinicus_GD2017J_China_2017	87.12	87.2	87.12	86.97	87.2	87.52	87.44	87.52	87.52	89.49	87.52	89.02	89.02	88.15	87.6	87.76	87.76	87.76	87.76	87.76	87.76	87.68	87.84	87.84	87.84	88.31	87.91	87.91	88.47	88.47	88.47	88.47	89.57	89.1	90.36	90.36	91.23	87.84	88.07	91.63	87.99	85.62	84.76	85.31	85.23	93.68	93.84	93.36
175	OK017817_Rhinolophus_sinicus_GD2017K_China_2017	87.12	87.2	87.12	86.97	87.2	87.52	87.44	87.52	87.52	89.49	87.52	89.02	89.02	88.15	87.6	87.76	87.76	87.76	87.76	87.76	87.76	87.68	87.84	87.84	87.84	88.31	87.91	87.91	88.47	88.47	88.47	88.47	89.57	89.1	90.36	90.36	91.23	87.84	88.07	91.63	87.99	85.62	84.76	85.31	85.23	93.68	93.84	93.36
176	OK017818_Rhinolophus_sinicus_GD2017L_China_2017	87.12	87.2	87.12	86.97	87.2	87.52	87.44	87.52	87.52	89.49	87.52	89.02	89.02	88.15	87.6	87.76	87.76	87.76	87.76	87.76	87.76	87.68	87.84	87.84	87.84	88.31	87.91	87.91	88.47	88.47	88.47	88.47	89.57	89.1	90.36	90.36	91.23	87.84	88.07	91.63	87.99	85.62	84.76	85.31	85.23	93.68	93.84	93.36
177	OK017820_Rhinolophus_sinicus_GD2017N_China_2017	87.12	87.2	87.12	86.97	87.2	87.52	87.44	87.52	87.52	89.49	87.52	89.02	89.02	88.15	87.6	87.76	87.76	87.76	87.76	87.76	87.76	87.68	87.84	87.84	87.84	88.31	87.91	87.91	88.47	88.47	88.47	88.47	89.57	89.1	90.36	90.36	91.23	87.84	88.07	91.63	87.99	85.62	84.76	85.31	85.23	93.68	93.84	93.36
178	OK017821_Rhinolophus_sinicus_GD2017O_China_2017	86.97	87.05	86.97	86.81	87.05	87.36	87.28	87.36	87.36	89.34	87.36	88.86	88.86	87.99	87.44	87.6	87.6	87.6	87.6	87.6	87.6	87.52	87.68	87.68	87.68	88.15	87.76	87.76	88.31	88.31	88.31	88.31	89.42	88.94	90.21	90.21	91.07	87.68	87.91	91.47	87.84	85.47	84.6	85.15	85.07	93.52	93.68	93.21
179	MW681002_Rhinolophus_sinicus_Rs56_China_2020	86.89	86.97	86.89	86.73	87.05	87.52	87.44	87.52	87.52	89.57	87.52	88.86	88.86	88.23	87.44	87.76	87.76	87.76	87.76	87.76	87.76	87.68	87.84	87.91	87.84	88.39	87.91	87.91	88.47	88.47	88.47	88.47	89.49	89.18	90.28	90.28	91.47	87.91	87.91	91.23	87.84	85.55	84.68	85.23	85.31	93.52	93.68	93.21
180	OM240725_Rhinolophus_affinis_RaCH025_China_2020	86.57	86.65	86.57	86.41	86.73	87.68	87.6	87.68	87.68	89.49	87.68	88.55	88.55	88.07	87.44	87.76	87.76	87.76	87.76	87.76	87.76	87.68	87.84	88.07	87.99	88.39	88.07	88.07	88.7	88.7	88.7	88.7	89.57	89.26	90.36	90.36	91.23	88.07	87.76	91.63	87.84	85.55	84.91	85.07	85.31	93.68	93.84	93.52
181	OK017841_Rhinolophus_sinicus_JX2021L_China_2021	86.33	86.41	86.33	86.18	86.41	87.68	87.6	87.68	87.68	89.42	87.68	88.63	88.63	87.84	87.52	87.36	87.36	87.36	87.36	87.36	87.36	87.28	87.44	87.68	87.76	87.99	87.68	87.68	88.86	88.86	88.86	88.86	89.89	89.26	90.36	90.36	91.07	87.68	87.68	91.63	87.76	85.78	84.83	85.31	85.47	93.76	93.92	93.6
182	OK017843_Rhinolophus_sinicus_JX2021N_China_2021	87.2	87.28	87.2	87.05	87.28	87.99	87.91	87.99	87.99	89.89	87.99	88.63	88.63	88.31	87.91	88.23	88.23	88.23	88.23	88.23	88.23	88.15	88.39	88.78	88.78	88.63	88.55	88.55	88.94	88.94	88.94	88.94	90.28	89.97	90.76	90.76	91.39	88.47	87.99	92.34	88.07	85.47	84.68	85.15	85.07	94	94.15	93.84
183	OK017842_Rhinolophus_sinicus_JX2021M_China_2021	86.33	86.41	86.33	86.18	86.41	87.68	87.6	87.68	87.68	89.42	87.68	88.63	88.63	87.84	87.52	87.36	87.36	87.36	87.36	87.36	87.36	87.28	87.44	87.68	87.76	87.99	87.68	87.68	88.86	88.86	88.86	88.86	89.89	89.26	90.36	90.36	91.07	87.68	87.68	91.63	87.76	85.78	84.83	85.31	85.47	93.76	93.92	93.6
184	OK017823_Rhinolophus_sinicus_GD2017Q_China_2017	86.89	86.97	86.89	86.73	86.97	87.84	87.76	87.84	87.84	89.49	87.84	89.1	89.1	88.31	88.15	88.07	88.07	88.07	88.07	88.07	88.07	87.99	87.84	87.99	88.15	88.47	88.07	88.07	89.1	89.1	89.1	89.1	90.21	89.97	90.84	90.84	91.71	87.99	88.39	92.34	88.47	85.39	84.83	85.7	85.39	94.08	94.23	94.08
185	OK017822_Rhinolophus_sinicus_GD2017P_China_2017	86.89	86.97	86.89	86.73	86.97	87.84	87.76	87.84	87.84	89.49	87.84	89.1	89.1	88.31	88.15	88.07	88.07	88.07	88.07	88.07	88.07	87.99	87.84	87.99	88.15	88.47	88.07	88.07	89.1	89.1	89.1	89.1	90.21	89.97	90.84	90.84	91.71	87.99	88.39	92.34	88.47	85.39	84.83	85.7	85.39	94.08	94.23	94.08
186	OK017824_Rhinolophus_sinicus_GD2017W_China_2017	87.12	87.2	87.12	86.97	87.2	87.99	87.91	87.99	87.99	89.65	87.99	89.18	89.18	88.39	88.23	88.15	88.15	88.15	88.15	88.15	88.15	88.07	87.91	88.07	88.23	88.55	88.15	88.15	89.18	89.18	89.18	89.18	90.28	90.21	91.07	91.07	91.79	88.07	88.47	92.42	88.55	85.55	85.07	85.86	85.47	94.39	94.55	94.39
187	OK017827_Rhinolophus_sinicus_GD2019D_China_2019	87.44	87.52	87.44	87.28	87.52	88.07	87.99	88.07	88.07	89.65	88.07	89.18	89.18	88.78	88.47	88.23	88.23	88.23	88.23	88.23	88.23	88.15	88.31	88.47	88.47	88.94	88.55	88.55	88.86	88.86	88.86	88.86	90.92	90.52	91.15	91.15	91.94	88.31	88.7	92.65	88.78	85.78	84.99	85.7	85.39	94.23	94.39	94.23
188	OK017828_Rhinolophus_sinicus_GD2019E_China_2019	87.52	87.6	87.52	87.36	87.6	88.07	87.99	88.07	88.07	89.65	88.07	89.42	89.42	88.55	88.23	87.99	87.99	87.99	87.99	87.99	87.99	87.91	88.23	88.39	88.39	88.7	88.47	88.47	89.1	89.1	89.1	89.1	90.84	90.44	91.39	91.39	92.18	88.07	88.47	92.89	88.55	86.02	85.15	85.94	85.55	94.23	94.39	94.23
189	OK017825_Rhinolophus_sinicus_GD2019A_China_2019	87.23	87.31	87.23	87.08	87.31	87.86	87.79	87.86	87.86	89.44	87.86	89.2	89.2	88.34	88.02	88.1	88.1	88.1	88.1	88.1	88.1	88.02	88.02	88.18	88.18	88.49	88.26	88.26	88.89	88.89	88.89	88.89	90.31	90.23	91.25	91.25	91.96	88.02	88.26	92.67	88.34	85.58	84.87	85.5	85.11	93.93	94.09	93.93
190	OK017826_Rhinolophus_sinicus_GD2019B_China_2019	87.23	87.31	87.23	87.08	87.31	87.86	87.79	87.86	87.86	89.44	87.86	89.2	89.2	88.34	88.02	88.1	88.1	88.1	88.1	88.1	88.1	88.02	88.02	88.18	88.18	88.49	88.26	88.26	88.89	88.89	88.89	88.89	90.31	90.23	91.25	91.25	91.96	88.02	88.26	92.67	88.34	85.58	84.87	85.5	85.11	93.93	94.09	93.93
191	JX993987_Rhinolophus_pusillus_Rp/Shaanxi2011_China_2011	86.97	87.05	86.97	86.81	87.05	87.52	87.44	87.52	87.52	89.49	87.52	88.63	88.63	88.23	87.44	88.15	88.15	88.15	88.15	88.15	88.15	88.07	87.6	87.99	87.84	88.31	87.91	87.91	88.39	88.39	88.39	88.39	89.89	89.65	90.36	90.36	91.55	88.23	87.6	92.02	87.68	86.02	84.99	85.62	85.78	94.08	94.23	93.92
192	OK017846_Rhinolophus_sinicus_SC2018B_China_2016	87.05	87.12	87.05	86.89	87.12	87.36	87.28	87.36	87.36	89.34	87.36	88.63	88.63	87.91	87.6	87.99	87.99	87.99	87.99	87.99	87.99	87.91	87.84	88.31	88.15	88.23	88.07	88.07	88.31	88.31	88.31	88.31	89.89	89.73	90.68	90.68	91.55	87.91	87.84	91.63	87.76	85.15	85.07	85.39	85.31	93.76	93.92	93.6
193	DQ412043_Rhinolophus_macrotis_Rm1_China_2004	86.41	86.49	86.41	86.26	86.49	87.36	87.28	87.36	87.36	89.73	87.36	88.47	88.47	87.76	87.44	87.91	87.91	87.91	87.91	87.91	87.91	87.84	87.52	87.68	87.68	87.91	87.6	87.6	88.15	88.15	88.15	88.15	89.34	89.26	90.13	90.13	91	87.6	87.52	91.31	87.6	85.62	84.83	85.62	85.62	93.36	93.52	93.21
194	DQ648857_Rhinolophus_macrotis_BtCoV/279/2005_China_2004	85.94	86.02	85.94	85.78	86.02	86.89	86.81	86.89	86.89	89.42	86.89	87.99	87.99	87.28	86.97	87.44	87.44	87.44	87.44	87.44	87.44	87.36	87.05	87.2	87.2	87.44	87.12	87.12	87.68	87.68	87.68	87.68	88.86	88.78	89.65	89.65	90.68	87.12	87.05	91	87.12	85.15	84.36	85.15	85.15	92.89	93.05	92.73
195	OK017833_Rhinolophus_sinicus_HN2021D_China_2021	87.28	87.36	87.28	87.12	87.36	87.99	87.91	87.99	87.99	89.81	87.99	88.31	88.31	88.15	87.6	88.07	88.07	88.07	88.07	88.07	88.07	87.99	87.76	87.99	87.99	88.31	87.91	87.91	88.39	88.39	88.39	88.39	89.57	89.49	90.52	90.52	91.47	88.15	87.84	91.79	87.91	85.23	84.76	85.39	85.23	94.47	94.71	94.39
196	OK017860_Rhinolophus_siamensis_JX2021D_China_2021	86.89	86.97	86.89	86.73	86.97	87.76	87.68	87.76	87.76	89.81	87.76	88.31	88.31	88.07	87.52	87.99	87.99	87.99	87.99	87.99	87.99	87.91	87.68	87.91	87.91	88.23	87.84	87.84	88.23	88.23	88.23	88.23	89.18	89.1	90.13	90.13	91	87.91	87.76	91.31	87.84	85.07	84.6	85.07	85.07	94.15	94.39	93.92
197	OK017832_Rhinolophus_sinicus_HN2021C_China_2021	87.28	87.36	87.28	87.12	87.36	87.99	87.91	87.99	87.99	89.81	87.99	88.31	88.31	88.15	87.6	88.07	88.07	88.07	88.07	88.07	88.07	87.99	87.76	87.99	87.99	88.31	87.91	87.91	88.39	88.39	88.39	88.39	89.57	89.49	90.52	90.52	91.47	88.15	87.84	91.79	87.91	85.23	84.76	85.39	85.23	94.47	94.71	94.39
198	OK017859_Rhinolophus_siamensis_GX2019A_China_2019	87.6	87.68	87.6	87.44	87.68	88.07	87.99	88.07	88.07	89.65	88.07	89.49	89.49	88.63	88.31	88.07	88.07	88.07	88.07	88.07	88.07	87.99	88.15	88.31	88.31	88.78	88.39	88.39	89.02	89.02	89.02	89.02	90.76	90.36	91.31	91.31	92.26	88.15	88.55	92.81	88.63	86.1	85.23	86.02	85.62	94.31	94.47	94.31
199	KJ473814_Rhinolophus_sinicus_Rs-HuB2013_China_2013	86.73	86.81	86.73	86.57	86.81	87.52	87.44	87.52	87.52	89.65	87.52	88.78	88.78	88.23	87.6	88.23	88.23	88.23	88.23	88.23	88.23	88.15	87.99	88.31	88.31	88.7	88.23	88.23	88.47	88.47	88.47	88.47	89.81	89.73	90.44	90.44	91.47	88.23	87.84	92.18	87.91	86.18	85.39	86.18	86.1	93.52	93.76	93.6
200	MZ328294_Rhinolophus_sinicus__JSB_Rsin_China_2016	86.89	86.97	86.89	86.73	86.97	87.44	87.36	87.44	87.44	89.26	87.44	89.02	89.02	87.91	87.52	87.99	87.99	87.99	87.99	87.99	87.99	87.91	87.99	88.31	88.15	88.31	88.39	88.39	88.39	88.39	88.39	88.39	89.97	89.81	90.76	90.76	92.18	87.91	87.68	92.5	87.76	85.55	85.15	85.86	85.31	93.76	93.92	93.76
201	OK017834_Rhinolophus_sinicus_HN2021E_China_2021	86.89	86.97	86.89	86.73	86.97	87.28	87.2	87.28	87.28	89.18	87.28	88.78	88.78	88.07	87.76	87.84	87.84	87.84	87.84	87.84	87.84	87.76	87.99	88.39	88.23	88.55	88.47	88.47	88.47	88.47	88.47	88.47	89.73	89.65	90.44	90.44	91.79	88.07	88.07	92.5	88.15	85.7	85.07	85.47	85.23	93.84	94	93.52
202	OK017835_Rhinolophus_sinicus_HN2021F_China_2021	87.05	87.12	87.05	86.89	87.12	87.6	87.52	87.6	87.6	89.49	87.6	88.94	88.94	88.23	87.91	88.15	88.15	88.15	88.15	88.15	88.15	88.07	88.31	88.7	88.55	88.78	88.78	88.78	88.63	88.63	88.63	88.63	89.89	89.89	90.84	90.84	92.18	88.23	88.23	92.58	88.31	85.78	85.23	85.7	85.31	94.08	94.23	93.76
203	KY352407_Rhinolophus_sp_BtKY72_Kenya_2007	75.67	75.75	75.67	75.51	75.83	75.99	75.91	75.99	75.99	79.46	75.99	76.3	76.3	75.75	75.67	76.07	76.07	76.07	76.07	76.07	76.07	75.99	75.59	75.67	75.83	75.75	75.43	75.59	75.75	75.75	75.75	75.75	76.86	76.62	77.17	77.17	76.94	75.99	75.83	77.49	75.83	75.36	74.41	75.28	75.04	77.88	78.12	78.12
204	MT726043_Rhinolophus_sp_PREDICT/PDF-2386/OTBA40RSV_Uganda_2013	74.8	74.88	74.8	74.64	74.96	75.43	75.36	75.43	75.43	78.91	75.43	75.75	75.75	75.28	74.64	74.96	74.96	74.96	74.96	74.96	74.96	74.88	75.36	75.28	75.43	75.28	75.28	75.36	75.12	75.12	75.12	75.12	75.91	75.99	76.46	76.46	76.15	75.28	74.8	77.25	74.72	75.46	74.98	75.06	75.22	76.78	76.94	77.09
205	MT726044_Rhinolophus_sp_PREDICT/PDF-2370/OTBA35RSV_Uganda_2013	74.8	74.88	74.8	74.64	74.96	75.43	75.36	75.43	75.43	78.91	75.43	75.75	75.75	75.28	74.64	74.96	74.96	74.96	74.96	74.96	74.96	74.88	75.36	75.28	75.43	75.28	75.28	75.36	75.12	75.12	75.12	75.12	75.91	75.99	76.46	76.46	76.15	75.28	74.8	77.25	74.72	75.46	74.98	75.06	75.22	76.78	76.94	77.09
206	MT726045_Rhinolophus_sp_PREDICT/PRD-0038/AABSMF_Rwanda_2011	74.57	74.64	74.57	74.41	74.72	75.36	75.28	75.36	75.36	78.83	75.36	75.59	75.59	75.2	74.57	74.88	74.88	74.88	74.88	74.88	74.88	74.8	75.28	75.2	75.36	75.2	75.04	75.12	75.28	75.28	75.28	75.28	75.91	76.15	76.46	76.46	76.38	75.2	74.88	77.8	74.96	75.46	75.38	75.38	75.53	77.09	77.25	77.41
207	MZ190137_Rhinolophus_ferrumequinum_Khosta-1_Russia_2020	76.3	76.38	76.3	76.15	76.38	77.49	77.41	77.49	77.49	81.04	77.49	77.17	77.17	77.09	77.41	77.01	77.01	77.01	77.01	77.01	77.01	76.94	76.94	77.09	77.25	77.17	76.86	77.01	76.78	76.78	76.78	76.78	77.33	77.41	78.12	78.12	77.57	77.25	77.41	78.28	77.57	77.12	76.64	76.8	76.8	78.67	79.07	79.23
208	NC_014470_Rhinolophus_blasii_BM48-31/BGR/2008_Bulgaria_2008	75.2	75.28	75.2	75.04	75.28	75.83	75.75	75.83	75.83	80.02	75.83	76.46	76.46	76.07	76.22	76.54	76.54	76.54	76.54	76.54	76.54	76.46	76.3	76.38	76.62	76.38	76.07	76.22	75.75	75.75	75.75	75.75	75.83	75.83	76.62	76.62	76.46	76.07	76.07	77.25	76.22	75.77	76.17	76.33	76.33	76.62	77.01	77.17
209	MZ190138_Rhinolophus_hipposideros_Khosta-2_Russia_2020	76.15	76.22	76.15	75.99	76.3	76.3	76.22	76.3	76.3	80.33	76.3	76.62	76.62	75.91	76.07	75.99	75.99	75.99	75.99	75.99	75.99	75.91	75.75	75.75	75.99	76.07	75.51	75.59	76.15	76.15	76.07	76.15	76.15	76.3	76.62	76.62	76.22	75.99	75.67	76.54	75.67	76.33	76.33	76.72	76.56	76.78	77.01	76.86
210	MW719567_Rhinolophus_hipposideros_RhGB01_UK_2020	75.12	75.2	75.12	74.96	75.2	75.59	75.51	75.59	75.59	79.78	75.59	76.46	76.46	75.36	75.75	75.51	75.51	75.51	75.51	75.51	75.51	75.43	75.43	75.43	75.59	75.67	75.2	75.28	75.67	75.67	75.59	75.67	75.51	75.59	75.99	75.99	75.91	75.36	75.59	76.3	75.59	75.3	75.38	75.77	75.61	75.83	75.99	75.83
211	OP776338_Rhinolophus_hipposideros_RhGB02_UK_2021	74.96	75.04	74.96	74.8	75.04	75.36	75.28	75.36	75.36	79.62	75.36	76.38	76.38	75.28	75.51	75.43	75.43	75.43	75.43	75.43	75.43	75.36	75.36	75.36	75.51	75.59	75.12	75.2	75.67	75.67	75.59	75.67	75.2	75.28	75.67	75.67	75.75	75.28	75.36	76.15	75.36	75.22	75.46	75.69	75.69	75.67	75.83	75.67
212	OP776339_Rhinolophus_hipposideros_RhGB05_UK_2021	75.12	75.2	75.12	74.96	75.2	75.59	75.51	75.59	75.59	79.78	75.59	76.46	76.46	75.36	75.59	75.51	75.51	75.51	75.51	75.51	75.51	75.43	75.43	75.28	75.59	75.51	75.2	75.28	75.51	75.51	75.43	75.51	75.36	75.43	75.83	75.83	75.75	75.36	75.59	76.15	75.59	75.3	75.38	75.77	75.61	75.67	75.83	75.83
213	OP776340_Rhinolophus_hipposideros_RhGB05_UK_2021	75.36	75.43	75.36	75.2	75.43	75.75	75.67	75.75	75.75	80.02	75.75	76.7	76.7	75.67	75.75	75.83	75.83	75.83	75.83	75.83	75.83	75.75	75.75	75.59	75.91	75.83	75.51	75.59	75.75	75.75	75.67	75.75	75.59	75.67	76.07	76.07	75.99	75.67	75.75	76.46	75.75	75.22	75.46	75.85	75.69	75.75	75.91	75.91
214	OQ401247_Rhinolophus_ferrumequinum_RfGB01_UK_2021	75.36	75.43	75.36	75.2	75.43	75.75	75.67	75.75	75.75	80.02	75.75	76.7	76.7	75.67	75.75	75.83	75.83	75.83	75.83	75.83	75.83	75.75	75.75	75.59	75.91	75.83	75.51	75.59	75.75	75.75	75.67	75.75	75.59	75.67	76.07	76.07	75.99	75.67	75.75	76.46	75.75	75.22	75.46	75.85	75.69	75.75	75.91	75.91
215	OQ401252_Rhinolophus_hipposideros_RhGB08_UK_2021	75.36	75.43	75.36	75.2	75.43	75.75	75.67	75.75	75.75	80.02	75.75	76.7	76.7	75.67	75.75	75.83	75.83	75.83	75.83	75.83	75.83	75.75	75.75	75.59	75.91	75.83	75.51	75.59	75.75	75.75	75.67	75.75	75.59	75.67	76.07	76.07	75.99	75.67	75.75	76.46	75.75	75.22	75.46	75.85	75.69	75.75	75.91	75.91
216	OQ401249_Rhinolophus_ferrumequinum_RfGB02_UK_2021	75.28	75.36	75.28	75.12	75.36	75.67	75.59	75.67	75.67	79.94	75.67	76.62	76.62	75.59	75.67	75.75	75.75	75.75	75.75	75.75	75.75	75.67	75.67	75.51	75.83	75.75	75.43	75.51	75.67	75.67	75.59	75.67	75.51	75.59	75.99	75.99	75.91	75.59	75.67	76.38	75.67	75.14	75.38	75.77	75.61	75.67	75.83	75.83
217	OQ401248_Rhinolophus_hipposideros_RhGB07_UK_2020	75.36	75.43	75.36	75.2	75.43	75.75	75.67	75.75	75.75	79.94	75.75	76.62	76.62	75.51	75.91	75.75	75.75	75.75	75.75	75.75	75.75	75.67	75.59	75.59	75.75	75.83	75.36	75.43	75.83	75.83	75.75	75.83	75.75	75.83	76.22	76.22	76.15	75.51	75.75	76.54	75.75	75.61	75.69	76.01	75.85	75.99	76.15	75.99
218	EPI_ISL_1699444_Rhinolophus_stheno_RsYN04_China_2020	75.95	76.03	76.11	75.79	76.03	76.54	76.46	76.54	76.54	80.49	76.54	76.46	76.46	76.7	76.38	76.54	76.54	76.54	76.54	76.54	76.54	76.46	76.94	76.86	76.78	76.62	76.38	76.62	76.22	76.22	76.3	76.22	76.38	76.22	76.7	76.7	77.25	76.46	76.3	77.25	76.38	76.95	76.79	77.27	76.32	77.3	77.46	77.3
219	EPI_ISL_1699445_Rhinolophus_malayanus_RmYN05_China_2020	75.95	76.03	76.11	75.79	76.03	76.54	76.46	76.54	76.54	80.49	76.54	76.46	76.46	76.7	76.38	76.54	76.54	76.54	76.54	76.54	76.54	76.46	76.94	76.86	76.78	76.62	76.38	76.62	76.22	76.22	76.3	76.22	76.38	76.22	76.7	76.7	77.25	76.46	76.3	77.25	76.38	76.95	76.79	77.27	76.32	77.3	77.46	77.3
220	EPI_ISL_1699448_Rhinolophus_malayanus_RmYN08_China_2020	75.95	76.03	76.11	75.79	76.03	76.54	76.46	76.54	76.54	80.49	76.54	76.46	76.46	76.7	76.38	76.54	76.54	76.54	76.54	76.54	76.54	76.46	76.94	76.86	76.78	76.62	76.38	76.62	76.22	76.22	76.3	76.22	76.38	76.22	76.7	76.7	77.25	76.46	76.3	77.25	76.38	76.95	76.79	77.27	76.32	77.3	77.46	77.3
221	OL674076_Rhinolophus_stheno_Rs7907_China_2015	76.19	76.27	76.35	76.03	76.27	76.38	76.3	76.38	76.38	80.33	76.38	76.46	76.46	76.54	76.22	76.22	76.22	76.22	76.22	76.22	76.22	76.15	76.62	76.7	76.62	76.46	76.22	76.46	76.22	76.22	76.22	76.22	76.3	76.15	76.62	76.62	77.25	76.3	76.15	77.17	76.22	76.79	76.63	77.03	76.08	77.3	77.46	77.15
222	OL674075_Rhinolophus_stheno_Rs7905_China_2015	76.19	76.27	76.35	76.03	76.27	76.38	76.3	76.38	76.38	80.33	76.38	76.46	76.46	76.54	76.22	76.22	76.22	76.22	76.22	76.22	76.22	76.15	76.62	76.7	76.62	76.46	76.22	76.46	76.22	76.22	76.22	76.22	76.3	76.15	76.62	76.62	77.25	76.3	76.15	77.17	76.22	76.79	76.63	77.03	76.08	77.3	77.46	77.15
223	OL674074_Rhinolophus_stheno_Rs7896_China_2015	76.19	76.27	76.35	76.03	76.27	76.38	76.3	76.38	76.38	80.33	76.38	76.46	76.46	76.54	76.22	76.22	76.22	76.22	76.22	76.22	76.22	76.15	76.62	76.7	76.62	76.46	76.22	76.46	76.22	76.22	76.22	76.22	76.3	76.15	76.62	76.62	77.25	76.3	76.15	77.17	76.22	76.79	76.63	77.03	76.08	77.3	77.46	77.15
224	OL674080_Rhinolophus_stheno_Rs7931_China_2015	76.19	76.27	76.35	76.03	76.27	76.38	76.3	76.38	76.38	80.33	76.38	76.46	76.46	76.54	76.22	76.22	76.22	76.22	76.22	76.22	76.22	76.15	76.62	76.7	76.62	76.46	76.22	76.46	76.22	76.22	76.22	76.22	76.3	76.15	76.62	76.62	77.25	76.3	76.15	77.17	76.22	76.79	76.63	77.03	76.08	77.3	77.46	77.15
225	OL674078_Rhinolophus_stheno_Rs7921_China_2015	76.19	76.27	76.35	76.03	76.27	76.38	76.3	76.38	76.38	80.33	76.38	76.46	76.46	76.54	76.22	76.22	76.22	76.22	76.22	76.22	76.22	76.15	76.62	76.7	76.62	76.46	76.22	76.46	76.22	76.22	76.22	76.22	76.3	76.15	76.62	76.62	77.25	76.3	76.15	77.17	76.22	76.79	76.63	77.03	76.08	77.3	77.46	77.15
226	OL674077_Rhinolophus_affinis_Ra7909_China_2015	76.19	76.27	76.35	76.03	76.27	76.38	76.3	76.38	76.38	80.33	76.38	76.46	76.46	76.54	76.22	76.22	76.22	76.22	76.22	76.22	76.22	76.15	76.62	76.7	76.62	76.46	76.22	76.46	76.22	76.22	76.22	76.22	76.3	76.15	76.62	76.62	77.25	76.3	76.15	77.17	76.22	76.79	76.63	77.03	76.08	77.3	77.46	77.15
227	OL674081_Rhinolophus_stheno_Rs7952_China_2015	76.11	76.19	76.27	75.95	76.19	76.3	76.22	76.3	76.3	80.25	76.3	76.38	76.38	76.46	76.15	76.15	76.15	76.15	76.15	76.15	76.15	76.07	76.54	76.62	76.54	76.38	76.15	76.38	76.15	76.15	76.15	76.15	76.22	76.07	76.54	76.54	77.17	76.22	76.07	77.09	76.15	76.71	76.56	76.95	76	77.23	77.38	77.07
228	OL674079_Rhinolophus_stheno_Rs7924_China_2015	76.19	76.27	76.35	76.03	76.27	76.38	76.3	76.38	76.38	80.33	76.38	76.46	76.46	76.54	76.22	76.22	76.22	76.22	76.22	76.22	76.22	76.15	76.62	76.7	76.62	76.46	76.22	76.46	76.22	76.22	76.22	76.22	76.3	76.15	76.62	76.62	77.25	76.3	76.15	77.17	76.22	76.79	76.63	77.03	76.08	77.3	77.46	77.15
[truncated: 180 more columns]

## Sheet: S-NTD nt
		1	2	3	4	5	6	7	8	9	10	11	12	13	14	15	16	17	18	19	20	21	22	23	24	25	26	27	28	29	30	31	32	33	34	35	36	37	38	39	40	41	42	43	44	45	46	47	48
1	EPI_ISL_410538_Manis_javanica_Guangxi-P4L_China_2017	100	99.77	99.89	99.66	99.21	66.1	65.98	67.24	66.1	66.1	66.1	52.67	52.67	64.73	76.76	77.55	77.55	77.44	77.55	77.55	77.55	77.55	65.07	65.42	77.66	45.61	45.72	45.72	46.17	50.45	57.32	48.31	65.42	64.85	65.07	65.19	65.42	64.96	65.19	64.51	78.12	49.94	50.06	56.12	58.96	54.38	54.38	53.81
2	EPI_ISL_410539_Manis_javanica_Guangxi-P1E_China_2017	99.77	100	99.89	99.66	99.21	66.21	66.1	67.35	66.21	66.21	66.21	52.79	52.79	64.85	76.53	77.32	77.32	77.21	77.32	77.32	77.32	77.32	65.19	65.53	77.55	45.72	45.83	45.83	46.28	50.56	57.43	48.42	65.53	64.96	65.19	65.3	65.53	65.07	65.3	64.62	77.89	50.06	50.17	56.24	58.84	54.49	54.49	53.81
3	EPI_ISL_410540_Manis_javanica_Guangxi-P5L_China_2017	99.89	99.89	100	99.77	99.32	66.1	65.98	67.24	66.1	66.1	66.1	52.67	52.67	64.73	76.64	77.44	77.44	77.32	77.44	77.44	77.44	77.44	65.07	65.42	77.66	45.61	45.72	45.72	46.17	50.45	57.32	48.31	65.42	64.85	65.07	65.19	65.42	64.96	65.19	64.51	78	49.94	50.06	56.12	58.84	54.38	54.38	53.81
4	EPI_ISL_410541_Manis_javanica_Guangxi-P5E_China_2017	99.66	99.66	99.77	100	99.09	65.98	65.87	67.12	65.98	65.98	65.98	52.67	52.67	64.96	76.64	77.66	77.66	77.55	77.66	77.66	77.66	77.66	64.96	65.3	77.66	45.61	45.72	45.72	46.17	50.45	57.32	48.31	65.64	65.07	65.3	65.42	65.64	65.19	65.42	64.73	78	49.94	50.06	56.12	58.84	54.27	54.27	53.7
5	EPI_ISL_410542_Manis_javanica_Guangxi-P2V_China_2017	99.21	99.21	99.32	99.09	100	66.1	65.99	67.23	66.1	66.1	66.1	52.61	52.61	64.74	77.21	77.89	77.89	77.78	77.89	77.89	77.89	77.89	64.97	65.31	78.12	45.3	45.41	45.41	45.86	50.11	56.94	47.99	65.42	64.85	65.08	65.19	65.42	64.85	65.19	64.51	78.46	49.78	49.89	56.05	58.64	54.2	54.2	53.63
6	EPI_ISL_410721_Manis_javanica_Guangdong-1_China_2019	66.1	66.21	66.1	65.98	66.1	100	99.88	100	100	100	100	54.37	54.37	79.93	64.17	64.06	64.06	63.95	64.06	64.06	64.06	64.06	85.7	86.04	65.31	47.96	48.3	48.3	47.85	52.04	58.84	49.43	79.93	79.93	78.89	79.01	79.01	79.58	79.93	79.82	65.53	50.06	50.51	61.68	59.64	53.1	53.1	52.18
7	EPI_ISL_471470_Manis_javanica_Guangdong-SM79-9_China_2019	65.98	66.1	65.98	65.87	65.99	99.88	100	99.88	99.88	99.88	99.88	54.37	54.37	79.82	64.17	64.06	64.06	63.95	64.06	64.06	64.06	64.06	85.58	85.93	65.19	47.85	48.19	48.19	47.73	52.04	58.73	49.32	79.82	79.82	78.78	78.89	78.89	79.47	79.82	79.7	65.42	50.06	50.51	61.68	59.64	52.99	52.99	52.07
8	EPI_ISL_471467_Manis_javanica_Guangdong-A22-2_China_2019	67.24	67.35	67.24	67.12	67.23	100	99.88	100	100	100	100	55.98	55.98	80.39	65.42	65.31	65.31	65.19	65.31	65.31	65.31	65.31	86.04	86.39	66.67	49.55	49.77	49.77	49.43	53.63	60.43	50.79	80.16	80.16	79.35	79.47	79.35	79.93	80.39	80.28	66.89	51.99	52.45	63.38	60.88	54.6	54.6	53.79
9	EPI_ISL_471469_Manis_javanica_Guangdong-SM44-9_China_2019	66.1	66.21	66.1	65.98	66.1	100	99.88	100	100	100	100	54.37	54.37	79.93	64.17	64.06	64.06	63.95	64.06	64.06	64.06	64.06	85.7	86.04	65.31	47.96	48.3	48.3	47.85	52.04	58.84	49.43	79.93	79.93	78.89	79.01	79.01	79.58	79.93	79.82	65.53	50.06	50.51	61.68	59.64	53.1	53.1	52.18
10	EPI_ISL_471468_Manis_javanica_Guangdong-FM45-9_China_2019	66.1	66.21	66.1	65.98	66.1	100	99.88	100	100	100	100	54.37	54.37	79.93	64.17	64.06	64.06	63.95	64.06	64.06	64.06	64.06	85.7	86.04	65.31	47.96	48.3	48.3	47.85	52.04	58.84	49.43	79.93	79.93	78.89	79.01	79.01	79.58	79.93	79.82	65.53	50.06	50.51	61.68	59.64	53.1	53.1	52.18
11	MT121216_Manis_javanica_MP789_China_2019	66.1	66.21	66.1	65.98	66.1	100	99.88	100	100	100	100	54.37	54.37	79.93	64.17	64.06	64.06	63.95	64.06	64.06	64.06	64.06	85.7	86.04	65.31	47.96	48.3	48.3	47.85	52.04	58.84	49.43	79.93	79.93	78.89	79.01	79.01	79.58	79.93	79.82	65.53	50.06	50.51	61.68	59.64	53.1	53.1	52.18
12	EPI_ISL_852604_Rhinolophus_shameli_RShSTT182_Cambodia_2010	52.67	52.79	52.67	52.67	52.61	54.37	54.37	55.98	54.37	54.37	54.37	100	100	52.18	53.06	53.74	53.74	53.63	53.74	53.74	53.74	53.74	53.79	53.91	54.76	52.61	52.73	52.73	51.68	55.52	62.6	53.54	53.22	53.33	52.64	52.76	52.76	52.53	52.18	51.95	53.85	49.23	49.35	53.64	52.82	75.44	75.44	75.09
13	EPI_ISL_852605_Rhinolophus_shameli_RShSTT200_Cambodia_2010	52.67	52.79	52.67	52.67	52.61	54.37	54.37	55.98	54.37	54.37	54.37	100	100	52.18	53.06	53.74	53.74	53.63	53.74	53.74	53.74	53.74	53.79	53.91	54.76	52.61	52.73	52.73	51.68	55.52	62.6	53.54	53.22	53.33	52.64	52.76	52.76	52.53	52.18	51.95	53.85	49.23	49.35	53.64	52.82	75.44	75.44	75.09
14	EPI_ISL_1699446_Rhinolophus_pusillus_RpYN06_China_2020	64.73	64.85	64.73	64.96	64.74	79.93	79.82	80.39	79.93	79.93	79.93	52.18	52.18	100	63.61	63.04	63.04	62.93	63.04	63.04	63.04	63.04	78.43	78.89	64.29	48.87	48.87	48.87	48.87	52.72	60.66	50.68	91.81	92.39	91.12	91.23	92.5	97.12	97	98.04	65.08	49.94	50.28	61.79	58.62	54.94	54.94	54.14
15	EPI_ISL_402131_Rhinolophus_affinis_RaTG13_China_2013	76.76	76.53	76.64	76.64	77.21	64.17	64.17	65.42	64.17	64.17	64.17	53.06	53.06	63.61	100	94.33	94.33	94.22	94.33	94.33	94.33	94.33	65.42	65.42	92.86	45.75	46.31	46.31	45.53	49.55	57.05	47.87	64.06	64.4	63.72	63.83	63.15	63.38	63.61	63.49	93.42	50.45	50.56	59.1	59.44	53.85	53.85	53.51
16	EPI_ISL_402123_Human_Wuhan/IPBCAMS-WH-01/2019_China_2019	77.55	77.32	77.44	77.66	77.89	64.06	64.06	65.31	64.06	64.06	64.06	53.74	53.74	63.04	94.33	100	100	99.89	100	100	100	100	64.29	64.29	94.33	44.97	45.53	45.53	45.19	49.33	56.49	47.43	63.95	63.72	63.27	63.15	62.7	63.15	63.15	63.38	94.9	51.01	50.89	58.98	59.66	53.4	53.4	52.83
17	EPI_ISL_406798_Human_Wuhan/WH01/2019_China_2019	77.55	77.32	77.44	77.66	77.89	64.06	64.06	65.31	64.06	64.06	64.06	53.74	53.74	63.04	94.33	100	100	99.89	100	100	100	100	64.29	64.29	94.33	44.97	45.53	45.53	45.19	49.33	56.49	47.43	63.95	63.72	63.27	63.15	62.7	63.15	63.15	63.38	94.9	51.01	50.89	58.98	59.66	53.4	53.4	52.83
18	EPI_ISL_402132_Human_Wuhan/HBCDC-HB-01/2019_China_2019	77.44	77.21	77.32	77.55	77.78	63.95	63.95	65.19	63.95	63.95	63.95	53.63	53.63	62.93	94.22	99.89	99.89	100	99.89	99.89	99.89	99.89	64.17	64.17	94.22	44.85	45.41	45.41	45.08	49.22	56.38	47.32	63.83	63.61	63.15	63.04	62.59	63.04	63.04	63.27	94.78	51.01	50.89	58.87	59.55	53.29	53.29	52.72
19	EPI_ISL_402119_Human_Wuhan/IVDC-HB-01/2019_China_2019	77.55	77.32	77.44	77.66	77.89	64.06	64.06	65.31	64.06	64.06	64.06	53.74	53.74	63.04	94.33	100	100	99.89	100	100	100	100	64.29	64.29	94.33	44.97	45.53	45.53	45.19	49.33	56.49	47.43	63.95	63.72	63.27	63.15	62.7	63.15	63.15	63.38	94.9	51.01	50.89	58.98	59.66	53.4	53.4	52.83
20	EPI_ISL_408514_Huanan_Seafood_Market_IVDC-HBF13-20_China_2020	77.55	77.32	77.44	77.66	77.89	64.06	64.06	65.31	64.06	64.06	64.06	53.74	53.74	63.04	94.33	100	100	99.89	100	100	100	100	64.29	64.29	94.33	44.97	45.53	45.53	45.19	49.33	56.49	47.43	63.95	63.72	63.27	63.15	62.7	63.15	63.15	63.38	94.9	51.01	50.89	58.98	59.66	53.4	53.4	52.83
21	EPI_ISL_529214_Human_Wuhan/IME-WH02/2019_China_2019	77.55	77.32	77.44	77.66	77.89	64.06	64.06	65.31	64.06	64.06	64.06	53.74	53.74	63.04	94.33	100	100	99.89	100	100	100	100	64.29	64.29	94.33	44.97	45.53	45.53	45.19	49.33	56.49	47.43	63.95	63.72	63.27	63.15	62.7	63.15	63.15	63.38	94.9	51.01	50.89	58.98	59.66	53.4	53.4	52.83
22	EPI_ISL_408515_Huanan_Seafood_Market_IVDC-HBF13-21_China_2020	77.55	77.32	77.44	77.66	77.89	64.06	64.06	65.31	64.06	64.06	64.06	53.74	53.74	63.04	94.33	100	100	99.89	100	100	100	100	64.29	64.29	94.33	44.97	45.53	45.53	45.19	49.33	56.49	47.43	63.95	63.72	63.27	63.15	62.7	63.15	63.15	63.38	94.9	51.01	50.89	58.98	59.66	53.4	53.4	52.83
23	MZ937003_Rhinolophus_marshalli_BANAL-20-236_Laos_2020	65.07	65.19	65.07	64.96	64.97	85.7	85.58	86.04	85.7	85.7	85.7	53.79	53.79	78.43	65.42	64.29	64.29	64.17	64.29	64.29	64.29	64.29	100	97.35	66.55	49.21	49.43	49.43	48.07	52.27	60.09	50.45	80.39	80.51	80.62	80.74	79.35	77.97	78.66	78.2	65.53	48.92	48.69	62.13	60.09	55.4	55.4	55.29
24	MZ937001_Rhinolophus_pusillus_BANAL-20-103_Laos_2020	65.42	65.53	65.42	65.3	65.31	86.04	85.93	86.39	86.04	86.04	86.04	53.91	53.91	78.89	65.42	64.29	64.29	64.17	64.29	64.29	64.29	64.29	97.35	100	66.1	48.87	48.87	48.87	47.62	51.81	60.2	49.77	80.16	80.62	80.39	80.51	79.47	78.66	79.12	78.66	65.53	49.03	49.03	62.7	60.2	55.17	55.17	55.29
25	MZ937000_Rhinolophus_malayanus_BANAL-20-52_Laos_2020	77.66	77.55	77.66	77.66	78.12	65.31	65.19	66.67	65.31	65.31	65.31	54.76	54.76	64.29	92.86	94.33	94.33	94.22	94.33	94.33	94.33	94.33	66.55	66.1	100	46.76	47.32	47.32	46.87	50.67	57.94	49.55	65.31	64.63	64.4	64.51	63.83	64.17	64.17	64.4	95.58	50.45	50.34	59.44	59.32	54.42	54.42	54.2
26	EPI_ISL_412977_Rhinolophus_malayanus_RmYN02_China_2019	45.61	45.72	45.61	45.61	45.3	47.96	47.85	49.55	47.96	47.96	47.96	52.61	52.61	48.87	45.75	44.97	44.97	44.85	44.97	44.97	44.97	44.97	49.21	48.87	46.76	100	97.68	97.8	94.26	92.31	94.26	92.31	47.73	48.64	48.07	47.96	48.41	48.98	48.53	48.53	46.42	54.24	54.12	49.14	48.2	51.5	51.5	51.04
27	MZ937004_Rhinolophus_malayanus_BANAL-20-247_Laos_2020	45.72	45.83	45.72	45.72	45.41	48.3	48.19	49.77	48.3	48.3	48.3	52.73	52.73	48.87	46.31	45.53	45.53	45.41	45.53	45.53	45.53	45.53	49.43	48.87	47.32	97.68	100	99.88	93.41	91.7	93.53	91.94	47.73	48.64	48.07	47.96	48.41	48.98	48.53	48.53	46.98	53.76	53.64	49.26	48.08	51.62	51.62	51.16
28	MZ937002_Rhinolophus_malayanus_BANAL-20-116_Laos_2020	45.72	45.83	45.72	45.72	45.41	48.3	48.19	49.77	48.3	48.3	48.3	52.73	52.73	48.87	46.31	45.53	45.53	45.41	45.53	45.53	45.53	45.53	49.43	48.87	47.32	97.8	99.88	100	93.53	91.82	93.65	92.06	47.73	48.64	48.07	47.96	48.41	48.98	48.53	48.53	46.98	53.76	53.64	49.26	48.08	51.62	51.62	51.16
29	MW251308_Rhinolophus_acuminatus_RacCS203_Thailand_2020	46.17	46.28	46.17	46.17	45.86	47.85	47.73	49.43	47.85	47.85	47.85	51.68	51.68	48.87	45.53	45.19	45.19	45.08	45.19	45.19	45.19	45.19	48.07	47.62	46.87	94.26	93.41	93.53	100	97.44	97.31	96.95	48.07	48.07	47.39	47.28	48.75	48.75	48.53	48.53	46.64	53.52	53.41	48.45	47.27	51.27	51.27	50.58
30	MW251310_Rhinolophus_acuminatus_RacCS253_Thailand_2020	50.45	50.56	50.45	50.45	50.11	52.04	52.04	53.63	52.04	52.04	52.04	55.52	55.52	52.72	49.55	49.33	49.33	49.22	49.33	49.33	49.33	49.33	52.27	51.81	50.67	92.31	91.7	91.82	97.44	100	94.99	94.75	51.93	51.81	51.81	51.7	52.83	52.61	52.38	52.38	50.34	56.27	56.03	52.23	51.1	54.28	54.28	53.7
31	MW251309_Rhinolophus_acuminatus_RacCS224_Thailand_2020	57.32	57.43	57.32	57.32	56.94	58.84	58.73	60.43	58.84	58.84	58.84	62.6	62.6	60.66	57.05	56.49	56.49	56.38	56.49	56.49	56.49	56.49	60.09	60.2	57.94	94.26	93.53	93.65	97.31	94.99	100	97.68	60.09	60.09	59.3	59.18	60.43	60.77	60.54	60.43	57.72	65.59	65.47	60.71	60.63	62.38	62.38	61.81
32	MW251312_Rhinolophus_acuminatus_RacCS271_Thailand_2020	48.31	48.42	48.31	48.31	47.99	49.43	49.32	50.79	49.43	49.43	49.43	53.54	53.54	50.68	47.87	47.43	47.43	47.32	47.43	47.43	47.43	47.43	50.45	49.77	49.55	92.31	91.94	92.06	96.95	94.75	97.68	100	49.66	49.77	49.32	49.21	50.68	50.45	50.34	50.45	48.88	54.84	54.84	51.78	51.1	53.59	53.59	53.24
33	MG772933_Rhinolophus_pusillus_bat-SL-CoVZC45_China_2017	65.42	65.53	65.42	65.64	65.42	79.93	79.82	80.16	79.93	79.93	79.93	53.22	53.22	91.81	64.06	63.95	63.95	63.83	63.95	63.95	63.95	63.95	80.39	80.16	65.31	47.73	47.73	47.73	48.07	51.93	60.09	49.66	100	95.73	93.89	94	94.81	92.16	92.39	91.12	65.53	50.28	50.51	60.54	58.73	54.83	54.83	54.14
34	MG772934_Rhinolophus_pusillus_bat-SL-CoVZXC21_China_2015	64.85	64.96	64.85	65.07	64.85	79.93	79.82	80.16	79.93	79.93	79.93	53.33	53.33	92.39	64.4	63.72	63.72	63.61	63.72	63.72	63.72	63.72	80.51	80.62	64.63	48.64	48.64	48.64	48.07	51.81	60.09	49.77	95.73	100	93.77	93.89	93.89	92.27	92.27	91.7	64.85	49.83	50.17	61.22	58.28	55.4	55.4	54.71
35	OK017803_Rhinolophus_pusillus_HN2021A_China_2021	65.07	65.19	65.07	65.3	65.08	78.89	78.78	79.35	78.89	78.89	78.89	52.64	52.64	91.12	63.72	63.27	63.27	63.15	63.27	63.27	63.27	63.27	80.62	80.39	64.4	48.07	48.07	48.07	47.39	51.81	59.3	49.32	93.89	93.77	100	99.88	92.73	90.54	90.54	90.66	64.06	50.28	50.4	60.32	58.28	55.17	55.17	54.48
36	OK017804_Rhinolophus_pusillus_HN2021B_China_2021	65.19	65.3	65.19	65.42	65.19	79.01	78.89	79.47	79.01	79.01	79.01	52.76	52.76	91.23	63.83	63.15	63.15	63.04	63.15	63.15	63.15	63.15	80.74	80.51	64.51	47.96	47.96	47.96	47.28	51.7	59.18	49.21	94	93.89	99.88	100	92.85	90.66	90.66	90.77	64.17	50.28	50.4	60.43	58.39	55.29	55.29	54.6
37	OK017805_Rhinolophus_pusillus_HN2021G_China_2021	65.42	65.53	65.42	65.64	65.42	79.01	78.89	79.35	79.01	79.01	79.01	52.76	52.76	92.5	63.15	62.7	62.7	62.59	62.7	62.7	62.7	62.7	79.35	79.47	63.83	48.41	48.41	48.41	48.75	52.83	60.43	50.68	94.81	93.89	92.73	92.85	100	92.62	92.39	91.93	64.06	50.74	50.97	60.09	58.05	55.29	55.29	54.83
38	EPI_ISL_1098866_Rhinolophus_blythi_PrC31_China_2018	64.96	65.07	64.96	65.19	64.85	79.58	79.47	79.93	79.58	79.58	79.58	52.53	52.53	97.12	63.38	63.15	63.15	63.04	63.15	63.15	63.15	63.15	77.97	78.66	64.17	48.98	48.98	48.98	48.75	52.61	60.77	50.45	92.16	92.27	90.54	90.66	92.62	100	97.35	96.54	64.85	50.17	50.51	61.45	58.96	54.83	54.83	54.48
39	OK017806_Rhinolophus_pusillus_YN2021_China_2021	65.19	65.3	65.19	65.42	65.19	79.93	79.82	80.39	79.93	79.93	79.93	52.18	52.18	97	63.61	63.15	63.15	63.04	63.15	63.15	63.15	63.15	78.66	79.12	64.17	48.53	48.53	48.53	48.53	52.38	60.54	50.34	92.39	92.27	90.54	90.66	92.39	97.35	100	96.89	64.85	50.28	50.4	61.34	58.28	54.6	54.6	53.79
40	OK287355_Rhinolophus_blythi_Rp/JCC9_China_2020	64.51	64.62	64.51	64.73	64.51	79.82	79.7	80.28	79.82	79.82	79.82	51.95	51.95	98.04	63.49	63.38	63.38	63.27	63.38	63.38	63.38	63.38	78.2	78.66	64.4	48.53	48.53	48.53	48.53	52.38	60.43	50.45	91.12	91.7	90.66	90.77	91.93	96.54	96.89	100	65.42	49.83	50.17	61.34	58.39	54.71	54.71	53.91
41	OP963576_Rhinolophus_marshalli_BtSY2_China_2018	78.12	77.89	78	78	78.46	65.53	65.42	66.89	65.53	65.53	65.53	53.85	53.85	65.08	93.42	94.9	94.9	94.78	94.9	94.9	94.9	94.9	65.53	65.53	95.58	46.42	46.98	46.98	46.64	50.34	57.72	48.88	65.53	64.85	64.06	64.17	64.06	64.85	64.85	65.42	100	50	50	59.77	60.23	54.54	54.54	53.97
42	LC556375_Rhinolophus_cornutus_Rc-o319_Japan_2013	49.94	50.06	49.94	49.94	49.78	50.06	50.06	51.99	50.06	50.06	50.06	49.23	49.23	49.94	50.45	51.01	51.01	51.01	51.01	51.01	51.01	51.01	48.92	49.03	50.45	54.24	53.76	53.76	53.52	56.27	65.59	54.84	50.28	49.83	50.28	50.28	50.74	50.17	50.28	49.83	50	100	97.76	52.08	53.64	48.07	48.07	47.95
43	LC663793_Rhinolophus_cornutus_Rc-kw8_Japan_2020	50.06	50.17	50.06	50.06	49.89	50.51	50.51	52.45	50.51	50.51	50.51	49.35	49.35	50.28	50.56	50.89	50.89	50.89	50.89	50.89	50.89	50.89	48.69	49.03	50.34	54.12	53.64	53.64	53.41	56.03	65.47	54.84	50.51	50.17	50.4	50.4	50.97	50.51	50.4	50.17	50	97.76	100	51.85	53.29	48.3	48.3	48.19
44	LC663958_Rhinolophus_cornutus_Rc-os20_Japan_2020	56.12	56.24	56.12	56.12	56.05	61.68	61.68	63.38	61.68	61.68	61.68	53.64	53.64	61.79	59.1	58.98	58.98	58.87	58.98	58.98	58.98	58.98	62.13	62.7	59.44	49.14	49.26	49.26	48.45	52.23	60.71	51.78	60.54	61.22	60.32	60.43	60.09	61.45	61.34	61.34	59.77	52.08	51.85	100	69.25	55.59	55.59	55.94
45	LC663959_Rhinolophus_cornutus_Rc-mk2_Japan_2020	58.96	58.84	58.84	58.84	58.64	59.64	59.64	60.88	59.64	59.64	59.64	52.82	52.82	58.62	59.44	59.66	59.66	59.55	59.66	59.66	59.66	59.66	60.09	60.2	59.32	48.2	48.08	48.08	47.27	51.1	60.63	51.1	58.73	58.28	58.28	58.39	58.05	58.96	58.28	58.39	60.23	53.64	53.29	69.25	100	53.5	53.5	53.38
46	DQ412042_Rhinolophus_ferrumequinum_Rf1_China_2004	54.38	54.49	54.38	54.27	54.2	53.1	52.99	54.6	53.1	53.1	53.1	75.44	75.44	54.94	53.85	53.4	53.4	53.29	53.4	53.4	53.4	53.4	55.4	55.17	54.42	51.5	51.62	51.62	51.27	54.28	62.38	53.59	54.83	55.4	55.17	55.29	55.29	54.83	54.6	54.71	54.54	48.07	48.3	55.59	53.5	100	100	98.46
47	DQ648856_Rhinolophus_ferrumequinum_BtCoV/273/2005_China_2004	54.38	54.49	54.38	54.27	54.2	53.1	52.99	54.6	53.1	53.1	53.1	75.44	75.44	54.94	53.85	53.4	53.4	53.29	53.4	53.4	53.4	53.4	55.4	55.17	54.42	51.5	51.62	51.62	51.27	54.28	62.38	53.59	54.83	55.4	55.17	55.29	55.29	54.83	54.6	54.71	54.54	48.07	48.3	55.59	53.5	100	100	98.46
48	KJ473812_Rhinolophus_ferrumequinum_HeB2013_China_2013	53.81	53.81	53.81	53.7	53.63	52.18	52.07	53.79	52.18	52.18	52.18	75.09	75.09	54.14	53.51	52.83	52.83	52.72	52.83	52.83	52.83	52.83	55.29	55.29	54.2	51.04	51.16	51.16	50.58	53.7	61.81	53.24	54.14	54.71	54.48	54.6	54.83	54.48	53.79	53.91	53.97	47.95	48.19	55.94	53.38	98.46	98.46	100
49	KJ473813_Rhinolophus_ferrumequinum_SX2013_China_2013	53.81	53.7	53.81	53.81	53.63	52.18	52.07	53.79	52.18	52.18	52.18	75.51	75.51	54.02	53.51	52.72	52.72	52.61	52.72	52.72	52.72	52.72	55.29	55.29	54.08	51.1	51.22	51.22	50.64	53.77	61.9	53.31	54.02	54.6	54.37	54.48	54.83	54.37	53.68	53.79	53.74	48.29	48.53	56.46	53.76	97.51	97.51	98.93
50	KY770860_Rhinolophus_ferrumequinum_Jiyuan-84_China_2012	53.92	53.81	53.92	53.81	53.74	52.18	52.07	53.79	52.18	52.18	52.18	74.85	74.85	54.14	53.63	52.95	52.95	52.83	52.95	52.95	52.95	52.95	55.29	55.29	54.31	50.93	51.04	51.04	50.46	53.59	61.69	53.12	54.14	54.71	54.48	54.6	54.83	54.48	53.79	53.91	54.08	47.84	48.07	55.83	53.38	98.22	98.22	99.64
51	KJ473811_Rhinolophus_ferrumequinum_JL2012_China_2012	46.58	46.69	46.58	46.46	46.42	49.09	48.98	50.45	49.09	49.09	49.09	53.12	53.12	48.3	45.97	46.76	46.76	46.76	46.76	46.76	46.76	46.76	48.19	47.85	47.09	63.59	63.59	63.59	63.36	65.37	70.57	63.71	48.07	48.64	48.07	48.07	48.3	48.3	48.98	48.3	47.09	53.38	53.02	49.42	50.12	50.53	50.53	50.06
52	KU182964_Rhinolophus_ferrumequinum_JTMC15_China_2013	46.69	46.8	46.69	46.58	46.53	48.98	48.87	50.34	48.98	48.98	48.98	53.24	53.24	48.3	46.2	46.98	46.98	46.98	46.98	46.98	46.98	46.98	48.07	47.62	47.54	63.71	63.59	63.59	63	65.01	70.33	63.36	47.73	48.07	47.39	47.39	47.96	47.85	48.98	48.3	47.54	53.38	53.02	48.96	49.88	50.64	50.64	50.06
53	OK017797_Rhinolophus_ferrumequinum_LN2020E_China_2020	46.69	46.8	46.69	46.58	46.53	49.43	49.32	50.79	49.43	49.43	49.43	53.12	53.12	48.64	46.09	47.09	47.09	47.09	47.09	47.09	47.09	47.09	48.53	48.07	47.65	63.71	63.83	63.83	63.24	65.25	70.45	63.59	48.07	48.41	47.73	47.73	48.3	48.19	49.32	48.64	47.65	53.62	53.02	49.19	50	50.88	50.88	50.29
54	OK017795_Rhinolophus_ferrumequinum_LN2020B_China_2020	46.91	47.03	46.91	46.8	46.76	49.21	49.09	50.57	49.21	49.21	49.21	53.47	53.47	48.64	46.42	47.2	47.2	47.2	47.2	47.2	47.2	47.2	48.07	47.62	47.76	63.24	63.36	63.36	63	65.13	69.98	63.24	48.07	48.41	47.73	47.73	48.3	48.19	49.32	48.64	47.76	53.26	52.91	48.96	49.65	50.53	50.53	49.94
55	OK017796_Rhinolophus_ferrumequinum_LN2020C_China_2020	47.03	47.14	47.03	46.91	46.87	49.32	49.21	50.68	49.32	49.32	49.32	53.59	53.59	48.75	46.53	47.32	47.32	47.32	47.32	47.32	47.32	47.32	48.19	47.73	47.87	63.12	63.24	63.24	62.88	65.01	69.98	63.24	48.19	48.53	47.85	47.85	48.41	48.3	49.43	48.75	47.87	53.26	52.91	48.96	49.65	50.64	50.64	49.94
56	OK017798_Rhinolophus_ferrumequinum_LN2020F_China_2020	46.91	47.03	46.91	46.8	46.76	49.21	49.09	50.57	49.21	49.21	49.21	53.59	53.59	48.64	46.42	47.2	47.2	47.2	47.2	47.2	47.2	47.2	48.07	47.62	47.76	63	63.12	63.12	62.77	64.89	69.86	63.12	48.07	48.41	47.73	47.73	48.3	48.19	49.32	48.64	47.76	53.38	53.02	48.84	49.53	50.64	50.64	49.94
57	OK017800_Rhinolophus_ferrumequinum_LN2020H_China_2020	46.8	46.91	46.8	46.69	46.64	49.09	48.98	50.45	49.09	49.09	49.09	53.47	53.47	48.53	46.31	47.09	47.09	47.09	47.09	47.09	47.09	47.09	47.96	47.51	47.65	63.12	63.24	63.24	62.88	65.01	69.86	63.12	47.96	48.3	47.62	47.62	48.19	48.07	49.21	48.53	47.65	53.38	53.02	48.84	49.53	50.53	50.53	49.94
58	OK017794_Rhinolophus_ferrumequinum_LN2020A_China_2020	46.58	46.69	46.58	46.46	46.42	49.32	49.21	50.68	49.32	49.32	49.32	53.12	53.12	48.53	45.97	46.98	46.98	46.98	46.98	46.98	46.98	46.98	48.41	47.96	47.54	63.71	63.83	63.83	63.24	65.25	70.33	63.59	47.96	48.3	47.62	47.62	48.19	48.07	49.21	48.53	47.54	53.74	53.38	49.07	49.88	50.88	50.88	50.29
59	OK017799_Rhinolophus_ferrumequinum_LN2020G_China_2020	46.69	46.8	46.69	46.58	46.53	49.43	49.32	50.79	49.43	49.43	49.43	53.12	53.12	48.64	46.09	47.09	47.09	47.09	47.09	47.09	47.09	47.09	48.53	48.07	47.65	63.83	63.95	63.95	63.36	65.37	70.45	63.71	48.07	48.41	47.73	47.73	48.3	48.19	49.32	48.64	47.65	53.62	53.26	49.19	50	50.88	50.88	50.29
60	KY938558_Rhinolophus_ferrumequinum_16BO133_South_Korea_2016	46.58	46.69	46.58	46.46	46.42	48.87	48.75	50.23	48.87	48.87	48.87	53.24	53.24	48.07	45.86	46.64	46.64	46.64	46.64	46.64	46.64	46.64	47.96	47.62	47.2	63.95	63.83	63.95	63.48	65.6	70.92	63.83	47.39	47.73	47.17	47.17	47.85	47.62	48.75	48.07	47.2	52.91	52.55	48.73	49.65	50.64	50.64	50.06
61	ON378802_Rhinolophus_ferrumequinum_B20-50_South_Korea_2020	46.69	46.8	46.69	46.58	46.53	48.98	48.87	50.34	48.98	48.98	48.98	53.36	53.36	48.19	45.97	46.76	46.76	46.76	46.76	46.76	46.76	46.76	47.85	47.51	47.32	63.59	63.71	63.71	63.12	65.25	70.57	63.48	47.51	47.85	47.17	47.17	47.96	47.73	48.87	48.19	47.32	53.26	52.91	48.96	49.77	50.76	50.76	50.18
62	EPI_ISL_1699449_Rhinolophus_stheno_RsYN09_China_2020	55.37	55.48	55.37	55.25	55.18	53.77	53.65	55.48	53.77	53.77	53.77	58.24	58.24	52.74	55.07	55.07	55.07	54.95	55.07	55.07	55.07	55.07	54.34	53.88	56.08	53.54	52.73	52.73	53.19	54.94	64.34	55.75	52.85	53.2	51.37	51.48	52.05	52.28	52.28	52.4	55.52	50.53	49.59	55.79	57.6	57.95	57.95	57.6
63	EPI_ISL_1699447_Rhinolophus_malayanus_RmYN07_China_2020	52.45	52.56	52.45	52.45	52.27	54.14	54.02	55.4	54.14	54.14	54.14	74.14	74.14	54.02	52.83	53.63	53.63	53.51	53.63	53.63	53.63	53.63	56.55	56.55	54.42	51.97	51.97	51.97	50.58	54.51	61.57	52.89	54.14	54.37	54.02	54.14	54.02	53.45	53.22	53.91	53.4	48.54	48.54	53.26	54.9	76.39	76.39	76.28
64	EPI_ISL_1699443_Rhinolophus_sinicus_RsYN03_China_2019	53.24	53.36	53.24	53.24	53.06	54.37	54.25	55.63	54.37	54.37	54.37	74.38	74.38	54.25	53.29	53.85	53.85	53.74	53.85	53.85	53.85	53.85	56.9	57.01	54.65	51.27	51.27	51.27	49.88	53.94	61.34	52.31	54.37	54.6	54.25	54.37	54.25	53.68	53.45	53.91	53.97	48.42	48.65	53.73	55.48	77.46	77.46	77.34
65	JX993988_Chaerephon_plicatus_Cp/Yunnan/2011_China_2010	53.13	53.24	53.13	53.13	52.95	54.48	54.37	55.75	54.48	54.48	54.48	74.73	74.73	54.14	53.17	53.97	53.97	53.85	53.97	53.97	53.97	53.97	56.78	56.9	54.76	51.5	51.5	51.5	50.12	54.17	61.34	52.43	54.25	54.48	54.14	54.25	54.14	53.56	53.33	54.02	53.85	48.54	48.77	53.96	55.48	77.34	77.34	77.22
66	KF569996_Rhinolophus_affinis_LYRa11_China_2011	54.46	54.58	54.46	54.35	54.39	53.42	53.31	54.79	53.42	53.42	53.42	57.18	57.18	53.88	54.73	54.84	54.84	54.73	54.84	54.84	54.84	54.84	53.77	54.34	55.52	52.73	52.73	52.73	52.38	54.47	63.53	54.94	53.77	53.54	53.31	53.42	53.31	52.97	53.54	53.77	55.29	51.94	51.83	55.32	56.18	57.13	57.13	56.65
67	MK211374_Rhinolophus_sp_SC2018_China_2016	55.1	54.99	55.1	55.1	54.92	53.49	53.38	54.87	53.49	53.49	53.49	62.88	62.88	53.15	54.12	54.12	54.12	54.24	54.12	54.12	54.12	54.12	52.92	53.15	55.71	47.98	48.9	48.9	48.67	52.6	61.13	50.52	54.41	54.07	53.15	53.26	53.61	53.38	53.38	53.26	54.35	46.62	46.85	53.31	53.43	66.9	66.9	66.78
68	KP886808_Rhinolophus_ferrumequinum_YNLF_31C_China_2013	54.27	54.38	54.27	54.15	54.08	53.33	53.22	54.94	53.33	53.33	53.33	75.09	75.09	54.83	54.42	53.63	53.63	53.51	53.63	53.63	53.63	53.63	56.32	56.55	54.99	51.74	51.62	51.62	51.04	54.17	62.04	53.12	55.29	55.75	55.75	55.86	55.06	55.17	54.71	54.37	54.76	47.72	47.49	56.64	53.15	93.12	93.12	92.65
69	KP886809_Rhinolophus_ferrumequinum_YNLF_34C_China_2013	54.27	54.38	54.27	54.15	54.08	53.33	53.22	54.94	53.33	53.33	53.33	75.21	75.21	54.83	54.54	53.74	53.74	53.63	53.74	53.74	53.74	53.74	56.32	56.55	55.1	51.74	51.62	51.62	51.04	54.17	62.04	53.12	55.29	55.75	55.75	55.86	55.06	55.17	54.71	54.37	54.88	47.72	47.49	56.64	53.15	93.24	93.24	92.76
70	AY545915_Paguma_larvata_HC/SZ/DM1/03_China_2003	55.71	55.82	55.71	55.59	55.52	56.85	56.74	58.56	56.85	56.85	56.85	59.31	59.31	55.59	56.08	55.97	55.97	55.86	55.97	55.97	55.97	55.97	57.88	57.53	57.09	53.54	54.01	54.01	53.08	55.75	63.41	54.59	55.02	55.94	54.45	54.57	54.68	54.91	55.48	55.48	56.53	51	50.77	58.01	60.07	58.07	58.07	58.07
71	AY545916_Paguma_larvata_HC/SZ/266/03_China_2003	55.48	55.59	55.48	55.37	55.29	56.85	56.74	58.56	56.85	56.85	56.85	59.19	59.19	55.59	55.97	55.86	55.86	55.74	55.86	55.86	55.86	55.86	57.88	57.53	56.98	53.43	53.89	53.89	52.96	55.63	63.53	54.59	55.02	55.94	54.45	54.57	54.68	54.91	55.48	55.48	56.42	51	50.77	58.01	59.95	57.95	57.95	57.95
72	AY545917_Paguma_larvata_HC/SZ/81/03_China_2003	55.48	55.59	55.48	55.37	55.29	56.85	56.74	58.56	56.85	56.85	56.85	59.19	59.19	55.59	55.97	55.86	55.86	55.74	55.86	55.86	55.86	55.86	57.88	57.53	56.98	53.43	53.89	53.89	52.96	55.63	63.53	54.59	55.02	55.94	54.45	54.57	54.68	54.91	55.48	55.48	56.42	51	50.77	58.01	59.95	57.95	57.95	57.95
73	AY545918_Paguma_larvata_HC/GZ/32/03_China_2003	55.48	55.59	55.48	55.37	55.29	56.85	56.74	58.56	56.85	56.85	56.85	59.19	59.19	55.59	55.97	55.86	55.86	55.74	55.86	55.86	55.86	55.86	57.88	57.53	56.98	53.43	53.89	53.89	52.96	55.63	63.53	54.59	55.02	55.94	54.45	54.57	54.68	54.91	55.48	55.48	56.42	51	50.77	58.01	59.95	57.95	57.95	57.95
74	AY572038_Paguma_larvata_civet020_China_2004	55.48	55.59	55.48	55.37	55.29	56.85	56.74	58.56	56.85	56.85	56.85	59.19	59.19	55.59	55.97	55.86	55.86	55.74	55.86	55.86	55.86	55.86	57.88	57.53	56.98	53.43	53.89	53.89	52.96	55.63	63.53	54.59	55.02	55.94	54.45	54.57	54.68	54.91	55.48	55.48	56.42	51	50.77	58.01	59.95	57.95	57.95	57.95
75	AY515512_Paguma_larvata_HC/SZ/61/03_China_2003	55.71	55.82	55.71	55.59	55.52	56.85	56.74	58.56	56.85	56.85	56.85	59.31	59.31	55.59	55.97	55.86	55.86	55.74	55.86	55.86	55.86	55.86	57.88	57.53	56.98	53.54	54.01	54.01	53.08	55.75	63.41	54.59	55.02	55.94	54.45	54.57	54.68	54.91	55.48	55.48	56.53	51	50.77	58.01	60.07	58.07	58.07	58.07
76	AY545914_Paguma_larvata_HC/SZ/79/03_China_2003	55.59	55.71	55.59	55.48	55.41	56.96	56.85	58.68	56.96	56.96	56.96	59.31	59.31	55.71	56.08	55.97	55.97	55.86	55.97	55.97	55.97	55.97	57.99	57.65	57.09	53.54	54.01	54.01	53.08	55.75	63.41	54.59	55.14	56.05	54.57	54.68	54.79	55.02	55.59	55.59	56.53	51	50.77	58.01	59.95	58.07	58.07	58.07
77	AY686863_Paguma_larvata_A022_China_2004	55.71	55.82	55.71	55.59	55.52	56.85	56.74	58.56	56.85	56.85	56.85	59.31	59.31	55.59	55.97	55.86	55.86	55.74	55.86	55.86	55.86	55.86	57.88	57.53	56.98	53.54	54.01	54.01	53.08	55.75	63.41	54.59	55.02	55.94	54.45	54.57	54.68	54.91	55.48	55.48	56.53	51	50.77	58.01	60.07	58.07	58.07	58.07
78	AY572034_Paguma_larvata_007/2004_China_2004	55.71	55.82	55.71	55.59	55.52	56.85	56.74	58.56	56.85	56.85	56.85	59.31	59.31	55.59	55.97	55.86	55.86	55.74	55.86	55.86	55.86	55.86	57.88	57.53	56.98	53.54	54.01	54.01	53.08	55.75	63.41	54.59	55.02	55.94	54.45	54.57	54.68	54.91	55.48	55.48	56.53	51	50.77	58.01	60.07	58.07	58.07	58.07
79	AY572035_Paguma_larvata_civet010_China_2004	55.71	55.82	55.71	55.59	55.52	56.85	56.74	58.56	56.85	56.85	56.85	59.31	59.31	55.59	55.97	55.86	55.86	55.74	55.86	55.86	55.86	55.86	57.88	57.53	56.98	53.54	54.01	54.01	53.08	55.75	63.41	54.59	55.02	55.94	54.45	54.57	54.68	54.91	55.48	55.48	56.53	51	50.77	58.01	60.07	58.07	58.07	58.07
80	AY686864_Paguma_larvata_B039_China_2004	55.48	55.59	55.48	55.37	55.29	56.85	56.74	58.56	56.85	56.85	56.85	59.19	59.19	55.59	55.97	55.86	55.86	55.74	55.86	55.86	55.86	55.86	57.88	57.53	56.98	53.43	53.89	53.89	52.96	55.63	63.53	54.59	55.02	55.94	54.45	54.57	54.68	54.91	55.48	55.48	56.42	51	50.77	58.01	59.95	57.95	57.95	57.95
81	AY545919_Melogale_moschata_CFB/SZ/94/03_China_2003	55.59	55.71	55.59	55.48	55.41	56.85	56.74	58.56	56.85	56.85	56.85	59.31	59.31	55.59	56.08	55.97	55.97	55.86	55.97	55.97	55.97	55.97	57.88	57.53	57.09	53.66	54.12	54.12	53.19	55.87	63.53	54.82	55.02	55.94	54.45	54.57	54.68	54.91	55.48	55.48	56.53	51.24	51	58.01	59.95	57.95	57.95	57.95
82	FJ959407_Paguma_larvata_A001_China_2004	55.48	55.59	55.48	55.37	55.29	56.85	56.74	58.56	56.85	56.85	56.85	59.19	59.19	55.59	55.97	55.86	55.86	55.74	55.86	55.86	55.86	55.86	57.88	57.53	56.98	53.43	53.89	53.89	52.96	55.63	63.53	54.59	55.02	55.94	54.45	54.57	54.68	54.91	55.48	55.48	56.42	51	50.77	58.01	59.95	57.95	57.95	57.95
83	AY304486_Paguma_larvata_SZ3/2003_Hong_Kong_2003	55.48	55.59	55.48	55.37	55.29	56.85	56.74	58.56	56.85	56.85	56.85	59.31	59.31	55.59	55.86	55.74	55.74	55.63	55.74	55.74	55.74	55.74	57.88	57.53	56.87	53.31	53.77	53.77	52.85	55.52	63.3	54.7	55.02	55.94	54.45	54.57	54.68	54.91	55.48	55.48	56.42	50.88	50.65	57.89	59.95	58.07	58.07	58.07
84	AY304488_Paguma_larvata_SZ16/2003_Hong_Kong_2003	55.59	55.71	55.59	55.48	55.41	56.96	56.85	58.68	56.96	56.96	56.96	59.43	59.43	55.71	55.86	55.74	55.74	55.63	55.74	55.74	55.74	55.74	57.99	57.65	56.87	53.31	53.77	53.77	52.85	55.52	63.3	54.7	54.91	56.05	54.34	54.45	54.79	55.02	55.37	55.59	56.42	50.88	50.65	58.01	60.07	58.19	58.19	58.19
85	AY278741_SARS_coronavirus_Urbani	55.48	55.59	55.48	55.37	55.29	56.85	56.74	58.56	56.85	56.85	56.85	59.31	59.31	55.59	55.97	55.86	55.86	55.74	55.86	55.86	55.86	55.86	57.88	57.53	56.98	53.43	53.89	53.89	52.96	55.63	63.41	54.7	55.02	55.94	54.45	54.57	54.68	54.91	55.48	55.48	56.42	51.12	50.88	58.01	59.84	58.07	58.07	58.07
86	GU553363_Human_HKU-39849_Hong_Kong_2003	55.48	55.59	55.48	55.37	55.29	56.85	56.74	58.56	56.85	56.85	56.85	59.31	59.31	55.59	55.97	55.86	55.86	55.74	55.86	55.86	55.86	55.86	57.88	57.53	56.98	53.43	53.89	53.89	52.96	55.63	63.41	54.7	55.02	55.94	54.45	54.57	54.68	54.91	55.48	55.48	56.42	51.12	50.88	58.01	59.84	58.07	58.07	58.07
87	FJ882963_Human_P2_USA_2004	55.48	55.59	55.48	55.37	55.29	56.85	56.74	58.56	56.85	56.85	56.85	59.31	59.31	55.59	55.97	55.86	55.86	55.74	55.86	55.86	55.86	55.86	57.88	57.53	56.98	53.43	53.89	53.89	52.96	55.63	63.41	54.7	55.02	55.94	54.45	54.57	54.68	54.91	55.48	55.48	56.42	51.12	50.88	58.01	59.84	58.07	58.07	58.07
88	NC_004718_Human_Tor2_Canada_2004	55.48	55.59	55.48	55.37	55.29	56.85	56.74	58.56	56.85	56.85	56.85	59.31	59.31	55.59	55.97	55.86	55.86	55.74	55.86	55.86	55.86	55.86	57.88	57.53	56.98	53.43	53.89	53.89	52.96	55.63	63.41	54.7	55.02	55.94	54.45	54.57	54.68	54.91	55.48	55.48	56.42	51.12	50.88	58.01	59.84	58.07	58.07	58.07
89	KT444582_Rhinolophus_sinicus_WIV16_China_2013	55.37	55.48	55.37	55.25	55.18	55.94	55.82	57.65	55.94	55.94	55.94	58.72	58.72	55.71	54.95	54.62	54.62	54.5	54.62	54.62	54.62	54.62	57.08	56.85	56.42	52.85	53.43	53.43	52.03	55.05	63.18	54.82	54.34	55.82	54.91	55.02	54.79	55.02	55.37	55.48	55.52	51	51.12	56.73	59.13	60.31	60.31	60.31
90	KY417150_Rhinolophus_sinicus_Rs4874_China_2013	55.37	55.48	55.37	55.25	55.18	55.94	55.82	57.65	55.94	55.94	55.94	58.72	58.72	55.71	54.95	54.62	54.62	54.5	54.62	54.62	54.62	54.62	57.08	56.85	56.42	52.85	53.43	53.43	52.03	55.05	63.18	54.82	54.34	55.82	54.91	55.02	54.79	55.02	55.37	55.48	55.52	51	51.12	56.73	59.13	60.31	60.31	60.31
91	KY417146_Rhinolophus_sinicus_Rs4231_China_2013	55.37	55.48	55.37	55.25	55.18	55.94	55.82	57.65	55.94	55.94	55.94	58.72	58.72	55.71	54.95	54.62	54.62	54.5	54.62	54.62	54.62	54.62	57.08	56.85	56.42	52.85	53.43	53.43	52.03	55.05	63.18	54.82	54.34	55.82	54.91	55.02	54.79	55.02	55.37	55.48	55.52	51	51.12	56.73	59.13	60.31	60.31	60.31
92	KC881005_Rhinolophus_sinicus_RsSHC014_China_2011	56.38	56.27	56.38	56.38	56.31	56.51	56.39	58.33	56.51	56.51	56.51	59.55	59.55	55.48	55.52	55.86	55.86	55.74	55.86	55.86	55.86	55.86	56.74	56.85	56.19	51.22	51.1	51.1	50.99	53.77	62.49	53.08	56.28	55.94	54.91	55.02	55.59	55.37	55.37	55.25	55.97	50.77	51.12	58.01	56.65	59.01	59.01	58.78
93	KC881006_Rhinolophus_sinicus_Rs3367_China_2012	56.5	56.38	56.5	56.5	56.42	56.62	56.51	58.45	56.62	56.62	56.62	59.43	59.43	55.59	55.63	55.97	55.97	55.86	55.97	55.97	55.97	55.97	56.85	56.96	56.31	51.1	50.99	50.99	50.87	53.66	62.49	52.96	56.39	56.05	55.02	55.14	55.71	55.48	55.48	55.37	56.08	50.65	51	58.13	56.77	58.89	58.89	58.66
94	KF367457_Rhinolophus_sinicus_WIV1_China_2012	56.5	56.38	56.5	56.5	56.42	56.62	56.51	58.45	56.62	56.62	56.62	59.43	59.43	55.59	55.63	55.97	55.97	55.86	55.97	55.97	55.97	55.97	56.85	56.96	56.31	51.1	50.99	50.99	50.87	53.66	62.49	52.96	56.39	56.05	55.02	55.14	55.71	55.48	55.48	55.37	56.08	50.65	51	58.13	56.77	58.89	58.89	58.66
95	KY417144_Rhinolophus_sinicus_Rs4084_China_2012	56.5	56.38	56.5	56.5	56.31	56.39	56.28	58.22	56.39	56.39	56.39	59.67	59.67	55.37	55.41	55.97	55.97	55.86	55.97	55.97	55.97	55.97	56.62	56.74	56.31	51.45	51.34	51.34	51.22	53.89	62.6	53.31	56.16	55.82	54.79	54.91	55.48	55.48	55.25	55.14	56.08	51	51.35	58.01	56.65	59.25	59.25	59.01
96	KY417151_Rhinolophus_sinicus_Rs7327_China_2014	55.82	55.71	55.82	55.82	55.74	56.51	56.39	58.33	56.51	56.51	56.51	59.07	59.07	55.59	55.41	55.74	55.74	55.63	55.74	55.74	55.74	55.74	56.51	56.62	55.86	51.1	51.22	51.22	51.34	54.12	62.83	53.43	56.16	55.82	54.68	54.79	55.71	55.71	55.71	55.59	55.63	50.88	51.24	58.13	56.65	58.54	58.54	58.3
97	KY417152_Rhinolophus_sinicus_Rs9401_China_2015	55.82	55.71	55.82	55.82	55.74	56.51	56.39	58.33	56.51	56.51	56.51	59.07	59.07	55.59	55.41	55.74	55.74	55.63	55.74	55.74	55.74	55.74	56.51	56.62	55.86	51.1	51.22	51.22	51.34	54.12	62.83	53.43	56.16	55.82	54.68	54.79	55.71	55.71	55.71	55.59	55.63	50.88	51.24	58.13	56.65	58.54	58.54	58.3
98	MK211376_Rhinolophus_sinicus_YN2018B_China_2016	56.27	56.16	56.27	56.27	56.08	56.39	56.28	57.99	56.39	56.39	56.39	60.26	60.26	55.25	55.07	55.18	55.18	55.07	55.18	55.18	55.18	55.18	56.85	56.96	56.76	51.92	52.03	52.03	51.57	54.24	62.95	53.77	56.62	55.94	55.02	55.14	55.71	55.59	55.37	55.48	56.08	51.47	51.83	58.01	57.13	58.89	58.89	58.89
99	OK017847_Rhinolophus_sinicus_YN2016A_China_2016	56.27	56.16	56.27	56.27	56.08	56.28	56.16	57.88	56.28	56.28	56.28	60.38	60.38	55.14	55.07	55.18	55.18	55.07	55.18	55.18	55.18	55.18	56.96	56.85	56.76	51.8	51.92	51.92	51.45	54.12	62.83	53.66	56.51	55.82	54.91	55.02	55.59	55.48	55.25	55.37	55.97	51.35	51.71	57.89	57.01	59.01	59.01	59.01
100	OK017848_Rhinolophus_sinicus_YN2016B_China_2016	56.27	56.16	56.27	56.27	56.08	56.28	56.16	57.88	56.28	56.28	56.28	60.38	60.38	55.14	55.07	55.18	55.18	55.07	55.18	55.18	55.18	55.18	56.96	56.85	56.76	51.8	51.92	51.92	51.45	54.12	62.83	53.66	56.51	55.82	54.91	55.02	55.59	55.48	55.25	55.37	55.97	51.35	51.71	57.89	57.01	59.01	59.01	59.01
101	OK017849_Rhinolophus_sinicus_YN2016C_China_2016	56.27	56.16	56.27	56.27	56.08	56.28	56.16	57.88	56.28	56.28	56.28	60.38	60.38	55.14	55.07	55.18	55.18	55.07	55.18	55.18	55.18	55.18	56.96	56.85	56.76	51.8	51.92	51.92	51.45	54.12	62.83	53.66	56.51	55.82	54.91	55.02	55.59	55.48	55.25	55.37	55.97	51.35	51.71	57.89	57.01	59.01	59.01	59.01
102	OK017850_Rhinolophus_sinicus_YN2016D_China_2016	56.27	56.16	56.27	56.27	56.08	56.28	56.16	57.88	56.28	56.28	56.28	60.38	60.38	55.14	55.07	55.18	55.18	55.07	55.18	55.18	55.18	55.18	56.96	56.85	56.76	51.8	51.92	51.92	51.45	54.12	62.83	53.66	56.51	55.82	54.91	55.02	55.59	55.48	55.25	55.37	55.97	51.35	51.71	57.89	57.01	59.01	59.01	59.01
103	OK017851_Rhinolophus_sinicus_YN2016E_China_2016	56.27	56.16	56.27	56.27	56.08	56.28	56.16	57.88	56.28	56.28	56.28	60.38	60.38	55.14	55.07	55.18	55.18	55.07	55.18	55.18	55.18	55.18	56.96	56.85	56.76	51.8	51.92	51.92	51.45	54.12	62.83	53.66	56.51	55.82	54.91	55.02	55.59	55.48	55.25	55.37	55.97	51.35	51.71	57.89	57.01	59.01	59.01	59.01
104	OK017858_Rhinolophus_sinicus_YN2020H_China_2020	55.93	55.82	55.93	55.93	55.86	56.85	56.74	58.68	56.85	56.85	56.85	59.55	59.55	55.02	55.29	55.97	55.97	55.86	55.97	55.97	55.97	55.97	56.62	56.74	56.08	51.22	51.34	51.34	51.34	54.01	63.07	53.43	56.05	56.16	54.45	54.57	55.48	55.37	55.37	55.02	55.74	50.88	51.35	58.6	57.13	58.54	58.54	58.42
105	OK017853_Rhinolophus_sinicus_YN2020C_China_2020	55.82	55.93	55.82	55.71	55.63	55.94	55.82	57.42	55.94	55.94	55.94	58.13	58.13	55.94	55.29	55.41	55.41	55.29	55.41	55.41	55.41	55.41	56.96	56.62	57.21	52.96	53.43	53.43	52.38	55.63	62.95	54.82	55.02	56.28	54.91	55.02	55.48	55.25	55.82	55.71	56.31	51	51.12	56.73	59.95	59.25	59.25	59.13
106	OK017852_Rhinolophus_sinicus_YN2020B_China_2020	55.82	55.93	55.82	55.71	55.63	55.94	55.82	57.42	55.94	55.94	55.94	58.13	58.13	55.94	55.29	55.41	55.41	55.29	55.41	55.41	55.41	55.41	56.96	56.62	57.21	52.96	53.43	53.43	52.38	55.63	62.95	54.82	55.02	56.28	54.91	55.02	55.48	55.25	55.82	55.71	56.31	51	51.12	56.73	59.95	59.25	59.25	59.13
107	OK017855_Rhinolophus_sinicus_YN2020E_China_2020	55.82	55.93	55.82	55.71	55.63	55.94	55.82	57.42	55.94	55.94	55.94	58.13	58.13	55.94	55.29	55.41	55.41	55.29	55.41	55.41	55.41	55.41	56.96	56.62	57.21	52.96	53.43	53.43	52.38	55.63	62.95	54.82	55.02	56.28	54.91	55.02	55.48	55.25	55.82	55.71	56.31	51	51.12	56.73	59.95	59.25	59.25	59.13
108	OK017854_Rhinolophus_sinicus_YN2020D_China_2020	55.82	55.93	55.82	55.71	55.63	55.94	55.82	57.42	55.94	55.94	55.94	58.13	58.13	55.94	55.29	55.41	55.41	55.29	55.41	55.41	55.41	55.41	56.96	56.62	57.21	52.96	53.43	53.43	52.38	55.63	62.95	54.82	55.02	56.28	54.91	55.02	55.48	55.25	55.82	55.71	56.31	51	51.12	56.73	59.95	59.25	59.25	59.13
109	OK017856_Rhinolophus_sinicus_YN2020F_China_2020	55.82	55.93	55.82	55.71	55.63	55.94	55.82	57.42	55.94	55.94	55.94	58.13	58.13	55.94	55.29	55.41	55.41	55.29	55.41	55.41	55.41	55.41	56.96	56.62	57.21	52.96	53.43	53.43	52.38	55.63	62.95	54.82	55.02	56.28	54.91	55.02	55.48	55.25	55.82	55.71	56.31	51	51.12	56.73	59.95	59.25	59.25	59.13
110	OK017857_Rhinolophus_sinicus_YN2020G_China_2020	55.82	55.93	55.82	55.71	55.63	56.05	55.94	57.53	56.05	56.05	56.05	58.24	58.24	56.05	55.18	55.29	55.29	55.18	55.29	55.29	55.29	55.29	57.08	56.74	57.09	52.96	53.43	53.43	52.38	55.63	62.95	54.82	55.14	56.39	55.02	55.14	55.59	55.37	55.94	55.82	56.19	51	51.12	56.73	59.95	59.36	59.36	59.25
111	FJ588686_Rhinolophus_sinicus_Rs672_China_2006	55.4	55.4	55.4	55.4	55.22	53.22	53.1	54.6	53.22	53.22	53.22	72.36	72.36	54.6	54.65	54.65	54.65	54.54	54.65	54.65	54.65	54.65	55.17	55.29	55.33	52.31	52.08	52.08	52.31	56.48	62.27	55.44	55.4	56.21	55.4	55.52	54.94	55.4	54.71	54.71	55.22	50.53	50.64	53.38	53.38	74.02	74.02	73.9
112	KY417143_Rhinolophus_sinicus_Rs4081_China_2012	55.4	55.4	55.4	55.4	55.22	53.1	52.99	54.6	53.1	53.1	53.1	72.72	72.72	54.25	54.65	54.65	54.65	54.54	54.65	54.65	54.65	54.65	54.83	54.94	55.33	52.43	52.2	52.2	52.2	56.25	62.15	55.21	55.06	55.86	55.06	55.17	54.6	54.83	54.37	54.37	55.22	50.76	50.88	53.38	53.38	74.26	74.26	73.9
113	KY417149_Rhinolophus_sinicus_Rs4255_China_2013	55.63	55.63	55.63	55.63	55.44	53.45	53.33	54.83	53.45	53.45	53.45	72.24	72.24	54.37	54.65	54.65	54.65	54.54	54.65	54.65	54.65	54.65	55.17	55.29	55.33	52.31	52.08	52.08	52.31	56.37	62.27	55.21	55.17	55.98	55.17	55.29	54.71	55.17	54.48	54.48	55.22	50.53	50.64	53.5	53.38	74.14	74.14	74.02
114	MK211378_Rhinolophus_sinicus_YN2018D_China_2016	55.63	55.63	55.63	55.63	55.44	53.22	53.1	54.71	53.22	53.22	53.22	72.72	72.72	54.37	54.76	54.76	54.76	54.65	54.76	54.76	54.76	54.76	54.94	55.06	55.44	52.2	51.97	51.97	52.2	56.25	62.15	55.21	55.17	55.98	55.17	55.29	54.71	54.94	54.48	54.48	55.33	50.64	50.76	53.5	53.5	74.38	74.38	74.02
115	KY417147_Rhinolophus_sinicus_Rs4237_China_2013	52.79	52.9	52.79	52.79	52.61	54.25	54.25	55.75	54.25	54.25	54.25	75.33	75.33	53.45	54.2	54.31	54.31	54.2	54.31	54.31	54.31	54.31	55.29	55.75	55.22	51.16	51.27	51.27	50.69	54.51	62.15	52.78	53.45	54.14	52.99	53.1	52.87	53.33	53.22	52.99	54.99	48.54	48.19	53.85	54.66	79.6	79.6	79
116	KY417148_Rhinolophus_sinicus_Rs4247_China_2013	53.13	53.24	53.13	53.13	52.95	54.37	54.37	55.86	54.37	54.37	54.37	75.68	75.68	53.45	54.54	54.65	54.65	54.54	54.65	54.65	54.65	54.65	55.52	55.98	55.56	51.39	51.5	51.5	50.93	54.75	62.38	53.01	53.56	54.14	53.1	53.22	53.1	53.33	53.22	53.33	55.33	48.65	48.3	54.2	55.01	79.95	79.95	79.36
117	KY417142_Aselliscus_stoliczkanus_As6526_China_2014	52.56	52.67	52.56	52.56	52.49	54.25	54.14	55.75	54.25	54.25	54.25	75.09	75.09	54.02	53.97	53.85	53.85	53.74	53.85	53.85	53.85	53.85	55.17	55.63	54.99	51.04	51.16	51.16	50.46	54.28	62.04	52.66	54.02	54.37	53.33	53.45	54.02	53.91	53.79	53.68	54.42	47.95	47.84	53.61	54.78	79.12	79.12	78.65
118	MK211377_Rhinolophus_sinicus_YN2018C_China_2016	52.22	52.33	52.22	52.22	52.15	53.91	53.79	55.4	53.91	53.91	53.91	74.73	74.73	53.68	53.74	53.74	53.74	53.63	53.74	53.74	53.74	53.74	54.6	55.06	54.88	50.81	50.93	50.93	50.23	54.05	61.81	52.43	53.68	54.02	52.99	53.1	53.68	53.56	53.45	53.33	54.31	47.84	47.72	53.26	54.43	78.65	78.65	78.17
119	MK211375_Rhinolophus_sinicus_YN2018A_China_2016	52.9	53.01	52.9	52.9	52.83	54.25	54.14	55.75	54.25	54.25	54.25	75.09	75.09	53.79	54.2	53.85	53.85	53.74	53.85	53.85	53.85	53.85	55.06	55.52	54.99	51.16	51.27	51.27	50.35	54.05	61.92	52.55	53.56	54.14	53.33	53.45	53.56	53.68	53.56	53.45	54.2	48.3	48.19	53.61	54.66	79.36	79.36	78.88
120	OK017792_Rhinolophus_affinis_GD2017F_China_2017	54.04	54.15	54.04	54.04	53.85	54.83	54.71	56.32	54.83	54.83	54.83	75.21	75.21	53.56	55.33	54.99	54.99	54.88	54.99	54.99	54.99	54.99	56.21	55.98	55.67	49.42	49.42	49.42	48.5	52.2	60.88	50.46	53.91	54.37	53.68	53.79	52.99	53.33	53.22	53.22	54.65	47.72	47.84	53.96	54.2	79.48	79.48	78.88
121	OK017793_Rhinolophus_affinis_YN2020A_China_2020	53.24	53.36	53.24	53.24	53.06	53.79	53.68	55.29	53.79	53.79	53.79	74.73	74.73	53.1	54.42	54.31	54.31	54.2	54.31	54.31	54.31	54.31	55.17	55.63	54.76	50.69	50.81	50.81	49.65	53.47	61.69	51.62	53.1	53.56	53.68	53.79	52.76	53.22	52.99	52.64	54.2	48.65	48.77	53.38	54.55	78.53	78.53	77.94
122	KY770858_Rhinolophus_sinicus_Anlong-103_China_2013	51.53	51.41	51.53	51.64	51.35	52.97	52.85	54.22	52.97	52.97	52.97	59.79	59.79	52.4	53.38	52.82	52.82	52.7	52.82	52.82	52.82	52.82	54.22	54.22	53.83	50.64	51.45	51.45	51.34	54.94	63.41	53.08	52.51	52.74	52.4	52.51	53.08	52.51	52.05	52.05	53.15	49.41	48.82	54.15	56.07	59.36	59.36	59.36
123	KY770859_Rhinolophus_sinicus_Anlong-112_China_2013	51.53	51.41	51.53	51.64	51.35	52.97	52.85	54.22	52.97	52.97	52.97	59.79	59.79	52.4	53.38	52.82	52.82	52.7	52.82	52.82	52.82	52.82	54.22	54.22	53.83	50.64	51.45	51.45	51.34	54.94	63.41	53.08	52.51	52.74	52.4	52.51	53.08	52.51	52.05	52.05	53.15	49.41	48.82	54.15	56.07	59.36	59.36	59.36
124	KJ473816_Rhinolophus_sinicus_YN2013_China_2013	51.41	51.3	51.41	51.53	51.24	52.74	52.63	54.22	52.74	52.74	52.74	59.55	59.55	51.94	53.27	52.7	52.7	52.59	52.7	52.7	52.7	52.7	54.34	54.34	53.72	50.17	50.99	50.99	50.87	54.47	63.07	52.61	51.83	52.28	51.71	51.83	52.4	52.17	51.71	51.71	53.6	49.53	48.94	54.15	55.48	59.72	59.72	59.72
125	OK287354_Rhinolophus_sinicus_Rs/KMC6_China_2020	51.75	51.64	51.75	51.86	51.58	52.63	52.51	54.11	52.63	52.63	52.63	60.14	60.14	52.28	53.49	52.93	52.93	52.82	52.93	52.93	52.93	52.93	54.45	54.45	53.94	50.52	51.34	51.34	50.99	54.47	63.07	52.73	51.94	52.4	51.83	51.94	52.51	52.51	52.05	52.05	53.83	49.29	48.7	54.39	55.59	59.72	59.72	59.72
126	KY417145_Rhinolophus_ferrumequinum_Rf4092_China_2012	46.69	46.8	46.69	46.58	46.53	48.3	48.19	49.66	48.3	48.3	48.3	52.65	52.65	47.62	45.97	46.2	46.2	46.2	46.2	46.2	46.2	46.2	47.96	47.73	46.98	62.65	62.41	62.41	62.53	65.01	70.33	62.53	47.39	47.28	46.94	46.94	47.05	47.17	48.07	47.62	47.09	53.5	53.26	48.38	48.48	50.64	50.64	50.29
127	RtVN21-193_Rhinolophus_thomasi_Vietnam_2021	46.46	46.58	46.46	46.35	46.31	48.53	48.41	49.89	48.53	48.53	48.53	52.18	52.18	47.85	46.31	46.53	46.53	46.53	46.53	46.53	46.53	46.53	48.41	48.19	47.32	62.77	62.77	62.77	62.77	65.13	70.21	62.77	47.73	47.62	47.28	47.28	47.39	47.39	48.3	47.85	47.43	53.62	53.38	48.96	49.07	50.64	50.64	50.29
128	RsVN21-195_Rhinolophus_siamensis_Vietnam_2021	46.46	46.58	46.46	46.35	46.31	48.53	48.41	49.89	48.53	48.53	48.53	52.18	52.18	47.85	46.31	46.53	46.53	46.53	46.53	46.53	46.53	46.53	48.41	48.19	47.32	62.77	62.77	62.77	62.77	65.13	70.21	62.77	47.73	47.62	47.28	47.28	47.39	47.39	48.3	47.85	47.43	53.62	53.38	48.96	49.07	50.64	50.64	50.29
129	DQ071615_Rhinolophus_pearsonii_Rp3_China_2004	54.15	54.27	54.15	54.04	53.97	55.06	54.94	56.55	55.06	55.06	55.06	75.56	75.56	54.02	54.31	53.85	53.85	53.74	53.85	53.85	53.85	53.85	55.98	56.55	55.56	51.97	51.97	51.97	50.81	54.4	62.15	52.66	53.79	54.48	53.68	53.79	53.91	54.25	54.25	53.91	55.1	47.25	47.49	54.2	54.9	79.83	79.83	79.48
130	OK017829_Rhinolophus_sinicus_GZ2021C_China_2021	53.01	53.13	53.01	52.9	52.95	53.79	53.68	55.29	53.79	53.79	53.79	74.61	74.61	53.1	54.42	54.31	54.31	54.2	54.31	54.31	54.31	54.31	55.4	55.17	55.22	51.04	51.16	51.16	49.88	53.82	61.34	51.74	53.56	54.02	52.99	53.1	53.33	52.99	53.1	52.64	54.54	47.37	47.13	53.73	54.43	79.12	79.12	78.53
131	OK017831_Rhinolophus_sinicus_GZ2021I_China_2021	53.01	53.13	53.01	52.9	52.95	53.79	53.68	55.29	53.79	53.79	53.79	74.61	74.61	53.1	54.42	54.31	54.31	54.2	54.31	54.31	54.31	54.31	55.4	55.17	55.22	51.04	51.16	51.16	49.88	53.82	61.34	51.74	53.56	54.02	52.99	53.1	53.33	52.99	53.1	52.64	54.54	47.37	47.13	53.73	54.43	79.12	79.12	78.53
132	OK017830_Rhinolophus_sinicus_GZ2021H_China_2021	56.01	55.9	56.01	56.01	55.93	53.72	53.61	55.33	53.72	53.72	53.72	64.54	64.54	53.95	54.01	54.58	54.58	54.69	54.58	54.58	54.58	54.58	54.75	55.1	55.93	48.44	48.79	48.79	49.25	53.29	61.59	51.1	55.56	54.87	54.52	54.64	55.1	53.72	53.84	53.38	55.48	46.27	46.39	53.89	52.96	65.37	65.37	65.48
133	RtVN21-192_Rhinolophus_thomasi_Vietnam_2021	53.81	53.92	53.81	53.81	53.63	54.48	54.37	55.98	54.48	54.48	54.48	76.87	76.87	53.56	54.42	53.97	53.97	53.85	53.97	53.97	53.97	53.97	55.52	55.86	54.99	51.39	51.5	51.5	50.93	54.75	62.5	52.78	53.56	53.79	53.91	54.02	53.1	53.22	53.45	53.22	54.54	48.42	48.42	53.96	54.78	79.95	79.95	79.36
134	RtVN21-197_Rhinolophus_thomasi_Vietnam_2021	53.81	53.92	53.81	53.81	53.63	54.48	54.37	55.98	54.48	54.48	54.48	76.87	76.87	53.56	54.42	53.97	53.97	53.85	53.97	53.97	53.97	53.97	55.52	55.86	54.99	51.39	51.5	51.5	50.93	54.75	62.5	52.78	53.56	53.79	53.91	54.02	53.1	53.22	53.45	53.22	54.54	48.42	48.42	53.96	54.78	79.95	79.95	79.36
135	RtVN21-200_Rhinolophus_thomasi_Vietnam_2021	53.81	53.92	53.81	53.81	53.63	54.48	54.37	55.98	54.48	54.48	54.48	76.87	76.87	53.56	54.42	53.97	53.97	53.85	53.97	53.97	53.97	53.97	55.52	55.86	54.99	51.39	51.5	51.5	50.93	54.75	62.5	52.78	53.56	53.79	53.91	54.02	53.1	53.22	53.45	53.22	54.54	48.42	48.42	53.96	54.78	79.95	79.95	79.36
136	RtVN21-201_Rhinolophus_thomasi_Vietnam_2021	53.81	53.92	53.81	53.81	53.63	54.48	54.37	55.98	54.48	54.48	54.48	76.87	76.87	53.56	54.42	53.97	53.97	53.85	53.97	53.97	53.97	53.97	55.52	55.86	54.99	51.39	51.5	51.5	50.93	54.75	62.5	52.78	53.56	53.79	53.91	54.02	53.1	53.22	53.45	53.22	54.54	48.42	48.42	53.96	54.78	79.95	79.95	79.36
137	RtVN21-29_Rhinolophus_thomasi_Vietnam_2021	53.29	53.4	53.29	53.18	53.11	53.04	52.93	54.28	53.04	53.04	53.04	56.49	56.49	53.49	52.78	53	53	52.89	53	53	53	53	54.5	54.05	54.33	52.35	52.58	52.58	52.69	54.87	63.92	55.33	53.15	53.49	52.36	52.48	53.04	53.15	52.7	52.93	54.44	48.43	48.08	54.56	56.56	55.63	55.63	55.4
138	KU973692_Rhinolophus_pusillus_F46_China_2012	46.46	46.58	46.46	46.35	46.31	48.19	48.07	49.55	48.19	48.19	48.19	53.12	53.12	47.85	45.86	46.09	46.09	46.09	46.09	46.09	46.09	46.09	47.96	47.62	46.98	63.48	63.48	63.48	63.24	65.48	70.69	63.12	47.62	47.51	47.39	47.39	47.28	47.39	48.3	47.85	46.76	53.14	53.02	48.03	48.6	50.64	50.64	50.29
139	OP963575_Rhinolophus_thomasi_BtSY1_China_2018	55.14	55.25	55.14	55.03	54.95	56.05	55.94	57.76	56.05	56.05	56.05	58.48	58.48	55.02	55.74	55.63	55.63	55.52	55.63	55.63	55.63	55.63	56.85	56.74	56.53	53.66	54.12	54.12	53.19	55.98	63.65	55.05	54.22	54.91	53.88	54	54.11	54.34	54.91	54.68	55.97	51.24	50.53	57.89	60.07	57.83	57.83	57.83
140	KF294457_Rhinolophus_monoceros_Longquan-140_China_2012	53.01	53.13	53.01	53.01	52.83	53.22	53.1	54.83	53.22	53.22	53.22	74.38	74.38	54.48	53.85	54.76	54.76	54.65	54.76	54.76	54.76	54.76	55.63	55.75	54.88	49.31	49.31	49.31	48.5	52.55	61.46	50.58	53.33	54.02	53.22	53.33	53.45	54.14	53.91	54.14	54.54	47.02	46.9	52.45	54.2	77.34	77.34	76.99
141	DQ022305_Rhinolophus_sinicus_HKU3-1_China_2005	52.9	53.01	52.9	52.9	52.72	53.45	53.33	55.06	53.45	53.45	53.45	75.44	75.44	54.6	55.22	55.67	55.67	55.56	55.67	55.67	55.67	55.67	55.75	56.09	56.01	50.46	50.46	50.46	48.96	52.66	61.23	51.04	53.68	54.37	53.56	53.68	53.56	54.48	54.25	54.25	55.56	46.9	47.02	52.91	54.08	78.53	78.53	78.17
142	DQ084200_Rhinolophus_sinicus_HKU3-3_China_2005	52.9	53.01	52.9	52.9	52.72	53.45	53.33	55.06	53.45	53.45	53.45	75.44	75.44	54.6	55.22	55.67	55.67	55.56	55.67	55.67	55.67	55.67	55.75	56.09	56.01	50.46	50.46	50.46	48.96	52.66	61.23	51.04	53.68	54.37	53.56	53.68	53.56	54.48	54.25	54.25	55.56	46.9	47.02	52.91	54.08	78.53	78.53	78.17
143	DQ084199_Rhinolophus_sinicus_HKU3-2_China_2005	52.9	53.01	52.9	52.9	52.72	53.45	53.33	55.06	53.45	53.45	53.45	75.44	75.44	54.6	55.22	55.67	55.67	55.56	55.67	55.67	55.67	55.67	55.75	56.09	56.01	50.46	50.46	50.46	48.96	52.66	61.23	51.04	53.68	54.37	53.56	53.68	53.56	54.48	54.25	54.25	55.56	46.9	47.02	52.91	54.08	78.53	78.53	78.17
144	GQ153539_Rhinolophus_sinicus_HKU3-4_China_2005	52.9	53.01	52.9	52.9	52.72	53.33	53.22	54.94	53.33	53.33	53.33	75.56	75.56	54.48	55.22	55.67	55.67	55.56	55.67	55.67	55.67	55.67	55.63	55.98	56.01	50.35	50.35	50.35	48.84	52.55	61.23	50.93	53.56	54.25	53.45	53.56	53.45	54.37	54.14	54.14	55.56	46.78	46.9	52.8	53.96	78.41	78.41	78.05
145	GQ153540_Rhinolophus_sinicus_HKU3-5_China_2005	52.9	53.01	52.9	52.9	52.72	53.45	53.33	55.06	53.45	53.45	53.45	75.44	75.44	54.6	55.22	55.67	55.67	55.56	55.67	55.67	55.67	55.67	55.75	56.09	56.01	50.46	50.46	50.46	48.96	52.66	61.23	51.04	53.68	54.37	53.56	53.68	53.56	54.48	54.25	54.25	55.56	46.9	47.02	52.91	54.08	78.53	78.53	78.17
146	GQ153541_Rhinolophus_sinicus_HKU3-6_China_2005	52.9	53.01	52.9	52.9	52.72	53.45	53.33	55.06	53.45	53.45	53.45	75.44	75.44	54.6	55.22	55.67	55.67	55.56	55.67	55.67	55.67	55.67	55.75	56.09	56.01	50.46	50.46	50.46	48.96	52.66	61.23	51.04	53.68	54.37	53.56	53.68	53.56	54.48	54.25	54.25	55.56	46.9	47.02	52.91	54.08	78.53	78.53	78.17
147	GQ153544_Rhinolophus_sinicus_HKU3-9_China_2006	52.9	53.01	52.9	52.9	52.72	53.45	53.33	55.06	53.45	53.45	53.45	75.44	75.44	54.6	55.22	55.67	55.67	55.56	55.67	55.67	55.67	55.67	55.75	56.09	56.01	50.46	50.46	50.46	48.96	52.66	61.23	51.04	53.68	54.37	53.56	53.68	53.56	54.48	54.25	54.25	55.56	46.9	47.02	52.91	54.08	78.53	78.53	78.17
148	GQ153545_Rhinolophus_sinicus_HKU3-10_China_2006	52.9	53.01	52.9	52.9	52.72	53.45	53.33	55.06	53.45	53.45	53.45	75.44	75.44	54.6	55.22	55.67	55.67	55.56	55.67	55.67	55.67	55.67	55.75	56.09	56.01	50.46	50.46	50.46	48.96	52.66	61.23	51.04	53.68	54.37	53.56	53.68	53.56	54.48	54.25	54.25	55.56	46.9	47.02	52.91	54.08	78.53	78.53	78.17
149	GQ153546_Rhinolophus_sinicus_HKU3-11_China_2007	52.9	53.01	52.9	52.9	52.72	53.45	53.33	55.06	53.45	53.45	53.45	75.44	75.44	54.6	55.22	55.67	55.67	55.56	55.67	55.67	55.67	55.67	55.75	56.09	56.01	50.46	50.46	50.46	48.96	52.66	61.23	51.04	53.68	54.37	53.56	53.68	53.56	54.48	54.25	54.25	55.56	46.9	47.02	52.91	54.08	78.53	78.53	78.17
150	GQ153548_Rhinolophus_sinicus_HKU3-13_China_2007	52.9	53.01	52.9	52.9	52.72	53.45	53.33	55.06	53.45	53.45	53.45	75.33	75.33	54.6	55.22	55.67	55.67	55.56	55.67	55.67	55.67	55.67	55.75	56.09	56.01	50.58	50.58	50.58	49.07	52.78	61.34	51.16	53.68	54.37	53.56	53.68	53.56	54.48	54.25	54.25	55.56	46.78	46.9	52.91	53.96	78.41	78.41	78.05
151	GQ153547_Rhinolophus_sinicus_HKU3-12_China_2007	53.01	53.13	53.01	53.01	52.83	53.45	53.33	55.06	53.45	53.45	53.45	75.33	75.33	54.6	55.22	55.67	55.67	55.56	55.67	55.67	55.67	55.67	55.63	55.98	56.01	50.35	50.35	50.35	49.07	52.78	61.34	51.16	53.68	54.37	53.56	53.68	53.56	54.48	54.25	54.25	55.56	46.78	46.9	52.91	54.08	78.65	78.65	78.29
152	GQ153542_Rhinolophus_sinicus_HKU3-7_China_2006	53.01	53.13	53.01	53.01	52.83	53.91	53.79	55.52	53.91	53.91	53.91	75.21	75.21	53.45	54.88	55.44	55.44	55.33	55.44	55.44	55.44	55.44	55.75	55.98	56.24	50.93	50.93	50.93	49.42	52.78	62.15	51.62	53.56	54.37	53.22	53.33	53.56	53.33	53.33	53.56	55.33	47.37	47.37	54.31	54.31	79.36	79.36	79
153	GQ153543_Rhinolophus_sinicus_HKU3-8_China_2006	53.13	53.24	53.13	53.13	52.95	53.79	53.68	55.4	53.79	53.79	53.79	75.21	75.21	53.33	54.99	55.56	55.56	55.44	55.56	55.56	55.56	55.56	55.75	55.98	56.35	50.69	50.69	50.69	49.31	52.66	62.04	51.62	53.68	54.25	53.1	53.22	53.45	53.45	53.45	53.45	55.44	47.13	47.13	54.2	54.43	79.48	79.48	79.12
154	OK017808_Rhinolophus_sinicus_FJ2021A_China_2021	53.7	53.81	53.7	53.7	53.51	53.91	53.79	55.63	53.91	53.91	53.91	75.09	75.09	54.14	54.08	54.88	54.88	54.76	54.88	54.88	54.88	54.88	55.75	56.09	55.56	50.23	50.23	50.23	49.07	53.01	61.46	50.93	53.45	54.48	53.56	53.68	53.68	54.25	53.79	54.25	54.76	47.95	48.07	53.03	54.2	77.82	77.82	77.7
155	OK017809_Rhinolophus_sinicus_FJ2021D_China_2021	53.36	53.47	53.36	53.36	53.17	53.79	53.68	55.4	53.79	53.79	53.79	74.5	74.5	54.37	53.97	54.88	54.88	54.76	54.88	54.88	54.88	54.88	55.86	55.98	55.22	49.77	49.77	49.77	48.96	52.89	61.92	51.04	52.99	54.14	52.87	52.99	53.33	54.02	54.02	54.02	54.65	47.37	47.25	53.03	54.43	77.94	77.94	77.58
156	OK017810_Rhinolophus_sinicus_FJ2021E_China_2021	53.58	53.7	53.58	53.58	53.4	53.79	53.68	55.4	53.79	53.79	53.79	74.38	74.38	54.37	53.85	54.54	54.54	54.42	54.54	54.54	54.54	54.54	55.52	55.98	54.99	50.58	50.35	50.35	50	53.59	61.92	51.62	53.79	54.94	53.33	53.45	54.02	54.25	53.91	53.91	54.2	46.78	46.32	52.8	55.01	77.82	77.82	77.46
157	OK017811_Rhinolophus_sinicus_FJ2021M_China_2021	53.7	53.81	53.7	53.7	53.51	53.91	53.79	55.52	53.91	53.91	53.91	74.5	74.5	54.48	53.97	54.65	54.65	54.54	54.65	54.65	54.65	54.65	55.63	56.09	55.1	50.69	50.46	50.46	50.12	53.7	62.04	51.74	53.91	55.06	53.45	53.56	54.14	54.37	54.02	54.02	54.31	46.9	46.43	52.91	55.13	77.94	77.94	77.58
158	OK017837_Rhinolophus_sinicus_JX2021C_China_2021	53.58	53.7	53.58	53.58	53.4	53.56	53.45	55.17	53.56	53.56	53.56	75.33	75.33	55.86	55.1	55.56	55.56	55.44	55.56	55.56	55.56	55.56	55.98	56.32	56.35	50.58	50.58	50.58	49.19	52.89	61.69	51.39	53.91	55.06	53.56	53.68	54.14	55.98	55.4	55.75	55.67	47.13	47.13	53.15	53.96	78.77	78.77	78.41
159	OK017807_Rhinolophus_sinicus_AH2021A_China_2021	53.47	53.58	53.47	53.47	53.29	54.02	53.91	55.52	54.02	54.02	54.02	73.9	73.9	55.29	54.65	55.44	55.44	55.33	55.44	55.44	55.44	55.44	55.06	55.75	55.9	50.93	50.93	50.93	50.12	54.05	61.81	51.97	54.02	54.6	53.91	54.02	54.25	55.4	54.83	55.06	55.1	46.9	46.67	53.5	55.48	77.7	77.7	77.11
160	OK017838_Rhinolophus_sinicus_JX2021G_China_2021	53.47	53.58	53.47	53.47	53.29	54.02	53.91	55.63	54.02	54.02	54.02	75.21	75.21	53.68	53.51	54.42	54.42	54.31	54.42	54.42	54.42	54.42	55.75	55.98	54.99	50.69	50.69	50.69	50.12	53.7	62.04	52.08	54.14	55.06	53.1	53.22	54.02	53.56	53.45	53.45	53.97	47.6	47.37	53.26	54.66	77.94	77.94	77.58
161	OK017840_Rhinolophus_sinicus_JX2021K_China_2021	53.36	53.47	53.36	53.24	53.17	53.56	53.45	55.17	53.56	53.56	53.56	75.56	75.56	54.6	54.42	54.65	54.65	54.54	54.65	54.65	54.65	54.65	55.52	55.86	55.33	50.69	50.46	50.46	49.42	53.24	61.92	51.16	53.56	54.25	52.87	52.99	53.79	54.37	54.48	54.37	54.31	46.9	47.02	53.73	54.55	79.83	79.83	79.36
162	OK017839_Rhinolophus_sinicus_JX2021J_China_2021	55.78	55.67	55.78	55.78	55.59	54.3	54.18	55.78	54.3	54.3	54.3	63.59	63.59	54.3	55.48	55.71	55.71	55.82	55.71	55.71	55.71	55.71	54.87	55.1	56.27	47.4	47.52	47.52	47.87	52.02	60.67	50.06	54.07	54.18	54.18	54.3	53.15	53.38	53.61	53.72	56.38	48.14	48.48	55.52	53.43	64.78	64.78	65.6
163	OK017844_Rhinolophus_sinicus_JX2021O_China_2021	56.12	56.01	56.12	56.12	55.93	54.52	54.41	55.9	54.52	54.52	54.52	63.71	63.71	54.3	55.71	55.93	55.93	56.05	55.93	55.93	55.93	55.93	54.87	55.1	56.61	47.52	47.64	47.64	48.21	52.36	61.13	50.4	54.41	54.52	54.41	54.52	53.49	53.38	53.61	53.95	56.61	48.02	48.37	55.63	53.66	65.48	65.48	66.08
164	OK017845_Rhinolophus_sinicus_JX2021P_China_2021	56.01	55.9	56.01	56.01	55.82	54.52	54.41	55.9	54.52	54.52	54.52	63.48	63.48	54.3	55.82	56.05	56.05	56.16	56.05	56.05	56.05	56.05	54.64	54.87	56.5	47.4	47.52	47.52	48.1	52.25	61.01	50.17	54.3	54.41	54.3	54.41	53.26	53.38	53.61	53.72	56.72	48.02	48.37	55.4	53.43	65.25	65.25	65.84
165	OK017802_Rhinolophus_sp_HB2020E_China_2020	53.36	53.47	53.36	53.36	53.17	53.22	53.1	54.94	53.22	53.22	53.22	74.14	74.14	53.79	53.97	54.88	54.88	54.76	54.88	54.88	54.88	54.88	55.52	55.86	54.99	50	50	50	48.84	52.66	61.92	50.93	52.76	53.56	52.64	52.76	52.64	54.02	53.68	53.56	54.54	46.67	46.32	53.61	54.78	77.94	77.94	77.58
166	OK017801_Rhinolophus_sp_HB2020D_China_2020	56.24	56.24	56.24	56.24	56.05	54.64	54.52	56.13	54.64	54.64	54.64	63	63	54.98	55.93	55.25	55.25	55.37	55.25	55.25	55.25	55.25	55.44	55.67	56.05	47.64	47.75	47.75	48.1	52.36	61.01	50.17	54.87	55.21	54.98	55.1	54.3	54.07	54.52	54.41	56.38	48.25	48.48	55.52	54.24	65.13	65.13	65.6
167	OK017836_Rhinolophus_sinicus_JX2021AC_China_2021	56.24	56.12	56.24	56.24	56.05	54.98	54.87	56.47	54.98	54.98	54.98	62.65	62.65	55.1	56.5	55.59	55.59	55.71	55.59	55.59	55.59	55.59	55.21	55.56	56.61	47.52	47.64	47.64	47.75	52.13	60.67	49.94	54.87	55.21	54.98	55.1	54.18	54.18	54.64	54.3	56.72	47.9	48.14	55.63	54.01	64.78	64.78	65.37
168	KJ473815_Rhinolophus_sinicus_GX2013_China_2013	54.27	54.38	54.27	54.27	54.08	54.48	54.37	55.98	54.48	54.48	54.48	75.21	75.21	53.56	55.1	55.22	55.22	55.1	55.22	55.22	55.22	55.22	56.09	56.32	55.56	50	50	50	49.07	52.78	61.92	51.27	53.79	54.48	53.56	53.68	53.45	53.33	53.33	53.56	54.76	47.84	47.72	54.31	54.78	78.77	78.77	78.05
169	OK017813_Rhinolophus_sinicus_GD2017G_China_2017	55.67	55.56	55.67	55.67	55.48	54.75	54.64	56.24	54.75	54.75	54.75	62.88	62.88	54.41	56.38	55.93	55.93	56.05	55.93	55.93	55.93	55.93	54.64	54.87	56.72	47.17	47.29	47.29	47.64	51.79	60.55	49.71	54.64	54.75	54.3	54.41	53.72	53.49	53.95	53.61	56.84	48.02	48.6	55.52	53.77	64.78	64.78	65.25
170	OK017819_Rhinolophus_sinicus_GD2017M_China_2017	55.67	55.56	55.67	55.67	55.48	54.75	54.64	56.24	54.75	54.75	54.75	62.88	62.88	54.41	56.38	55.93	55.93	56.05	55.93	55.93	55.93	55.93	54.64	54.87	56.72	47.17	47.29	47.29	47.64	51.79	60.55	49.71	54.64	54.75	54.3	54.41	53.72	53.49	53.95	53.61	56.84	48.02	48.6	55.52	53.77	64.78	64.78	65.25
171	OK017812_Rhinolophus_sinicus_GD2016B_China_2016	52.56	52.67	52.56	52.56	52.38	54.37	54.25	55.98	54.37	54.37	54.37	75.8	75.8	54.25	53.63	54.08	54.08	53.97	54.08	54.08	54.08	54.08	56.21	56.55	55.33	51.27	51.27	51.27	50.35	54.05	62.04	52.2	54.02	55.06	53.79	53.91	53.91	53.91	53.79	54.25	54.54	47.49	47.02	53.03	54.31	78.17	78.17	77.82
172	OK017814_Rhinolophus_sinicus_GD2017H_China_2017	53.92	54.04	53.92	53.81	53.74	53.56	53.45	55.17	53.56	53.56	53.56	75.8	75.8	54.6	54.88	55.22	55.22	55.1	55.22	55.22	55.22	55.22	55.86	56.21	55.9	50.35	50.35	50.35	49.07	52.55	62.15	51.27	53.91	54.6	53.45	53.56	53.79	54.48	54.48	54.25	54.76	47.37	47.6	53.85	54.66	78.88	78.88	78.53
173	OK017815_Rhinolophus_sinicus_GD2017I_China_2017	53.81	53.92	53.81	53.7	53.63	53.45	53.33	55.06	53.45	53.45	53.45	75.68	75.68	54.48	54.76	55.1	55.1	54.99	55.1	55.1	55.1	55.1	55.75	56.09	55.78	50.23	50.23	50.23	48.96	52.43	62.15	51.16	53.79	54.48	53.33	53.45	53.68	54.37	54.37	54.14	54.65	47.25	47.49	53.73	54.66	78.77	78.77	78.41
174	OK017816_Rhinolophus_sinicus_GD2017J_China_2017	53.92	54.04	53.92	53.81	53.74	53.56	53.45	55.17	53.56	53.56	53.56	75.8	75.8	54.6	54.88	55.22	55.22	55.1	55.22	55.22	55.22	55.22	55.86	56.21	55.9	50.35	50.35	50.35	49.07	52.55	62.15	51.27	53.91	54.6	53.45	53.56	53.79	54.48	54.48	54.25	54.76	47.37	47.6	53.85	54.66	78.88	78.88	78.53
175	OK017817_Rhinolophus_sinicus_GD2017K_China_2017	53.92	54.04	53.92	53.81	53.74	53.56	53.45	55.17	53.56	53.56	53.56	75.8	75.8	54.6	54.88	55.22	55.22	55.1	55.22	55.22	55.22	55.22	55.86	56.21	55.9	50.35	50.35	50.35	49.07	52.55	62.15	51.27	53.91	54.6	53.45	53.56	53.79	54.48	54.48	54.25	54.76	47.37	47.6	53.85	54.66	78.88	78.88	78.53
176	OK017818_Rhinolophus_sinicus_GD2017L_China_2017	53.92	54.04	53.92	53.81	53.74	53.56	53.45	55.17	53.56	53.56	53.56	75.8	75.8	54.6	54.88	55.22	55.22	55.1	55.22	55.22	55.22	55.22	55.86	56.21	55.9	50.35	50.35	50.35	49.07	52.55	62.15	51.27	53.91	54.6	53.45	53.56	53.79	54.48	54.48	54.25	54.76	47.37	47.6	53.85	54.66	78.88	78.88	78.53
177	OK017820_Rhinolophus_sinicus_GD2017N_China_2017	53.92	54.04	53.92	53.81	53.74	53.56	53.45	55.17	53.56	53.56	53.56	75.8	75.8	54.6	54.88	55.22	55.22	55.1	55.22	55.22	55.22	55.22	55.86	56.21	55.9	50.35	50.35	50.35	49.07	52.55	62.15	51.27	53.91	54.6	53.45	53.56	53.79	54.48	54.48	54.25	54.76	47.37	47.6	53.85	54.66	78.88	78.88	78.53
178	OK017821_Rhinolophus_sinicus_GD2017O_China_2017	53.92	54.04	53.92	53.81	53.74	53.56	53.45	55.17	53.56	53.56	53.56	75.8	75.8	54.6	54.88	55.22	55.22	55.1	55.22	55.22	55.22	55.22	55.86	56.21	55.9	50.35	50.35	50.35	49.07	52.55	62.15	51.27	53.91	54.6	53.45	53.56	53.79	54.48	54.48	54.25	54.76	47.37	47.6	53.85	54.66	78.88	78.88	78.53
179	MW681002_Rhinolophus_sinicus_Rs56_China_2020	54.04	54.15	54.04	53.92	53.85	53.68	53.56	55.29	53.68	53.68	53.68	75.92	75.92	54.71	54.76	55.33	55.33	55.22	55.33	55.33	55.33	55.33	55.75	56.09	56.01	50.46	50.46	50.46	49.19	52.66	62.15	51.39	54.02	54.71	53.56	53.68	53.91	54.6	54.6	54.37	54.88	47.25	47.49	53.96	54.78	79	79	78.65
180	OM240725_Rhinolophus_affinis_RaCH025_China_2020	54.04	54.15	54.04	53.92	53.85	53.68	53.56	55.29	53.68	53.68	53.68	75.92	75.92	54.71	54.76	55.33	55.33	55.22	55.33	55.33	55.33	55.33	55.75	56.09	56.01	50.46	50.46	50.46	49.19	52.66	62.15	51.39	54.02	54.71	53.56	53.68	53.91	54.6	54.6	54.37	54.88	47.25	47.49	53.96	54.78	79	79	78.65
181	OK017841_Rhinolophus_sinicus_JX2021L_China_2021	52.67	52.79	52.67	52.67	52.49	53.45	53.33	55.06	53.45	53.45	53.45	75.33	75.33	54.37	54.08	53.85	53.85	53.74	53.85	53.85	53.85	53.85	55.4	56.09	54.54	51.16	51.16	51.16	50.46	53.94	62.27	52.31	53.68	54.71	53.22	53.33	54.25	54.02	53.91	54.14	53.74	46.78	46.43	52.8	54.08	78.53	78.53	78.17
182	OK017843_Rhinolophus_sinicus_JX2021N_China_2021	52.67	52.79	52.67	52.67	52.49	53.45	53.33	55.06	53.45	53.45	53.45	75.33	75.33	54.37	54.08	53.85	53.85	53.74	53.85	53.85	53.85	53.85	55.4	56.09	54.54	51.16	51.16	51.16	50.46	53.94	62.27	52.31	53.68	54.71	53.22	53.33	54.25	54.02	53.91	54.14	53.74	46.78	46.43	52.8	54.08	78.53	78.53	78.17
183	OK017842_Rhinolophus_sinicus_JX2021M_China_2021	55.9	55.78	55.9	55.9	55.71	54.41	54.3	56.01	54.41	54.41	54.41	62.65	62.65	54.18	55.93	55.71	55.71	55.82	55.71	55.71	55.71	55.71	54.64	54.64	56.72	47.17	47.29	47.29	47.64	51.79	60.67	49.6	54.52	54.41	53.95	54.07	53.61	53.26	53.95	53.38	56.84	47.9	48.48	54.94	53.89	64.78	64.78	65.37
184	OK017823_Rhinolophus_sinicus_GD2017Q_China_2017	53.24	53.36	53.24	53.24	53.06	54.25	54.14	55.98	54.25	54.25	54.25	75.33	75.33	54.14	53.63	54.31	54.31	54.2	54.31	54.31	54.31	54.31	56.09	56.44	54.88	50.46	50.46	50.46	49.88	53.7	61.69	51.74	53.56	54.6	53.22	53.33	53.68	54.02	53.68	53.91	54.08	47.25	46.78	53.38	54.43	78.41	78.41	78.29
185	OK017822_Rhinolophus_sinicus_GD2017P_China_2017	53.58	53.7	53.58	53.58	53.4	54.02	53.91	55.75	54.02	54.02	54.02	75.21	75.21	54.83	54.65	55.33	55.33	55.22	55.33	55.33	55.33	55.33	56.32	56.67	55.78	50.58	50.58	50.58	49.42	52.89	62.27	51.39	54.14	54.83	53.45	53.56	54.02	54.48	54.48	54.48	54.76	47.13	47.37	54.08	54.31	78.77	78.77	78.41
186	OK017824_Rhinolophus_sinicus_GD2017W_China_2017	53.58	53.7	53.58	53.58	53.4	54.14	54.02	55.75	54.14	54.14	54.14	75.33	75.33	54.94	54.65	55.33	55.33	55.22	55.33	55.33	55.33	55.33	56.44	56.78	55.78	50.58	50.58	50.58	49.42	52.89	62.27	51.5	54.25	54.94	53.56	53.68	54.14	54.6	54.6	54.6	54.76	47.13	47.37	54.2	54.43	78.88	78.88	78.53
187	OK017827_Rhinolophus_sinicus_GD2019D_China_2019	53.47	53.58	53.47	53.47	53.29	54.14	54.02	55.75	54.14	54.14	54.14	75.33	75.33	54.71	54.42	54.88	54.88	54.76	54.88	54.88	54.88	54.88	56.44	56.55	55.78	51.04	51.04	51.04	49.88	53.24	62.5	51.85	54.25	54.71	53.33	53.45	54.14	54.37	54.6	54.37	54.76	47.49	47.72	54.31	54.43	79.12	79.12	78.77
188	OK017828_Rhinolophus_sinicus_GD2019E_China_2019	53.47	53.58	53.47	53.47	53.29	54.48	54.37	56.09	54.48	54.48	54.48	75.92	75.92	54.48	54.99	55.44	55.44	55.33	55.44	55.44	55.44	55.44	56.32	56.78	55.9	51.04	51.04	51.04	49.65	53.12	62.38	51.74	54.02	54.6	53.33	53.45	54.14	54.14	54.14	54.48	54.99	47.13	47.02	53.61	54.66	79.48	79.48	79.12
189	OK017825_Rhinolophus_sinicus_GD2019A_China_2019	53.92	54.04	53.92	53.92	53.74	53.56	53.45	55.17	53.56	53.56	53.56	76.28	76.28	53.68	54.31	54.54	54.54	54.42	54.54	54.54	54.54	54.54	55.52	55.86	55.1	50.81	50.81	50.81	49.42	53.36	62.38	51.62	53.56	54.37	53.1	53.22	53.68	53.56	53.56	53.33	53.97	47.95	48.19	53.96	54.31	78.77	78.77	78.29
190	OK017826_Rhinolophus_sinicus_GD2019B_China_2019	54.04	54.15	54.04	53.92	53.85	53.45	53.33	55.06	53.45	53.45	53.45	76.28	76.28	53.68	54.42	54.54	54.54	54.42	54.54	54.54	54.54	54.54	55.4	55.75	55.22	50.69	50.69	50.69	49.31	53.24	62.27	51.5	53.56	54.37	53.1	53.22	53.68	53.56	53.56	53.33	54.08	47.95	48.19	53.96	54.31	78.88	78.88	78.41
191	JX993987_Rhinolophus_pusillus_Rp/Shaanxi2011_China_2011	54.88	54.76	54.88	54.88	54.8	54.64	54.52	56.13	54.64	54.64	54.64	63.48	63.48	53.49	53.9	53.11	53.11	53.22	53.11	53.11	53.11	53.11	54.3	54.18	54.92	47.4	47.98	47.98	48.21	52.36	60.44	50.06	55.1	54.87	53.84	53.95	54.18	53.49	53.61	53.15	54.8	48.02	48.48	55.28	54.59	65.6	65.6	65.84
192	OK017846_Rhinolophus_sinicus_SC2018B_China_2016	53.01	53.13	53.01	52.9	52.83	52.99	52.87	54.37	52.99	52.99	52.99	74.97	74.97	54.37	54.42	54.42	54.42	54.31	54.42	54.42	54.42	54.42	54.37	54.48	54.65	50.23	49.88	49.88	49.88	53.7	62.15	52.43	53.45	54.25	53.1	53.22	53.91	54.02	54.14	54.02	54.42	47.95	47.72	53.96	54.55	80.07	80.07	79.36
193	DQ412043_Rhinolophus_macrotis_Rm1_China_2004	54.84	54.95	54.84	54.84	54.65	54.6	54.48	55.86	54.6	54.6	54.6	75.68	75.68	52.87	54.76	54.08	54.08	53.97	54.08	54.08	54.08	54.08	55.29	55.86	54.99	50.58	50.69	50.69	50.12	54.28	62.38	52.2	52.99	53.68	52.76	52.87	53.45	52.99	52.87	52.76	54.76	47.72	47.84	53.03	55.59	78.77	78.77	78.17
194	DQ648857_Rhinolophus_macrotis_BtCoV/279/2005_China_2004	55.29	55.4	55.29	55.29	55.1	54.83	54.71	56.09	54.83	54.83	54.83	76.16	76.16	53.1	55.1	54.42	54.42	54.31	54.42	54.42	54.42	54.42	55.4	55.98	55.33	50.81	50.81	50.81	50.23	54.28	62.38	52.31	53.33	54.02	53.1	53.22	53.79	53.22	53.1	52.99	55.1	48.07	48.07	53.26	55.71	79.24	79.24	78.65
195	OK017833_Rhinolophus_sinicus_HN2021D_China_2021	55.29	55.4	55.29	55.29	55.1	54.71	54.71	56.09	54.71	54.71	54.71	75.8	75.8	53.79	55.22	54.76	54.76	54.65	54.76	54.76	54.76	54.76	55.4	55.86	55.56	51.27	51.04	51.04	50.93	54.75	62.85	53.01	53.56	54.02	53.22	53.33	54.14	53.91	53.79	53.79	55.33	48.42	48.3	53.96	56.41	79.12	79.12	78.53
196	OK017860_Rhinolophus_siamensis_JX2021D_China_2021	55.52	55.63	55.52	55.52	55.33	55.17	55.17	56.55	55.17	55.17	55.17	76.16	76.16	53.91	55.33	54.99	54.99	54.88	54.99	54.99	54.99	54.99	55.52	56.09	55.44	51.5	51.27	51.27	51.16	54.86	63.08	53.24	53.79	54.25	53.45	53.56	54.25	54.02	53.91	53.91	55.22	48.42	48.54	53.85	56.41	79.36	79.36	78.77
197	OK017832_Rhinolophus_sinicus_HN2021C_China_2021	45.9	46.02	45.9	45.79	45.75	47.96	47.85	49.32	47.96	47.96	47.96	52.53	52.53	48.07	45.97	46.53	46.53	46.53	46.53	46.53	46.53	46.53	47.85	47.39	46.87	63.59	63.59	63.59	63.59	65.25	71.16	63.71	47.73	47.73	47.17	47.17	47.73	47.85	48.75	48.07	46.64	53.86	53.5	48.5	48.95	50.76	50.76	50.41
198	OK017859_Rhinolophus_siamensis_GX2019A_China_2019	46.13	46.24	46.13	46.02	45.97	48.07	47.96	49.43	48.07	48.07	48.07	52.65	52.65	47.96	45.64	46.42	46.42	46.42	46.42	46.42	46.42	46.42	47.96	47.39	46.76	63.24	63.24	63.24	63.24	65.13	70.92	63.36	47.51	47.73	46.94	46.94	47.51	47.73	48.87	47.96	46.98	54.09	53.5	48.03	48.95	50.53	50.53	50.18
199	KJ473814_Rhinolophus_sinicus_Rs-HuB2013_China_2013	55.44	55.33	55.44	55.44	55.37	53.72	53.61	55.21	53.72	53.72	53.72	62.65	62.65	54.41	55.14	54.35	54.35	54.46	54.35	54.35	54.35	54.35	54.52	54.52	56.05	48.21	48.79	48.79	48.79	53.17	61.13	50.87	56.01	55.33	55.21	55.33	55.21	54.18	54.41	53.84	55.37	47.67	48.14	54.47	53.54	65.37	65.37	65.48
200	MZ328294_Rhinolophus_sinicus__JSB_Rsin_China_2016	52.79	52.9	52.79	52.79	52.61	55.52	55.52	57.01	55.52	55.52	55.52	75.44	75.44	54.25	54.65	54.42	54.42	54.31	54.42	54.42	54.42	54.42	56.44	56.21	55.56	51.04	51.16	51.16	50.81	54.17	62.5	52.66	55.17	54.71	54.37	54.48	54.37	53.79	53.91	53.79	54.76	47.49	48.07	53.15	54.78	78.77	78.77	78.05
201	OK017834_Rhinolophus_sinicus_HN2021E_China_2021	54.65	54.54	54.65	54.65	54.46	52.58	52.46	54.3	52.58	52.58	52.58	62.41	62.41	54.18	54.46	55.14	55.14	55.25	55.14	55.14	55.14	55.14	53.26	53.84	56.5	47.98	48.21	48.21	49.02	52.6	61.36	50.75	54.07	53.72	52.92	53.04	53.15	53.95	54.07	53.84	56.16	47.32	47.44	54.7	54.36	65.01	65.01	65.01
202	OK017835_Rhinolophus_sinicus_HN2021F_China_2021	53.58	53.7	53.58	53.58	53.4	53.33	53.33	54.83	53.33	53.33	53.33	76.75	76.75	53.1	54.88	54.76	54.76	54.65	54.76	54.76	54.76	54.76	55.63	55.63	54.88	50.35	50.46	50.46	49.77	53.82	61.46	51.5	53.68	53.91	53.56	53.68	53.56	53.22	53.22	52.99	54.31	47.95	48.19	53.96	54.66	80.78	80.78	80.19
203	KY352407_Rhinolophus_sp_BtKY72_Kenya_2007	55.18	55.06	55.18	55.18	54.99	53.45	53.33	55.06	53.45	53.45	53.45	60.26	60.26	53.45	52.49	53.63	53.63	53.51	53.63	53.63	53.63	53.63	53.91	54.6	54.42	49.88	50.12	50.12	49.77	53.24	61.81	51.97	53.56	53.56	52.18	52.3	53.33	53.45	52.64	53.45	54.08	49.82	49.47	53.96	55.48	60.14	60.14	60.62
204	MT726043_Rhinolophus_sp_PREDICT/PDF-2386/OTBA40RSV_Uganda_2013	53.81	53.7	53.81	53.81	53.63	53.45	53.33	55.17	53.45	53.45	53.45	60.02	60.02	54.14	52.27	52.72	52.72	52.61	52.72	52.72	52.72	52.72	54.83	54.6	53.06	48.5	48.73	48.73	48.38	51.85	60.65	50.58	53.79	53.79	52.76	52.87	52.53	53.33	53.1	53.68	52.95	49.59	49.47	53.38	55.71	60.02	60.02	60.02
205	MT726044_Rhinolophus_sp_PREDICT/PDF-2370/OTBA35RSV_Uganda_2013	53.81	53.7	53.81	53.81	53.63	53.45	53.33	55.17	53.45	53.45	53.45	60.02	60.02	54.14	52.27	52.72	52.72	52.61	52.72	52.72	52.72	52.72	54.83	54.6	53.06	48.5	48.73	48.73	48.38	51.85	60.65	50.58	53.79	53.79	52.76	52.87	52.53	53.33	53.1	53.68	52.95	49.59	49.47	53.38	55.71	60.02	60.02	60.02
206	MT726045_Rhinolophus_sp_PREDICT/PRD-0038/AABSMF_Rwanda_2011	53.58	53.47	53.58	53.58	53.4	53.22	53.1	54.83	53.22	53.22	53.22	59.91	59.91	54.25	52.15	52.38	52.38	52.27	52.38	52.38	52.38	52.38	54.83	54.83	53.17	48.96	49.19	49.19	48.38	51.85	60.76	50.69	53.68	53.91	52.87	52.99	52.64	53.45	53.22	53.79	52.83	49.24	49.12	53.26	55.24	60.26	60.26	60.5
207	MZ190137_Rhinolophus_ferrumequinum_Khosta-1_Russia_2020	51.19	51.31	51.19	51.31	51.13	51.95	51.84	53.79	51.95	51.95	51.95	57.77	57.77	53.33	51.93	52.38	52.38	52.27	52.38	52.38	52.38	52.38	53.68	53.56	52.95	48.38	48.5	48.5	48.15	51.16	60.65	50.58	51.95	52.76	52.64	52.76	52.99	53.22	52.99	53.1	52.38	47.95	47.72	52.8	53.61	60.38	60.38	59.91
208	NC_014470_Rhinolophus_blasii_BM48-31/BGR/2008_Bulgaria_2008	53.85	53.97	53.85	53.97	53.67	51.2	51.09	53.15	51.2	51.2	51.2	61.58	61.58	54.52	53.9	54.24	54.24	54.12	54.24	54.24	54.24	54.24	54.07	54.07	55.71	50.87	50.75	50.75	50.17	53.75	62.17	52.94	53.26	53.04	52.58	52.69	53.26	53.95	53.26	53.95	55.14	50.12	49.77	53.89	53.43	61.11	61.11	61.23
209	MZ190138_Rhinolophus_hipposideros_Khosta-2_Russia_2020	52.97	52.85	52.97	53.08	52.61	51.03	50.92	52.53	51.03	51.03	51.03	58.6	58.6	52.99	53.51	53.74	53.74	53.85	53.74	53.74	53.74	53.74	53.56	53.68	54.65	49.25	49.25	49.25	49.36	51.57	62.14	52.26	52.41	52.76	51.26	51.38	52.76	52.76	52.64	53.1	54.54	48.65	47.95	51.75	53.15	60.14	60.14	60.14
210	MW719567_Rhinolophus_hipposideros_RhGB01_UK_2020	53.17	53.29	53.17	53.17	52.82	52.4	52.28	54.34	52.4	52.4	52.4	59.25	59.25	52.4	52.7	52.93	52.93	52.82	52.93	52.93	52.93	52.93	53.77	52.97	53.72	50.75	50.63	50.63	50.75	53.4	61.48	53.06	51.6	52.51	51.6	51.71	51.6	51.48	51.48	52.4	53.72	49.36	48.9	53.24	54.17	60.78	60.78	60.31
211	OP776338_Rhinolophus_hipposideros_RhGB02_UK_2021	53.17	53.29	53.17	53.17	52.82	52.17	52.05	54	52.17	52.17	52.17	58.42	58.42	52.51	52.03	52.36	52.36	52.25	52.36	52.36	52.36	52.36	53.54	52.74	53.15	50.75	50.87	50.87	50.98	53.75	61.71	53.06	51.26	52.63	51.6	51.71	51.48	51.6	51.6	52.4	52.7	49.71	49.48	53.24	54.28	61.37	61.37	60.9
212	OP776339_Rhinolophus_hipposideros_RhGB05_UK_2021	53.06	53.17	53.06	53.06	52.7	52.17	52.05	54.11	52.17	52.17	52.17	59.13	59.13	51.94	52.82	52.93	52.93	52.82	52.93	52.93	52.93	52.93	53.54	52.74	53.49	51.21	51.1	51.1	51.33	54.21	61.71	53.4	51.37	52.51	51.6	51.71	51.6	51.03	51.03	51.83	53.49	49.48	49.25	52.55	54.17	61.37	61.37	60.9
213	OP776340_Rhinolophus_hipposideros_RhGB05_UK_2021	53.06	53.17	53.06	53.06	52.7	52.51	52.4	54.34	52.51	52.51	52.51	58.89	58.89	52.05	52.36	52.82	52.82	52.7	52.82	52.82	52.82	52.82	53.88	53.08	53.15	50.52	50.4	50.4	50.4	53.17	60.9	52.83	51.37	52.17	51.6	51.71	51.6	51.14	51.14	51.94	52.93	49.59	49.59	53.24	54.63	60.78	60.78	60.31
214	OQ401247_Rhinolophus_ferrumequinum_RfGB01_UK_2021	53.06	53.17	53.06	53.06	52.7	52.51	52.4	54.34	52.51	52.51	52.51	58.89	58.89	52.05	52.36	52.82	52.82	52.7	52.82	52.82	52.82	52.82	53.88	53.08	53.15	50.52	50.4	50.4	50.4	53.17	60.9	52.83	51.37	52.17	51.6	51.71	51.6	51.14	51.14	51.94	52.93	49.59	49.59	53.24	54.63	60.78	60.78	60.31
215	OQ401252_Rhinolophus_hipposideros_RhGB08_UK_2021	53.06	53.17	53.06	53.06	52.7	52.51	52.4	54.34	52.51	52.51	52.51	58.89	58.89	52.05	52.36	52.82	52.82	52.7	52.82	52.82	52.82	52.82	53.88	53.08	53.15	50.52	50.4	50.4	50.4	53.17	60.9	52.83	51.37	52.17	51.6	51.71	51.6	51.14	51.14	51.94	52.93	49.59	49.59	53.24	54.63	60.78	60.78	60.31
216	OQ401249_Rhinolophus_ferrumequinum_RfGB02_UK_2021	53.06	53.17	53.06	53.06	52.7	52.51	52.4	54.34	52.51	52.51	52.51	58.89	58.89	52.05	52.36	52.82	52.82	52.7	52.82	52.82	52.82	52.82	53.88	53.08	53.15	50.52	50.4	50.4	50.4	53.17	60.9	52.83	51.37	52.17	51.6	51.71	51.6	51.14	51.14	51.94	52.93	49.59	49.59	53.24	54.63	60.78	60.78	60.31
217	OQ401248_Rhinolophus_hipposideros_RhGB07_UK_2020	52.95	53.06	52.95	52.95	52.59	51.94	51.83	53.77	51.94	51.94	51.94	58.89	58.89	52.28	52.03	52.36	52.36	52.25	52.36	52.36	52.36	52.36	52.97	52.4	52.7	51.21	50.98	50.98	51.33	54.09	61.59	53.52	51.37	52.05	51.37	51.48	51.37	51.37	51.37	52.17	52.93	48.9	48.66	52.08	53.82	61.72	61.72	61.25
218	EPI_ISL_1699444_Rhinolophus_stheno_RsYN04_China_2020	46.62	46.62	46.62	46.51	46.58	47.55	47.55	49.15	47.55	47.55	47.55	49.65	49.65	47.21	49.16	48.71	48.71	48.6	48.71	48.71	48.71	48.71	46.87	46.87	49.16	45.06	45.06	45.06	45.4	49.2	57.93	47.7	48.58	48.46	47.55	47.67	48.24	48.24	48.46	47.21	48.26	46.5	45.8	48.66	47.39	47.42	47.42	47.42
219	EPI_ISL_1699445_Rhinolophus_malayanus_RmYN05_China_2020	46.73	46.73	46.73	46.62	46.69	47.67	47.67	49.26	47.67	47.67	47.67	49.76	49.76	47.1	49.27	48.82	48.82	48.71	48.82	48.82	48.82	48.82	46.99	46.99	49.27	45.17	45.17	45.17	45.52	49.2	58.05	47.82	48.46	48.58	47.44	47.55	48.12	48.12	48.35	47.1	48.37	46.62	45.92	48.78	47.27	47.54	47.54	47.54
220	EPI_ISL_1699448_Rhinolophus_malayanus_RmYN08_China_2020	46.62	46.62	46.62	46.51	46.58	47.55	47.55	49.15	47.55	47.55	47.55	49.65	49.65	47.21	49.16	48.71	48.71	48.6	48.71	48.71	48.71	48.71	46.87	46.87	49.16	45.06	45.06	45.06	45.4	49.2	57.93	47.7	48.58	48.46	47.55	47.67	48.24	48.24	48.46	47.21	48.26	46.5	45.8	48.66	47.39	47.42	47.42	47.42
221	OL674076_Rhinolophus_stheno_Rs7907_China_2015	45.95	45.83	45.95	45.95	45.64	45.58	45.58	47.28	45.58	45.58	45.58	49.59	49.59	47.39	46.76	46.42	46.42	46.42	46.42	46.42	46.42	46.42	47.39	47.73	47.09	46.53	45.95	45.95	45.49	49.77	58.8	47.69	46.71	46.83	47.28	47.39	46.71	47.39	47.62	47.85	45.97	45.15	45.03	48.84	46.74	49.01	49.01	49.24
222	OL674075_Rhinolophus_stheno_Rs7905_China_2015	45.95	45.83	45.95	45.95	45.64	45.58	45.58	47.28	45.58	45.58	45.58	49.59	49.59	47.39	46.76	46.42	46.42	46.42	46.42	46.42	46.42	46.42	47.39	47.73	47.09	46.53	45.95	45.95	45.49	49.77	58.8	47.69	46.71	46.83	47.28	47.39	46.71	47.39	47.62	47.85	45.97	45.15	45.03	48.84	46.74	49.01	49.01	49.24
223	OL674074_Rhinolophus_stheno_Rs7896_China_2015	45.95	45.83	45.95	45.95	45.64	45.58	45.58	47.28	45.58	45.58	45.58	49.59	49.59	47.39	46.76	46.42	46.42	46.42	46.42	46.42	46.42	46.42	47.39	47.73	47.09	46.53	45.95	45.95	45.49	49.77	58.8	47.69	46.71	46.83	47.28	47.39	46.71	47.39	47.62	47.85	45.97	45.15	45.03	48.84	46.74	49.01	49.01	49.24
224	OL674080_Rhinolophus_stheno_Rs7931_China_2015	45.95	45.83	45.95	45.95	45.64	45.58	45.58	47.28	45.58	45.58	45.58	49.59	49.59	47.39	46.76	46.42	46.42	46.42	46.42	46.42	46.42	46.42	47.39	47.73	47.09	46.53	45.95	45.95	45.49	49.77	58.8	47.69	46.71	46.83	47.28	47.39	46.71	47.39	47.62	47.85	45.97	45.15	45.03	48.84	46.74	49.01	49.01	49.24
225	OL674078_Rhinolophus_stheno_Rs7921_China_2015	45.95	45.83	45.95	45.95	45.64	45.58	45.58	47.28	45.58	45.58	45.58	49.59	49.59	47.39	46.76	46.42	46.42	46.42	46.42	46.42	46.42	46.42	47.39	47.73	47.09	46.53	45.95	45.95	45.49	49.77	58.8	47.69	46.71	46.83	47.28	47.39	46.71	47.39	47.62	47.85	45.97	45.15	45.03	48.84	46.74	49.01	49.01	49.24
226	OL674077_Rhinolophus_affinis_Ra7909_China_2015	45.95	45.83	45.95	45.95	45.64	45.58	45.58	47.28	45.58	45.58	45.58	49.59	49.59	47.39	46.76	46.42	46.42	46.42	46.42	46.42	46.42	46.42	47.39	47.73	47.09	46.53	45.95	45.95	45.49	49.77	58.8	47.69	46.71	46.83	47.28	47.39	46.71	47.39	47.62	47.85	45.97	45.15	45.03	48.84	46.74	49.01	49.01	49.24
227	OL674081_Rhinolophus_stheno_Rs7952_China_2015	45.95	45.83	45.95	45.95	45.64	45.58	45.58	47.28	45.58	45.58	45.58	49.59	49.59	47.39	46.76	46.42	46.42	46.42	46.42	46.42	46.42	46.42	47.39	47.73	47.09	46.53	45.95	45.95	45.49	49.77	58.8	47.69	46.71	46.83	47.28	47.39	46.71	47.39	47.62	47.85	45.97	45.15	45.03	48.84	46.74	49.01	49.01	49.24
228	OL674079_Rhinolophus_stheno_Rs7924_China_2015	46.06	45.95	46.06	46.06	45.75	45.46	45.46	47.17	45.46	45.46	45.46	49.47	49.47	47.39	46.64	46.31	46.31	46.31	46.31	46.31	46.31	46.31	47.28	47.62	46.98	46.53	45.95	45.95	45.49	49.77	58.8	47.69	46.71	46.83	47.28	47.39	46.71	47.39	47.62	47.85	45.86	45.26	45.15	48.96	46.74	48.89	48.89	49.12
[truncated: 180 more columns]

## Sheet: S-RBD
		1	2	3	4	5	6	7	8	9	10	11	12	13	14	15	16	17	18	19	20	21	22	23	24	25	26	27	28	29	30	31	32	33	34	35	36	37	38	39	40	41	42	43	44	45	46	47	48
1	EPI_ISL_410538_Manis_javanica_Guangxi-P4L_China_2017	100	99.06	100	99.84	100	78.87	78.87	78.72	78.72	78.56	78.72	73.4	73.4	63.22	79.5	79.97	79.97	79.97	79.97	79.97	79.97	79.97	79.5	79.5	79.19	62.13	62.13	62.28	63.38	79.03	71.67	74.65	63.54	62.75	62.6	62.6	62.13	62.28	62.75	62.28	79.5	69.8	67.61	69.33	69.64	63.07	62.13	62.28
2	EPI_ISL_410539_Manis_javanica_Guangxi-P1E_China_2017	99.06	100	99.06	98.9	99.06	78.4	78.4	78.25	78.25	78.09	78.25	73.58	73.58	63.36	79.19	79.34	79.34	79.34	79.34	79.34	79.34	79.34	78.87	78.87	78.56	62.11	62.11	62.26	63.52	79.09	71.86	74.84	63.68	62.89	62.74	62.74	62.26	62.26	62.89	62.42	78.87	69.33	66.98	68.7	69.17	63.21	62.26	62.42
3	EPI_ISL_410540_Manis_javanica_Guangxi-P5L_China_2017	100	99.06	100	99.84	100	78.87	78.87	78.72	78.72	78.56	78.72	73.4	73.4	63.22	79.5	79.97	79.97	79.97	79.97	79.97	79.97	79.97	79.5	79.5	79.19	62.13	62.13	62.28	63.38	79.03	71.67	74.65	63.54	62.75	62.6	62.6	62.13	62.28	62.75	62.28	79.5	69.8	67.61	69.33	69.64	63.07	62.13	62.28
4	EPI_ISL_410541_Manis_javanica_Guangxi-P5E_China_2017	99.84	98.9	99.84	100	99.84	78.72	78.72	78.56	78.56	78.4	78.56	73.24	73.24	63.22	79.34	79.81	79.81	79.81	79.81	79.81	79.81	79.81	79.34	79.34	79.03	62.13	62.13	62.28	63.38	79.03	71.67	74.65	63.54	62.75	62.6	62.6	62.13	62.28	62.75	62.28	79.34	69.64	67.61	69.17	69.48	63.07	62.13	62.28
5	EPI_ISL_410542_Manis_javanica_Guangxi-P2V_China_2017	100	99.06	100	99.84	100	78.87	78.87	78.72	78.72	78.56	78.72	73.4	73.4	63.22	79.5	79.97	79.97	79.97	79.97	79.97	79.97	79.97	79.5	79.5	79.19	62.13	62.13	62.28	63.38	79.03	71.67	74.65	63.54	62.75	62.6	62.6	62.13	62.28	62.75	62.28	79.5	69.8	67.61	69.33	69.64	63.07	62.13	62.28
6	EPI_ISL_410721_Manis_javanica_Guangdong-1_China_2019	78.87	78.4	78.87	78.72	78.87	100	100	99.84	99.84	99.69	99.84	77.46	77.46	63.22	82	86.7	86.7	86.7	86.7	86.7	86.7	86.7	87.79	87.95	87.64	60.25	60.25	60.41	60.09	77.62	69.95	71.21	63.38	62.75	62.28	62.28	62.44	62.44	62.44	62.44	87.01	70.27	69.17	69.48	69.33	62.6	61.97	62.28
7	EPI_ISL_471470_Manis_javanica_Guangdong-SM79-9_China_2019	78.87	78.4	78.87	78.72	78.87	100	100	99.84	99.84	99.69	99.84	77.46	77.46	63.22	82	86.7	86.7	86.7	86.7	86.7	86.7	86.7	87.79	87.95	87.64	60.25	60.25	60.41	60.09	77.62	69.95	71.21	63.38	62.75	62.28	62.28	62.44	62.44	62.44	62.44	87.01	70.27	69.17	69.48	69.33	62.6	61.97	62.28
8	EPI_ISL_471467_Manis_javanica_Guangdong-A22-2_China_2019	78.72	78.25	78.72	78.56	78.72	99.84	99.84	100	100	99.53	100	77.31	77.31	63.07	81.85	86.54	86.54	86.54	86.54	86.54	86.54	86.54	87.64	87.79	87.48	60.09	60.09	60.25	59.94	77.46	69.8	71.05	63.22	62.6	62.13	62.13	62.28	62.28	62.28	62.28	87.01	70.27	69.17	69.33	69.17	62.44	61.82	62.13
9	EPI_ISL_471469_Manis_javanica_Guangdong-SM44-9_China_2019	78.72	78.25	78.72	78.56	78.72	99.84	99.84	100	100	99.53	100	77.31	77.31	63.07	81.85	86.54	86.54	86.54	86.54	86.54	86.54	86.54	87.64	87.79	87.48	60.09	60.09	60.25	59.94	77.46	69.8	71.05	63.22	62.6	62.13	62.13	62.28	62.28	62.28	62.28	87.01	70.27	69.17	69.33	69.17	62.44	61.82	62.13
10	EPI_ISL_471468_Manis_javanica_Guangdong-FM45-9_China_2019	78.56	78.09	78.56	78.4	78.56	99.69	99.69	99.53	99.53	100	99.53	77.31	77.31	63.38	81.69	86.7	86.7	86.7	86.7	86.7	86.7	86.7	87.79	87.95	87.64	60.41	60.41	60.56	60.25	77.78	69.95	71.36	63.54	62.91	62.44	62.44	62.6	62.6	62.6	62.6	87.01	70.42	69.17	69.48	69.48	62.44	61.82	62.13
11	MT121216_Manis_javanica_MP789_China_2019	78.72	78.25	78.72	78.56	78.72	99.84	99.84	100	100	99.53	100	77.31	77.31	63.07	81.85	86.54	86.54	86.54	86.54	86.54	86.54	86.54	87.64	87.79	87.48	60.09	60.09	60.25	59.94	77.46	69.8	71.05	63.22	62.6	62.13	62.13	62.28	62.28	62.28	62.28	87.01	70.27	69.17	69.33	69.17	62.44	61.82	62.13
12	EPI_ISL_852604_Rhinolophus_shameli_RShSTT182_Cambodia_2010	73.4	73.58	73.4	73.24	73.4	77.46	77.46	77.31	77.31	77.31	77.31	100	100	61.7	78.09	79.03	79.03	79.03	79.03	79.03	79.03	79.03	79.34	79.5	79.19	61.7	61.7	61.86	60.9	79.97	70.67	72.92	61.86	61.86	61.7	61.7	61.54	61.86	61.54	62.02	79.19	66.51	66.51	68.08	66.98	61.7	61.54	61.22
13	EPI_ISL_852605_Rhinolophus_shameli_RShSTT200_Cambodia_2010	73.4	73.58	73.4	73.24	73.4	77.46	77.46	77.31	77.31	77.31	77.31	100	100	61.7	78.09	79.03	79.03	79.03	79.03	79.03	79.03	79.03	79.34	79.5	79.19	61.7	61.7	61.86	60.9	79.97	70.67	72.92	61.86	61.86	61.7	61.7	61.54	61.86	61.54	62.02	79.19	66.51	66.51	68.08	66.98	61.7	61.54	61.22
14	EPI_ISL_1699446_Rhinolophus_pusillus_RpYN06_China_2020	63.22	63.36	63.22	63.22	63.22	63.22	63.22	63.07	63.07	63.38	63.07	61.7	61.7	100	61.97	61.19	61.19	61.19	61.19	61.19	61.19	61.19	62.91	62.75	62.6	80.24	80.41	80.24	81.44	91.58	87.63	88.32	94.16	93.81	93.64	93.64	93.81	94.67	93.81	93.99	62.44	64.87	64.37	64.54	64.87	84.71	83.85	84.71
15	EPI_ISL_402131_Rhinolophus_affinis_RaTG13_China_2013	79.5	79.19	79.5	79.34	79.5	82	82	81.85	81.85	81.69	81.85	78.09	78.09	61.97	100	85.92	85.92	85.92	85.92	85.92	85.92	85.92	86.38	86.38	86.07	60.41	60.72	60.88	60.88	78.25	69.8	72.3	62.91	61.35	61.19	61.19	60.88	61.35	61.82	61.82	86.54	68.08	69.01	71.05	67.76	62.13	61.66	61.82
16	EPI_ISL_402123_Human_Wuhan/IPBCAMS-WH-01/2019_China_2019	79.97	79.34	79.97	79.81	79.97	86.7	86.7	86.54	86.54	86.7	86.54	79.03	79.03	61.19	85.92	100	100	100	100	100	100	100	93.74	93.9	93.58	61.5	60.88	61.03	60.88	77.93	69.64	71.52	62.28	60.56	60.56	60.56	59.78	60.41	60.41	60.56	93.58	68.39	69.17	70.42	69.17	61.35	60.88	61.19
17	EPI_ISL_406798_Human_Wuhan/WH01/2019_China_2019	79.97	79.34	79.97	79.81	79.97	86.7	86.7	86.54	86.54	86.7	86.54	79.03	79.03	61.19	85.92	100	100	100	100	100	100	100	93.74	93.9	93.58	61.5	60.88	61.03	60.88	77.93	69.64	71.52	62.28	60.56	60.56	60.56	59.78	60.41	60.41	60.56	93.58	68.39	69.17	70.42	69.17	61.35	60.88	61.19
18	EPI_ISL_402132_Human_Wuhan/HBCDC-HB-01/2019_China_2019	79.97	79.34	79.97	79.81	79.97	86.7	86.7	86.54	86.54	86.7	86.54	79.03	79.03	61.19	85.92	100	100	100	100	100	100	100	93.74	93.9	93.58	61.5	60.88	61.03	60.88	77.93	69.64	71.52	62.28	60.56	60.56	60.56	59.78	60.41	60.41	60.56	93.58	68.39	69.17	70.42	69.17	61.35	60.88	61.19
19	EPI_ISL_402119_Human_Wuhan/IVDC-HB-01/2019_China_2019	79.97	79.34	79.97	79.81	79.97	86.7	86.7	86.54	86.54	86.7	86.54	79.03	79.03	61.19	85.92	100	100	100	100	100	100	100	93.74	93.9	93.58	61.5	60.88	61.03	60.88	77.93	69.64	71.52	62.28	60.56	60.56	60.56	59.78	60.41	60.41	60.56	93.58	68.39	69.17	70.42	69.17	61.35	60.88	61.19
20	EPI_ISL_408514_Huanan_Seafood_Market_IVDC-HBF13-20_China_2020	79.97	79.34	79.97	79.81	79.97	86.7	86.7	86.54	86.54	86.7	86.54	79.03	79.03	61.19	85.92	100	100	100	100	100	100	100	93.74	93.9	93.58	61.5	60.88	61.03	60.88	77.93	69.64	71.52	62.28	60.56	60.56	60.56	59.78	60.41	60.41	60.56	93.58	68.39	69.17	70.42	69.17	61.35	60.88	61.19
21	EPI_ISL_529214_Human_Wuhan/IME-WH02/2019_China_2019	79.97	79.34	79.97	79.81	79.97	86.7	86.7	86.54	86.54	86.7	86.54	79.03	79.03	61.19	85.92	100	100	100	100	100	100	100	93.74	93.9	93.58	61.5	60.88	61.03	60.88	77.93	69.64	71.52	62.28	60.56	60.56	60.56	59.78	60.41	60.41	60.56	93.58	68.39	69.17	70.42	69.17	61.35	60.88	61.19
22	EPI_ISL_408515_Huanan_Seafood_Market_IVDC-HBF13-21_China_2020	79.97	79.34	79.97	79.81	79.97	86.7	86.7	86.54	86.54	86.7	86.54	79.03	79.03	61.19	85.92	100	100	100	100	100	100	100	93.74	93.9	93.58	61.5	60.88	61.03	60.88	77.93	69.64	71.52	62.28	60.56	60.56	60.56	59.78	60.41	60.41	60.56	93.58	68.39	69.17	70.42	69.17	61.35	60.88	61.19
23	MZ937003_Rhinolophus_marshalli_BANAL-20-236_Laos_2020	79.5	78.87	79.5	79.34	79.5	87.79	87.79	87.64	87.64	87.79	87.64	79.34	79.34	62.91	86.38	93.74	93.74	93.74	93.74	93.74	93.74	93.74	100	99.84	99.53	62.28	62.13	62.13	61.66	78.56	69.33	71.67	64.16	62.91	62.44	62.44	62.28	62.75	62.75	63.38	94.68	69.01	69.48	69.8	69.95	61.82	61.35	61.35
24	MZ937001_Rhinolophus_pusillus_BANAL-20-103_Laos_2020	79.5	78.87	79.5	79.34	79.5	87.95	87.95	87.79	87.79	87.95	87.79	79.5	79.5	62.75	86.38	93.9	93.9	93.9	93.9	93.9	93.9	93.9	99.84	100	99.69	62.13	61.97	61.97	61.5	78.56	69.17	71.67	64.01	62.75	62.28	62.28	62.13	62.6	62.6	63.22	94.84	68.86	69.33	69.8	69.8	61.66	61.19	61.19
25	MZ937000_Rhinolophus_malayanus_BANAL-20-52_Laos_2020	79.19	78.56	79.19	79.03	79.19	87.64	87.64	87.48	87.48	87.64	87.48	79.19	79.19	62.6	86.07	93.58	93.58	93.58	93.58	93.58	93.58	93.58	99.53	99.69	100	61.82	61.66	61.66	61.19	78.25	68.86	71.67	63.85	62.6	62.13	62.13	61.97	62.44	62.6	63.07	94.84	68.54	69.01	69.48	69.48	61.35	60.88	60.88
26	EPI_ISL_412977_Rhinolophus_malayanus_RmYN02_China_2019	62.13	62.11	62.13	62.13	62.13	60.25	60.25	60.09	60.09	60.41	60.09	61.7	61.7	80.24	60.41	61.5	61.5	61.5	61.5	61.5	61.5	61.5	62.28	62.13	61.82	100	99.31	99.48	95.53	98.8	96.74	95.88	79.55	79.9	80.58	80.58	79.9	80.76	79.38	80.24	61.03	62.42	64.7	63.73	63.89	80.58	79.9	80.76
27	MZ937004_Rhinolophus_malayanus_BANAL-20-247_Laos_2020	62.13	62.11	62.13	62.13	62.13	60.25	60.25	60.09	60.09	60.41	60.09	61.7	61.7	80.41	60.72	60.88	60.88	60.88	60.88	60.88	60.88	60.88	62.13	61.97	61.66	99.31	100	99.83	95.53	98.8	96.74	95.88	79.38	79.73	80.41	80.41	79.73	80.58	79.9	80.41	60.88	61.76	64.53	63.4	64.05	80.41	79.73	80.58
28	MZ937002_Rhinolophus_malayanus_BANAL-20-116_Laos_2020	62.28	62.26	62.28	62.28	62.28	60.41	60.41	60.25	60.25	60.56	60.25	61.86	61.86	80.24	60.88	61.03	61.03	61.03	61.03	61.03	61.03	61.03	62.13	61.97	61.66	99.48	99.83	100	95.7	98.97	96.91	96.05	79.55	79.9	80.58	80.58	79.9	80.76	79.73	80.24	60.88	61.93	64.7	63.56	64.22	80.58	79.9	80.76
29	MW251308_Rhinolophus_acuminatus_RacCS203_Thailand_2020	63.38	63.52	63.38	63.38	63.38	60.09	60.09	59.94	59.94	60.25	59.94	60.9	60.9	81.44	60.88	60.88	60.88	60.88	60.88	60.88	60.88	60.88	61.66	61.5	61.19	95.53	95.53	95.7	100	100	100	98.8	80.07	81.27	81.96	81.96	81.27	81.62	80.41	80.93	60.56	62.42	64.37	63.73	64.22	80.93	80.24	80.58
30	MW251310_Rhinolophus_acuminatus_RacCS253_Thailand_2020	79.03	79.09	79.03	79.03	79.03	77.62	77.62	77.46	77.46	77.78	77.46	79.97	79.97	91.58	78.25	77.93	77.93	77.93	77.93	77.93	77.93	77.93	78.56	78.56	78.25	98.8	98.8	98.97	100	100	100	100	90.72	91.58	92.1	92.1	92.27	91.58	90.55	91.58	78.09	80.88	82.1	81.7	82.52	91.24	91.41	90.89
31	MW251309_Rhinolophus_acuminatus_RacCS224_Thailand_2020	71.67	71.86	71.67	71.67	71.67	69.95	69.95	69.8	69.8	69.95	69.8	70.67	70.67	87.63	69.8	69.64	69.64	69.64	69.64	69.64	69.64	69.64	69.33	69.17	68.86	96.74	96.74	96.91	100	100	100	100	86.08	86.94	87.46	87.46	86.77	86.94	86.6	86.6	69.17	72.71	74.22	72.71	73.69	87.8	87.11	87.46
32	MW251312_Rhinolophus_acuminatus_RacCS271_Thailand_2020	74.65	74.84	74.65	74.65	74.65	71.21	71.21	71.05	71.05	71.36	71.05	72.92	72.92	88.32	72.3	71.52	71.52	71.52	71.52	71.52	71.52	71.52	71.67	71.67	71.67	95.88	95.88	96.05	98.8	100	100	100	87.46	88.14	88.49	88.49	88.49	88.66	88.32	88.32	71.36	74.18	76.35	75.98	76.14	87.63	87.8	87.29
33	MG772933_Rhinolophus_pusillus_bat-SL-CoVZC45_China_2017	63.54	63.68	63.54	63.54	63.54	63.38	63.38	63.22	63.22	63.54	63.22	61.86	61.86	94.16	62.91	62.28	62.28	62.28	62.28	62.28	62.28	62.28	64.16	64.01	63.85	79.55	79.38	79.55	80.07	90.72	86.08	87.46	100	94.33	93.81	93.81	94.33	94.85	91.75	93.81	63.22	65.52	65.02	64.38	65.85	84.02	82.99	84.19
34	MG772934_Rhinolophus_pusillus_bat-SL-CoVZXC21_China_2015	62.75	62.89	62.75	62.75	62.75	62.75	62.75	62.6	62.6	62.91	62.6	61.86	61.86	93.81	61.35	60.56	60.56	60.56	60.56	60.56	60.56	60.56	62.91	62.75	62.6	79.9	79.73	79.9	81.27	91.58	86.94	88.14	94.33	100	96.74	96.74	97.08	94.85	93.3	96.56	62.13	64.38	64.2	63.73	66.01	84.54	83.68	84.71
35	OK017803_Rhinolophus_pusillus_HN2021A_China_2021	62.6	62.74	62.6	62.6	62.6	62.28	62.28	62.13	62.13	62.44	62.13	61.7	61.7	93.64	61.19	60.56	60.56	60.56	60.56	60.56	60.56	60.56	62.44	62.28	62.13	80.58	80.41	80.58	81.96	92.1	87.46	88.49	93.81	96.74	100	100	97.08	93.99	92.96	95.88	61.82	64.22	64.53	64.71	65.69	84.19	83.33	84.36
36	OK017804_Rhinolophus_pusillus_HN2021B_China_2021	62.6	62.74	62.6	62.6	62.6	62.28	62.28	62.13	62.13	62.44	62.13	61.7	61.7	93.64	61.19	60.56	60.56	60.56	60.56	60.56	60.56	60.56	62.44	62.28	62.13	80.58	80.41	80.58	81.96	92.1	87.46	88.49	93.81	96.74	100	100	97.08	93.99	92.96	95.88	61.82	64.22	64.53	64.71	65.69	84.19	83.33	84.36
37	OK017805_Rhinolophus_pusillus_HN2021G_China_2021	62.13	62.26	62.13	62.13	62.13	62.44	62.44	62.28	62.28	62.6	62.28	61.54	61.54	93.81	60.88	59.78	59.78	59.78	59.78	59.78	59.78	59.78	62.28	62.13	61.97	79.9	79.73	79.9	81.27	92.27	86.77	88.49	94.33	97.08	97.08	97.08	100	94.67	92.78	96.74	61.35	64.38	64.53	63.73	65.52	84.19	83.33	84.36
38	EPI_ISL_1098866_Rhinolophus_blythi_PrC31_China_2018	62.28	62.26	62.28	62.28	62.28	62.44	62.44	62.28	62.28	62.6	62.28	61.86	61.86	94.67	61.35	60.41	60.41	60.41	60.41	60.41	60.41	60.41	62.75	62.6	62.44	80.76	80.58	80.76	81.62	91.58	86.94	88.66	94.85	94.85	93.99	93.99	94.67	100	92.96	94.33	62.28	64.38	64.53	63.24	64.54	84.02	83.16	84.19
39	OK017806_Rhinolophus_pusillus_YN2021_China_2021	62.75	62.89	62.75	62.75	62.75	62.44	62.44	62.28	62.28	62.6	62.28	61.54	61.54	93.81	61.82	60.41	60.41	60.41	60.41	60.41	60.41	60.41	62.75	62.6	62.6	79.38	79.9	79.73	80.41	90.55	86.6	88.32	91.75	93.3	92.96	92.96	92.78	92.96	100	93.3	62.13	63.89	64.53	63.89	64.05	82.82	81.96	82.65
40	OK287355_Rhinolophus_blythi_Rp/JCC9_China_2020	62.28	62.42	62.28	62.28	62.28	62.44	62.44	62.28	62.28	62.6	62.28	62.02	62.02	93.99	61.82	60.56	60.56	60.56	60.56	60.56	60.56	60.56	63.38	63.22	63.07	80.24	80.41	80.24	80.93	91.58	86.6	88.32	93.81	96.56	95.88	95.88	96.74	94.33	93.3	100	62.44	64.05	64.2	64.38	66.18	84.88	83.85	85.05
[truncated: 188 more rows]
[truncated: 180 more columns]
