# Supplementary material for: Genotype and Phenotype Characterization of Rhinolophus sp. Sarbecoviruses from Vietnam: Implications for Coronavirus Emergence
Source: Viruses. 2023 Sep 8;15(9):1897. doi: 10.3390/v15091897 (PMC10536463; doi:10.3390/v15091897)
Supplement: Supplementary file 1 [file viruses-15-01897-s001.zip › Supp data_revised/Supp Table 4_recombination analysis.xlsx]

## Sheet: RDP Vietnam final
		Breakpoint Positions
		In Alignment		In Recombinant Sequence		Relative to AY278741 SARS-CoV Urbani		Detection Methods
Recombination Event Number	Number In .RDP File	Begin	End	Begin	End	Begin	End	RDP	GENECONV	Maxchi	Chimaera	3Seq	Recombinant Sequence(s)	Minor Parental Sequence(s)	Major Parental Sequence(s)
16	31	442	13968	442	13641	442	13638	1.74058e-191	6.5387e-185	2.60804e-62	1.55586e-60	NS	^RtVN21-201_Rhinolophus_thomasi_Vietnam_2021	RtVN21-29_Rhinolophus_thomasi_Vietnam_2021	RtVN21-192_Rhinolophus_thomasi_Vietnam_2021
													RtVN21-197_Rhinolophus_thomasi_Vietnam_2021
													RtVN21-200_Rhinolophus_thomasi_Vietnam_2021
25	45	21317*	25661	20969*	25094	20984*	25172	7.29391e-164	1.68028e-162	2.58877e-194	1.86042e-56	2.17932e-229	RtVN21-193_Rhinolophus_thomasi_Vietnam_2021	OK017859_Rhinolophus_siamensis_GX2019A_China_2019	OK017858_Rhinolophus_sinicus_YN2020H_China_2020
59	121~	21328	21423*	21034	21114*	20995	21072*	9.8317e-69	2.872e-68	4.38896e-16	NS	3,8963569241821E-312	RtVN21-193_Rhinolophus_thomasi_Vietnam_2021	OK017860_Rhinolophus_siamensis_JX2021D_China_2021	Unknown(OK287355_Rhinolophus_blythi_Rp/JCC9_China_2020)
														DQ412043_Rhinolophus_macrotis_Rm1_China_2004	Unknown(EPI_ISL_1098866_Rhinolophus_blythi_PrC31_China_2018)
														DQ648857_Rhinolophus_macrotis_BtCoV/279/2005_China_2004	Unknown(EPI_ISL_1699446_Rhinolophus_pusillus_RpYN06_China_2020)
														GQ153542_Rhinolophus_sinicus_HKU3-7_China_2006	Unknown(MG772933_Rhinolophus_pusillus_bat-SL-CoVZC45_China_2017)
														GQ153543_Rhinolophus_sinicus_HKU3-8_China_2006	Unknown(MG772934_Rhinolophus_pusillus_bat-SL-CoVZXC21_China_2015)
														GQ153545_Rhinolophus_sinicus_HKU3-10_China_2006	Unknown(OK017803_Rhinolophus_pusillus_HN2021A_China_2021)
														GQ153547_Rhinolophus_sinicus_HKU3-12_China_2007	Unknown(OK017804_Rhinolophus_pusillus_HN2021B_China_2021)
														GQ153548_Rhinolophus_sinicus_HKU3-13_China_2007	Unknown(OK017805_Rhinolophus_pusillus_HN2021G_China_2021)
														MZ328294_Rhinolophus_sinicus__JSB_Rsin_China_2016	Unknown(OK017806_Rhinolophus_pusillus_YN2021_China_2021)
														OK017793_Rhinolophus_affinis_YN2020A_China_2020
														OK017833_Rhinolophus_sinicus_HN2021D_China_2021
														OK017835_Rhinolophus_sinicus_HN2021F_China_2021
														OK017840_Rhinolophus_sinicus_JX2021K_China_2021
														OK017841_Rhinolophus_sinicus_JX2021L_China_2021
														OK017843_Rhinolophus_sinicus_JX2021N_China_2021
														OK017846_Rhinolophus_sinicus_SC2018B_China_2016
69	161	24386	28320*	23855	27163*	23897	27208*	5.60641e-49	2.92327e-61	7.295e-24	NS	3.31899e-173	^RtVN21-29_Rhinolophus_thomasi_Vietnam_2021	GQ153542_Rhinolophus_sinicus_HKU3-7_China_2006	KC881006_Rhinolophus_sinicus_Rs3367_China_2012
														DQ022305_Rhinolophus_sinicus_HKU3-1_China_2005	AY278741_SARS_coronavirus_Urbani
														DQ084199_Rhinolophus_sinicus_HKU3-2_China_2005	AY304486_Paguma_larvata_SZ3/2003_Hong_Kong_2003
														DQ084200_Rhinolophus_sinicus_HKU3-3_China_2005	AY304488_Paguma_larvata_SZ16/2003_Hong_Kong_2003
														GQ153539_Rhinolophus_sinicus_HKU3-4_China_2005	AY545915_Paguma_larvata_HC/SZ/DM1/03_China_2003
														GQ153540_Rhinolophus_sinicus_HKU3-5_China_2005	AY572035_Paguma_larvata_civet010_China_2004
														GQ153541_Rhinolophus_sinicus_HKU3-6_China_2005	FJ882963_Human_P2_USA_2004
														GQ153543_Rhinolophus_sinicus_HKU3-8_China_2006	GU553363_Human_HKU-39849_Hong_Kong_2003
														GQ153544_Rhinolophus_sinicus_HKU3-9_China_2006	KC881005_Rhinolophus_sinicus_RsSHC014_China_2011
														GQ153545_Rhinolophus_sinicus_HKU3-10_China_2006	KF367457_Rhinolophus_sinicus_WIV1_China_2012
														GQ153546_Rhinolophus_sinicus_HKU3-11_China_2007	KT444582_Rhinolophus_sinicus_WIV16_China_2013
														GQ153547_Rhinolophus_sinicus_HKU3-12_China_2007	KY417146_Rhinolophus_sinicus_Rs4231_China_2013
														GQ153548_Rhinolophus_sinicus_HKU3-13_China_2007	KY417150_Rhinolophus_sinicus_Rs4874_China_2013
														KF294457_Rhinolophus_monoceros_Longquan-140_China_2012	KY417151_Rhinolophus_sinicus_Rs7327_China_2014
														MW681002_Rhinolophus_sinicus_Rs56_China_2020	KY417152_Rhinolophus_sinicus_Rs9401_China_2015
														OK017802_Rhinolophus_sp_HB2020E_China_2020	MK211376_Rhinolophus_sinicus_YN2018B_China_2016
														OK017808_Rhinolophus_sinicus_FJ2021A_China_2021	NC_004718_Human_Tor2_Canada_2004
														OK017809_Rhinolophus_sinicus_FJ2021D_China_2021	OK017847_Rhinolophus_sinicus_YN2016A_China_2016
														OK017810_Rhinolophus_sinicus_FJ2021E_China_2021	OK017848_Rhinolophus_sinicus_YN2016B_China_2016
														OK017811_Rhinolophus_sinicus_FJ2021M_China_2021	OK017849_Rhinolophus_sinicus_YN2016C_China_2016
														OK017812_Rhinolophus_sinicus_GD2016B_China_2016	OK017850_Rhinolophus_sinicus_YN2016D_China_2016
														OK017813_Rhinolophus_sinicus_GD2017G_China_2017	OK017851_Rhinolophus_sinicus_YN2016E_China_2016
														OK017815_Rhinolophus_sinicus_GD2017I_China_2017	OK017852_Rhinolophus_sinicus_YN2020B_China_2020
														OK017816_Rhinolophus_sinicus_GD2017J_China_2017	OK017853_Rhinolophus_sinicus_YN2020C_China_2020
														OK017817_Rhinolophus_sinicus_GD2017K_China_2017	OK017854_Rhinolophus_sinicus_YN2020D_China_2020
														OK017818_Rhinolophus_sinicus_GD2017L_China_2017	OK017855_Rhinolophus_sinicus_YN2020E_China_2020
														OK017819_Rhinolophus_sinicus_GD2017M_China_2017	OK017856_Rhinolophus_sinicus_YN2020F_China_2020
														OK017820_Rhinolophus_sinicus_GD2017N_China_2017	OK017858_Rhinolophus_sinicus_YN2020H_China_2020
														OK017821_Rhinolophus_sinicus_GD2017O_China_2017
														OK017823_Rhinolophus_sinicus_GD2017Q_China_2017
														OK017836_Rhinolophus_sinicus_JX2021AC_China_2021
														OK017837_Rhinolophus_sinicus_JX2021C_China_2021
														OK017838_Rhinolophus_sinicus_JX2021G_China_2021
														OK017840_Rhinolophus_sinicus_JX2021K_China_2021
														OK017843_Rhinolophus_sinicus_JX2021N_China_2021
														OK017844_Rhinolophus_sinicus_JX2021O_China_2021
														OK017845_Rhinolophus_sinicus_JX2021P_China_2021
														OM240725_Rhinolophus_affinis_RaCH025_China_2020
77	177~	21927	22405*	21522	21952*	21522	21952*	1.3112e-69	1.51159e-107	2.58877e-194	6.37383e-31	1.54348e-304	RtVN21-29_Rhinolophus_thomasi_Vietnam_2021	Unknown (LC663959_Rhinolophus_cornutus_Rc-mk2_Japan_2020)	OK017807_Rhinolophus_sinicus_AH2021A_China_2021
															DQ022305_Rhinolophus_sinicus_HKU3-1_China_2005
															DQ084200_Rhinolophus_sinicus_HKU3-3_China_2005
															DQ412043_Rhinolophus_macrotis_Rm1_China_2004
															DQ648857_Rhinolophus_macrotis_BtCoV/279/2005_China_2004
															EPI_ISL_1699443_Rhinolophus_sinicus_RsYN03_China_2019
															GQ153539_Rhinolophus_sinicus_HKU3-4_China_2005
															GQ153540_Rhinolophus_sinicus_HKU3-5_China_2005
															GQ153541_Rhinolophus_sinicus_HKU3-6_China_2005
															GQ153542_Rhinolophus_sinicus_HKU3-7_China_2006
															GQ153543_Rhinolophus_sinicus_HKU3-8_China_2006
															GQ153544_Rhinolophus_sinicus_HKU3-9_China_2006
															GQ153545_Rhinolophus_sinicus_HKU3-10_China_2006
															GQ153546_Rhinolophus_sinicus_HKU3-11_China_2007
															GQ153547_Rhinolophus_sinicus_HKU3-12_China_2007
															GQ153548_Rhinolophus_sinicus_HKU3-13_China_2007
															KF294457_Rhinolophus_monoceros_Longquan-140_China_2012
															MW681002_Rhinolophus_sinicus_Rs56_China_2020
															MZ328294_Rhinolophus_sinicus__JSB_Rsin_China_2016
															OK017793_Rhinolophus_affinis_YN2020A_China_2020
															OK017802_Rhinolophus_sp_HB2020E_China_2020
															OK017808_Rhinolophus_sinicus_FJ2021A_China_2021
															OK017809_Rhinolophus_sinicus_FJ2021D_China_2021
															OK017810_Rhinolophus_sinicus_FJ2021E_China_2021
															OK017811_Rhinolophus_sinicus_FJ2021M_China_2021
															OK017812_Rhinolophus_sinicus_GD2016B_China_2016
															OK017814_Rhinolophus_sinicus_GD2017H_China_2017
															OK017820_Rhinolophus_sinicus_GD2017N_China_2017
															OK017823_Rhinolophus_sinicus_GD2017Q_China_2017
															OK017833_Rhinolophus_sinicus_HN2021D_China_2021
															OK017835_Rhinolophus_sinicus_HN2021F_China_2021
															OK017837_Rhinolophus_sinicus_JX2021C_China_2021
															OK017838_Rhinolophus_sinicus_JX2021G_China_2021
															OK017840_Rhinolophus_sinicus_JX2021K_China_2021
															OK017841_Rhinolophus_sinicus_JX2021L_China_2021
															OK017843_Rhinolophus_sinicus_JX2021N_China_2021
															OK017846_Rhinolophus_sinicus_SC2018B_China_2016
															OK017860_Rhinolophus_siamensis_JX2021D_China_2021
															OM240725_Rhinolophus_affinis_RaCH025_China_2020
90	222	20968	21926*	20635	21533*	20635	21521*	3.7513e-45	7.92766e-44	2.58877e-194	1.29969e-27	7.53747e-295	^RtVN21-192_Rhinolophus_thomasi_Vietnam_2021	OK017860_Rhinolophus_siamensis_JX2021D_China_2021	RtVN21-29_Rhinolophus_thomasi_Vietnam_2021
													RtVN21-197_Rhinolophus_thomasi_Vietnam_2021	DQ412043_Rhinolophus_macrotis_Rm1_China_2004
													RtVN21-200_Rhinolophus_thomasi_Vietnam_2021	DQ648857_Rhinolophus_macrotis_BtCoV/279/2005_China_2004
													RtVN21-201_Rhinolophus_thomasi_Vietnam_2021	OK017833_Rhinolophus_sinicus_HN2021D_China_2021
91	224	25713	28320*	25185	27166*	25224	27208*	3.59907e-41	1.40683e-42	2.53771e-22	6.27894e-12	8.8696e-147	^RtVN21-192_Rhinolophus_thomasi_Vietnam_2021	Unknown (GQ153542_Rhinolophus_sinicus_HKU3-7_China_2006)	KY770858_Rhinolophus_sinicus_Anlong-103_China_2013
													RtVN21-197_Rhinolophus_thomasi_Vietnam_2021	Unknown(DQ084200_Rhinolophus_sinicus_HKU3-3_China_2005)	FJ588686_Rhinolophus_sinicus_Rs672_China_2006
													RtVN21-200_Rhinolophus_thomasi_Vietnam_2021	Unknown(GQ153539_Rhinolophus_sinicus_HKU3-4_China_2005)	KY417142_Aselliscus_stoliczkanus_As6526_China_2014
													RtVN21-201_Rhinolophus_thomasi_Vietnam_2021	Unknown(GQ153540_Rhinolophus_sinicus_HKU3-5_China_2005)	KY417145_Rhinolophus_ferrumequinum_Rf4092_China_2012
														Unknown(GQ153543_Rhinolophus_sinicus_HKU3-8_China_2006)	KY417147_Rhinolophus_sinicus_Rs4237_China_2013
														Unknown(GQ153544_Rhinolophus_sinicus_HKU3-9_China_2006)	MK211375_Rhinolophus_sinicus_YN2018A_China_2016
														Unknown(GQ153545_Rhinolophus_sinicus_HKU3-10_China_2006)	MK211377_Rhinolophus_sinicus_YN2018C_China_2016
														Unknown(GQ153547_Rhinolophus_sinicus_HKU3-12_China_2007)
														Unknown(GQ153548_Rhinolophus_sinicus_HKU3-13_China_2007)
														Unknown(KF294457_Rhinolophus_monoceros_Longquan-140_China_2012)
														Unknown(MW681002_Rhinolophus_sinicus_Rs56_China_2020)
														Unknown(OK017802_Rhinolophus_sp_HB2020E_China_2020)
														Unknown(OK017808_Rhinolophus_sinicus_FJ2021A_China_2021)
														Unknown(OK017809_Rhinolophus_sinicus_FJ2021D_China_2021)
														Unknown(OK017810_Rhinolophus_sinicus_FJ2021E_China_2021)
														Unknown(OK017811_Rhinolophus_sinicus_FJ2021M_China_2021)
														Unknown(OK017812_Rhinolophus_sinicus_GD2016B_China_2016)
														Unknown(OK017819_Rhinolophus_sinicus_GD2017M_China_2017)
														Unknown(OK017820_Rhinolophus_sinicus_GD2017N_China_2017)
														Unknown(OK017823_Rhinolophus_sinicus_GD2017Q_China_2017)
														Unknown(OK017836_Rhinolophus_sinicus_JX2021AC_China_2021)
														Unknown(OK017837_Rhinolophus_sinicus_JX2021C_China_2021)
														Unknown(OK017838_Rhinolophus_sinicus_JX2021G_China_2021)
														Unknown(OK017840_Rhinolophus_sinicus_JX2021K_China_2021)
														Unknown(OK017841_Rhinolophus_sinicus_JX2021L_China_2021)
														Unknown(OK017842_Rhinolophus_sinicus_JX2021M_China_2021)
														Unknown(OK017843_Rhinolophus_sinicus_JX2021N_China_2021)
														Unknown(OK017844_Rhinolophus_sinicus_JX2021O_China_2021)
														Unknown(OK017845_Rhinolophus_sinicus_JX2021P_China_2021)
														Unknown(OM240725_Rhinolophus_affinis_RaCH025_China_2020)
95	232	23499*	24385*	22986*	23854*	23028*	23896*	NS	8.92915e-05	2.12023e-18	4.71706e-15	5.23203e-127	^RtVN21-29_Rhinolophus_thomasi_Vietnam_2021	OK017834_Rhinolophus_sinicus_HN2021E_China_2021	Unknown (KY770858_Rhinolophus_sinicus_Anlong-103_China_2013)
													RtVN21-192_Rhinolophus_thomasi_Vietnam_2021[P]	OK017835_Rhinolophus_sinicus_HN2021F_China_2021	Unknown(KU973692_Rhinolophus_pusillus_F46_China_2012)
													RtVN21-197_Rhinolophus_thomasi_Vietnam_2021[P]		Unknown(KY770859_Rhinolophus_sinicus_Anlong-112_China_2013)
													RtVN21-200_Rhinolophus_thomasi_Vietnam_2021[P]
													RtVN21-201_Rhinolophus_thomasi_Vietnam_2021[P]
96	234	21870*	23498*	21495*	22985*	21483*	23027*	8.3464e-26	3.46618e-07	8.07868e-11	1.65669e-16	4.10394e-297	^RtVN21-29_Rhinolophus_thomasi_Vietnam_2021	GQ153542_Rhinolophus_sinicus_HKU3-7_China_2006	OK017858_Rhinolophus_sinicus_YN2020H_China_2020
														DQ022305_Rhinolophus_sinicus_HKU3-1_China_2005	KC881005_Rhinolophus_sinicus_RsSHC014_China_2011
														DQ084199_Rhinolophus_sinicus_HKU3-2_China_2005	KY417151_Rhinolophus_sinicus_Rs7327_China_2014
														DQ084200_Rhinolophus_sinicus_HKU3-3_China_2005	KY417152_Rhinolophus_sinicus_Rs9401_China_2015
														GQ153539_Rhinolophus_sinicus_HKU3-4_China_2005	MK211376_Rhinolophus_sinicus_YN2018B_China_2016
														GQ153540_Rhinolophus_sinicus_HKU3-5_China_2005	OK017847_Rhinolophus_sinicus_YN2016A_China_2016
														GQ153541_Rhinolophus_sinicus_HKU3-6_China_2005	OK017848_Rhinolophus_sinicus_YN2016B_China_2016
														GQ153544_Rhinolophus_sinicus_HKU3-9_China_2006	OK017850_Rhinolophus_sinicus_YN2016D_China_2016
														GQ153545_Rhinolophus_sinicus_HKU3-10_China_2006	OK017851_Rhinolophus_sinicus_YN2016E_China_2016
														GQ153546_Rhinolophus_sinicus_HKU3-11_China_2007
														GQ153547_Rhinolophus_sinicus_HKU3-12_China_2007
														GQ153548_Rhinolophus_sinicus_HKU3-13_China_2007
														OK017802_Rhinolophus_sp_HB2020E_China_2020
														OK017807_Rhinolophus_sinicus_AH2021A_China_2021
														OK017809_Rhinolophus_sinicus_FJ2021D_China_2021
														OK017810_Rhinolophus_sinicus_FJ2021E_China_2021
														OK017811_Rhinolophus_sinicus_FJ2021M_China_2021
														OK017814_Rhinolophus_sinicus_GD2017H_China_2017
														OK017815_Rhinolophus_sinicus_GD2017I_China_2017
														OK017816_Rhinolophus_sinicus_GD2017J_China_2017
														OK017817_Rhinolophus_sinicus_GD2017K_China_2017
														OK017818_Rhinolophus_sinicus_GD2017L_China_2017
														OK017820_Rhinolophus_sinicus_GD2017N_China_2017
														OK017821_Rhinolophus_sinicus_GD2017O_China_2017
														OK017835_Rhinolophus_sinicus_HN2021F_China_2021
														OK017837_Rhinolophus_sinicus_JX2021C_China_2021
														OK017838_Rhinolophus_sinicus_JX2021G_China_2021
														OK017840_Rhinolophus_sinicus_JX2021K_China_2021
														OK017841_Rhinolophus_sinicus_JX2021L_China_2021
														OK017846_Rhinolophus_sinicus_SC2018B_China_2016
														OM240725_Rhinolophus_affinis_RaCH025_China_2020
97	238	28867*	898*	27541*	898*	27475*	898*	1.95135e-47	8.67197e-42	4.32379e-16	NS	9.44415e-214	^RtVN21-29_Rhinolophus_thomasi_Vietnam_2021	Unknown (GQ153542_Rhinolophus_sinicus_HKU3-7_China_2006)	KF367457_Rhinolophus_sinicus_WIV1_China_2012
													RtVN21-192_Rhinolophus_thomasi_Vietnam_2021	Unknown(DQ022305_Rhinolophus_sinicus_HKU3-1_China_2005)	KC881005_Rhinolophus_sinicus_RsSHC014_China_2011
														Unknown(DQ084199_Rhinolophus_sinicus_HKU3-2_China_2005)	KC881006_Rhinolophus_sinicus_Rs3367_China_2012
														Unknown(DQ084200_Rhinolophus_sinicus_HKU3-3_China_2005)	KT444582_Rhinolophus_sinicus_WIV16_China_2013
														Unknown(GQ153539_Rhinolophus_sinicus_HKU3-4_China_2005)	KY417144_Rhinolophus_sinicus_Rs4084_China_2012
														Unknown(GQ153540_Rhinolophus_sinicus_HKU3-5_China_2005)	KY417146_Rhinolophus_sinicus_Rs4231_China_2013
														Unknown(GQ153541_Rhinolophus_sinicus_HKU3-6_China_2005)	KY417150_Rhinolophus_sinicus_Rs4874_China_2013
														Unknown(GQ153543_Rhinolophus_sinicus_HKU3-8_China_2006)	KY417151_Rhinolophus_sinicus_Rs7327_China_2014
														Unknown(GQ153544_Rhinolophus_sinicus_HKU3-9_China_2006)	KY417152_Rhinolophus_sinicus_Rs9401_China_2015
														Unknown(GQ153545_Rhinolophus_sinicus_HKU3-10_China_2006)	MK211376_Rhinolophus_sinicus_YN2018B_China_2016
														Unknown(GQ153546_Rhinolophus_sinicus_HKU3-11_China_2007)	OK017847_Rhinolophus_sinicus_YN2016A_China_2016
														Unknown(GQ153547_Rhinolophus_sinicus_HKU3-12_China_2007)	OK017848_Rhinolophus_sinicus_YN2016B_China_2016
														Unknown(GQ153548_Rhinolophus_sinicus_HKU3-13_China_2007)	OK017849_Rhinolophus_sinicus_YN2016C_China_2016
														Unknown(KF294457_Rhinolophus_monoceros_Longquan-140_China_2012)	OK017850_Rhinolophus_sinicus_YN2016D_China_2016
														Unknown(MW681002_Rhinolophus_sinicus_Rs56_China_2020)	OK017851_Rhinolophus_sinicus_YN2016E_China_2016
														Unknown(OK017802_Rhinolophus_sp_HB2020E_China_2020)	OK017852_Rhinolophus_sinicus_YN2020B_China_2020
														Unknown(OK017807_Rhinolophus_sinicus_AH2021A_China_2021)	OK017853_Rhinolophus_sinicus_YN2020C_China_2020
														Unknown(OK017808_Rhinolophus_sinicus_FJ2021A_China_2021)	OK017854_Rhinolophus_sinicus_YN2020D_China_2020
														Unknown(OK017809_Rhinolophus_sinicus_FJ2021D_China_2021)	OK017855_Rhinolophus_sinicus_YN2020E_China_2020
														Unknown(OK017810_Rhinolophus_sinicus_FJ2021E_China_2021)	OK017856_Rhinolophus_sinicus_YN2020F_China_2020
														Unknown(OK017811_Rhinolophus_sinicus_FJ2021M_China_2021)	OK017857_Rhinolophus_sinicus_YN2020G_China_2020
														Unknown(OK017812_Rhinolophus_sinicus_GD2016B_China_2016)	OK017858_Rhinolophus_sinicus_YN2020H_China_2020
														Unknown(OK017814_Rhinolophus_sinicus_GD2017H_China_2017)
														Unknown(OK017820_Rhinolophus_sinicus_GD2017N_China_2017)
														Unknown(OK017837_Rhinolophus_sinicus_JX2021C_China_2021)
														Unknown(OK017838_Rhinolophus_sinicus_JX2021G_China_2021)
														Unknown(OK017840_Rhinolophus_sinicus_JX2021K_China_2021)
														Unknown(OK017841_Rhinolophus_sinicus_JX2021L_China_2021)
														Unknown(OM240725_Rhinolophus_affinis_RaCH025_China_2020)
98	241~	23127	23390*	22602	22856*	22665	22919*	2.69648e-27	2.84805e-60	1.46903e-24	NS	5.92837e-108	^RsVN21-195_Rhinolophus_siamensis_Vietnam_2021	KJ473814_Rhinolophus_sinicus_Rs-HuB2013_China_2013	KT444582_Rhinolophus_sinicus_WIV16_China_2013
													RtVN21-193_Rhinolophus_thomasi_Vietnam_2021	DQ412043_Rhinolophus_macrotis_Rm1_China_2004	AY278741_SARS_coronavirus_Urbani
														DQ648857_Rhinolophus_macrotis_BtCoV/279/2005_China_2004	OK017849_Rhinolophus_sinicus_YN2016C_China_2016
														MZ328294_Rhinolophus_sinicus__JSB_Rsin_China_2016	OK017850_Rhinolophus_sinicus_YN2016D_China_2016
														OK017833_Rhinolophus_sinicus_HN2021D_China_2021	OK017853_Rhinolophus_sinicus_YN2020C_China_2020
														OK017860_Rhinolophus_siamensis_JX2021D_China_2021	OK017854_Rhinolophus_sinicus_YN2020D_China_2020
															OK017855_Rhinolophus_sinicus_YN2020E_China_2020
															OK017856_Rhinolophus_sinicus_YN2020F_China_2020
99	242	22498*	25702	22036*	25150	22045*	25213	1.54944e-46	1.84999e-23	2.58877e-194	5.30409e-61	7,88731041238037E-316	^RsVN21-195_Rhinolophus_siamensis_Vietnam_2021	DQ412043_Rhinolophus_macrotis_Rm1_China_2004	MK211376_Rhinolophus_sinicus_YN2018B_China_2016
														DQ022305_Rhinolophus_sinicus_HKU3-1_China_2005	KC881005_Rhinolophus_sinicus_RsSHC014_China_2011
														DQ084199_Rhinolophus_sinicus_HKU3-2_China_2005	KC881006_Rhinolophus_sinicus_Rs3367_China_2012
														DQ084200_Rhinolophus_sinicus_HKU3-3_China_2005	KF367457_Rhinolophus_sinicus_WIV1_China_2012
														DQ648857_Rhinolophus_macrotis_BtCoV/279/2005_China_2004	KY417144_Rhinolophus_sinicus_Rs4084_China_2012
														GQ153539_Rhinolophus_sinicus_HKU3-4_China_2005	KY417151_Rhinolophus_sinicus_Rs7327_China_2014
														GQ153540_Rhinolophus_sinicus_HKU3-5_China_2005	KY417152_Rhinolophus_sinicus_Rs9401_China_2015
														GQ153541_Rhinolophus_sinicus_HKU3-6_China_2005	OK017847_Rhinolophus_sinicus_YN2016A_China_2016
														GQ153546_Rhinolophus_sinicus_HKU3-11_China_2007	OK017848_Rhinolophus_sinicus_YN2016B_China_2016
														GQ153547_Rhinolophus_sinicus_HKU3-12_China_2007	OK017849_Rhinolophus_sinicus_YN2016C_China_2016
														GQ153548_Rhinolophus_sinicus_HKU3-13_China_2007	OK017850_Rhinolophus_sinicus_YN2016D_China_2016
														KF294457_Rhinolophus_monoceros_Longquan-140_China_2012	OK017851_Rhinolophus_sinicus_YN2016E_China_2016
														MW681002_Rhinolophus_sinicus_Rs56_China_2020
														MZ328294_Rhinolophus_sinicus__JSB_Rsin_China_2016
														OK017809_Rhinolophus_sinicus_FJ2021D_China_2021
														OK017810_Rhinolophus_sinicus_FJ2021E_China_2021
														OK017811_Rhinolophus_sinicus_FJ2021M_China_2021
														OK017814_Rhinolophus_sinicus_GD2017H_China_2017
														OK017820_Rhinolophus_sinicus_GD2017N_China_2017
														OK017833_Rhinolophus_sinicus_HN2021D_China_2021
														OK017835_Rhinolophus_sinicus_HN2021F_China_2021
														OK017838_Rhinolophus_sinicus_JX2021G_China_2021
														OK017846_Rhinolophus_sinicus_SC2018B_China_2016
														OK017860_Rhinolophus_siamensis_JX2021D_China_2021
														OM240725_Rhinolophus_affinis_RaCH025_China_2020
117	285~	27201	27807*	26676	26742*	26676	26742*	2.84155e-61	1.32897e-53	1.6066e-14	NS	5,09591421760158E-310	RtVN21-192_Rhinolophus_thomasi_Vietnam_2021[T]	Unknown (OK017835_Rhinolophus_sinicus_HN2021F_China_2021)	KY417147_Rhinolophus_sinicus_Rs4237_China_2013
													RtVN21-197_Rhinolophus_thomasi_Vietnam_2021[T]
													RtVN21-200_Rhinolophus_thomasi_Vietnam_2021
													RtVN21-201_Rhinolophus_thomasi_Vietnam_2021[T]
													RtVN21-29_Rhinolophus_thomasi_Vietnam_2021[T]
134	313~	28355	28542*	27242	27363*	27220	27249*	8.24965e-57	1.2404e-61	5.17051e-18	1.3508e-10	8.62924e-295	RtVN21-192_Rhinolophus_thomasi_Vietnam_2021[T]	Unknown (EPI_ISL_1098866_Rhinolophus_blythi_PrC31_China_2018)	GQ153543_Rhinolophus_sinicus_HKU3-8_China_2006
													RtVN21-201_Rhinolophus_thomasi_Vietnam_2021[T]	Unknown(EPI_ISL_1699446_Rhinolophus_pusillus_RpYN06_China_2020)	DQ084200_Rhinolophus_sinicus_HKU3-3_China_2005
													RtVN21-29_Rhinolophus_thomasi_Vietnam_2021[T]	Unknown(EPI_ISL_402119_Human_Wuhan/IVDC-HB-01/2019_China_2019)	DQ412043_Rhinolophus_macrotis_Rm1_China_2004
														Unknown(EPI_ISL_402123_Human_Wuhan/IPBCAMS-WH-01/2019_China_2019)	DQ648857_Rhinolophus_macrotis_BtCoV/279/2005_China_2004
														Unknown(EPI_ISL_402131_Rhinolophus_affinis_RaTG13_China_2013)	EPI_ISL_1699443_Rhinolophus_sinicus_RsYN03_China_2019
														Unknown(EPI_ISL_471467_Manis_javanica_Guangdong-A22-2_China_2019)	EPI_ISL_1699447_Rhinolophus_malayanus_RmYN07_China_2020
														Unknown(EPI_ISL_471468_Manis_javanica_Guangdong-FM45-9_China_2019)	EPI_ISL_1699449_Rhinolophus_stheno_RsYN09_China_2020
														Unknown(MG772933_Rhinolophus_pusillus_bat-SL-CoVZC45_China_2017)	GQ153539_Rhinolophus_sinicus_HKU3-4_China_2005
														Unknown(MG772934_Rhinolophus_pusillus_bat-SL-CoVZXC21_China_2015)	GQ153540_Rhinolophus_sinicus_HKU3-5_China_2005
														Unknown(MT121216_Manis_javanica_MP789_China_2019)	GQ153542_Rhinolophus_sinicus_HKU3-7_China_2006
														Unknown(MW251308_Rhinolophus_acuminatus_RacCS203_Thailand_2020)	GQ153545_Rhinolophus_sinicus_HKU3-10_China_2006
														Unknown(MW251309_Rhinolophus_acuminatus_RacCS224_Thailand_2020)	GQ153547_Rhinolophus_sinicus_HKU3-12_China_2007
														Unknown(MW251310_Rhinolophus_acuminatus_RacCS253_Thailand_2020)	GQ153548_Rhinolophus_sinicus_HKU3-13_China_2007
														Unknown(MW251312_Rhinolophus_acuminatus_RacCS271_Thailand_2020)	JX993987_Rhinolophus_pusillus_Rp/Shaanxi2011_China_2011
														Unknown(OK017803_Rhinolophus_pusillus_HN2021A_China_2021)	KF569996_Rhinolophus_affinis_LYRa11_China_2011
														Unknown(OK017804_Rhinolophus_pusillus_HN2021B_China_2021)	KJ473814_Rhinolophus_sinicus_Rs-HuB2013_China_2013
														Unknown(OK017805_Rhinolophus_pusillus_HN2021G_China_2021)	MK211374_Rhinolophus_sp_SC2018_China_2016
														Unknown(OK017806_Rhinolophus_pusillus_YN2021_China_2021)	MZ328294_Rhinolophus_sinicus__JSB_Rsin_China_2016
														Unknown(OK287355_Rhinolophus_blythi_Rp/JCC9_China_2020)	OK017793_Rhinolophus_affinis_YN2020A_China_2020
														Unknown(MZ937003_Rhinolophus_marshalli_BANAL-20-236_Laos_2020)	OK017801_Rhinolophus_sp_HB2020D_China_2020
														Unknown(MZ937001_Rhinolophus_pusillus_BANAL-20-103_Laos_2020)	OK017802_Rhinolophus_sp_HB2020E_China_2020
														Unknown(MZ937000_Rhinolophus_malayanus_BANAL-20-52_Laos_2020)	OK017807_Rhinolophus_sinicus_AH2021A_China_2021
															OK017809_Rhinolophus_sinicus_FJ2021D_China_2021
															OK017810_Rhinolophus_sinicus_FJ2021E_China_2021
															OK017811_Rhinolophus_sinicus_FJ2021M_China_2021
															OK017820_Rhinolophus_sinicus_GD2017N_China_2017
															OK017832_Rhinolophus_sinicus_HN2021C_China_2021
															OK017833_Rhinolophus_sinicus_HN2021D_China_2021
															OK017835_Rhinolophus_sinicus_HN2021F_China_2021
															OK017836_Rhinolophus_sinicus_JX2021AC_China_2021
															OK017837_Rhinolophus_sinicus_JX2021C_China_2021
															OK017841_Rhinolophus_sinicus_JX2021L_China_2021
															OK017846_Rhinolophus_sinicus_SC2018B_China_2016
															OK017860_Rhinolophus_siamensis_JX2021D_China_2021
															OM240725_Rhinolophus_affinis_RaCH025_China_2020
															RtVN21-193_Rhinolophus_thomasi_Vietnam_2021
															RsVN21-195_Rhinolophus_siamensis_Vietnam_2021
															RtVN21-197_Rhinolophus_thomasi_Vietnam_2021
															RtVN21-200_Rhinolophus_thomasi_Vietnam_2021
															RtVN21-201_Rhinolophus_thomasi_Vietnam_2021
154	343~	22460	22709*	22019	22265*	22007	22253*	6.40434e-22	9.2771e-31	3.48718e-06	NS	1.49358e-83	RtVN21-192_Rhinolophus_thomasi_Vietnam_2021	OK017797_Rhinolophus_ferrumequinum_LN2020E_China_2020	KY417146_Rhinolophus_sinicus_Rs4231_China_2013
													RtVN21-197_Rhinolophus_thomasi_Vietnam_2021	KJ473811_Rhinolophus_ferrumequinum_JL2012_China_2012	AY304486_Paguma_larvata_SZ3/2003_Hong_Kong_2003
													RtVN21-200_Rhinolophus_thomasi_Vietnam_2021	KU182964_Rhinolophus_ferrumequinum_JTMC15_China_2013	AY304488_Paguma_larvata_SZ16/2003_Hong_Kong_2003
													RtVN21-201_Rhinolophus_thomasi_Vietnam_2021	KY938558_Rhinolophus_ferrumequinum_16BO133_South_Korea_2016	AY515512_Paguma_larvata_HC/SZ/61/03_China_2003
														OK017794_Rhinolophus_ferrumequinum_LN2020A_China_2020	AY545915_Paguma_larvata_HC/SZ/DM1/03_China_2003
														OK017795_Rhinolophus_ferrumequinum_LN2020B_China_2020	AY545917_Paguma_larvata_HC/SZ/81/03_China_2003
														OK017796_Rhinolophus_ferrumequinum_LN2020C_China_2020	AY545919_Melogale_moschata_CFB/SZ/94/03_China_2003
														OK017798_Rhinolophus_ferrumequinum_LN2020F_China_2020	AY572035_Paguma_larvata_civet010_China_2004
														OK017799_Rhinolophus_ferrumequinum_LN2020G_China_2020	AY572038_Paguma_larvata_civet020_China_2004
														OK017800_Rhinolophus_ferrumequinum_LN2020H_China_2020	AY686863_Paguma_larvata_A022_China_2004
														ON378802_Rhinolophus_ferrumequinum_B20-50_South_Korea_2020	AY686864_Paguma_larvata_B039_China_2004
															FJ882963_Human_P2_USA_2004
															FJ959407_Paguma_larvata_A001_China_2004
160	354	22749*	22984*	22305*	22483*	22293*	22522*	6.28609e-14	0.0116803	0.0351418	NS	7.87246e-134	^RtVN21-192_Rhinolophus_thomasi_Vietnam_2021	OK017837_Rhinolophus_sinicus_JX2021C_China_2021	Unknown (OK017811_Rhinolophus_sinicus_FJ2021M_China_2021)
													RtVN21-197_Rhinolophus_thomasi_Vietnam_2021	DQ084199_Rhinolophus_sinicus_HKU3-2_China_2005	Unknown(MW681002_Rhinolophus_sinicus_Rs56_China_2020)
													RtVN21-200_Rhinolophus_thomasi_Vietnam_2021	DQ084200_Rhinolophus_sinicus_HKU3-3_China_2005	Unknown(OK017808_Rhinolophus_sinicus_FJ2021A_China_2021)
													RtVN21-201_Rhinolophus_thomasi_Vietnam_2021	GQ153539_Rhinolophus_sinicus_HKU3-4_China_2005	Unknown(OK017810_Rhinolophus_sinicus_FJ2021E_China_2021)
														GQ153540_Rhinolophus_sinicus_HKU3-5_China_2005	Unknown(OK017838_Rhinolophus_sinicus_JX2021G_China_2021)
														GQ153541_Rhinolophus_sinicus_HKU3-6_China_2005	Unknown(OM240725_Rhinolophus_affinis_RaCH025_China_2020)
														GQ153544_Rhinolophus_sinicus_HKU3-9_China_2006
														GQ153545_Rhinolophus_sinicus_HKU3-10_China_2006
														GQ153546_Rhinolophus_sinicus_HKU3-11_China_2007
														GQ153547_Rhinolophus_sinicus_HKU3-12_China_2007
														GQ153548_Rhinolophus_sinicus_HKU3-13_China_2007
														OK017802_Rhinolophus_sp_HB2020E_China_2020
														OK017809_Rhinolophus_sinicus_FJ2021D_China_2021
199	402	899*	6680	899*	6410	899*	6410	2.63275e-11	0.000445567	1.5714e-07	NS	4.42986e-28	^RtVN21-192_Rhinolophus_thomasi_Vietnam_2021	Unknown (AY515512_Paguma_larvata_HC/SZ/61/03_China_2003)	RtVN21-29_Rhinolophus_thomasi_Vietnam_2021
														Unknown(AY304486_Paguma_larvata_SZ3/2003_Hong_Kong_2003)
														Unknown(AY304488_Paguma_larvata_SZ16/2003_Hong_Kong_2003)
														Unknown(AY545914_Paguma_larvata_HC/SZ/79/03_China_2003)
														Unknown(AY545915_Paguma_larvata_HC/SZ/DM1/03_China_2003)
														Unknown(AY545919_Melogale_moschata_CFB/SZ/94/03_China_2003)
														Unknown(AY572035_Paguma_larvata_civet010_China_2004)
														Unknown(AY572038_Paguma_larvata_civet020_China_2004)
														Unknown(AY686863_Paguma_larvata_A022_China_2004)
														Unknown(AY686864_Paguma_larvata_B039_China_2004)
														Unknown(FJ882963_Human_P2_USA_2004)
														Unknown(FJ959407_Paguma_larvata_A001_China_2004)
														Unknown(GU553363_Human_HKU-39849_Hong_Kong_2003)
														Unknown(KP886808_Rhinolophus_ferrumequinum_YNLF_31C_China_2013)
														Unknown(KP886809_Rhinolophus_ferrumequinum_YNLF_34C_China_2013)
240	457	6737*	20824*	6467*	20491*	6467*	20491*	8.50075e-07	6.17023e-12	7.45644e-18	NS	6.98239e-21	RtVN21-192_Rhinolophus_thomasi_Vietnam_2021	KY417146_Rhinolophus_sinicus_Rs4231_China_2013	OK017835_Rhinolophus_sinicus_HN2021F_China_2021
														KC881006_Rhinolophus_sinicus_Rs3367_China_2012	OK017833_Rhinolophus_sinicus_HN2021D_China_2021
														KF367457_Rhinolophus_sinicus_WIV1_China_2012	OK017834_Rhinolophus_sinicus_HN2021E_China_2021
														KY417152_Rhinolophus_sinicus_Rs9401_China_2015
														OK017852_Rhinolophus_sinicus_YN2020B_China_2020
														OK017853_Rhinolophus_sinicus_YN2020C_China_2020
														OK017854_Rhinolophus_sinicus_YN2020D_China_2020
														OK017855_Rhinolophus_sinicus_YN2020E_China_2020
														OK017856_Rhinolophus_sinicus_YN2020F_China_2020
														OK017857_Rhinolophus_sinicus_YN2020G_China_2020
														OK017858_Rhinolophus_sinicus_YN2020H_China_2020
272	495	25176	25712*	24651	25187*	24687	25223*	3.28674e-16	9.42709e-08	3.02885e-14	1.59435e-10	9.58038e-11	^RtVN21-201_Rhinolophus_thomasi_Vietnam_2021	DQ648857_Rhinolophus_macrotis_BtCoV/279/2005_China_2004	Unknown (OK017858_Rhinolophus_sinicus_YN2020H_China_2020)
													RtVN21-192_Rhinolophus_thomasi_Vietnam_2021[T]	DQ412043_Rhinolophus_macrotis_Rm1_China_2004	Unknown(AY278741_SARS_coronavirus_Urbani)
													RtVN21-197_Rhinolophus_thomasi_Vietnam_2021	JX993987_Rhinolophus_pusillus_Rp/Shaanxi2011_China_2011	Unknown(AY304486_Paguma_larvata_SZ3/2003_Hong_Kong_2003)
													RtVN21-200_Rhinolophus_thomasi_Vietnam_2021	KJ473814_Rhinolophus_sinicus_Rs-HuB2013_China_2013	Unknown(AY304488_Paguma_larvata_SZ16/2003_Hong_Kong_2003)
														MZ328294_Rhinolophus_sinicus__JSB_Rsin_China_2016	Unknown(AY515512_Paguma_larvata_HC/SZ/61/03_China_2003)
														OK017833_Rhinolophus_sinicus_HN2021D_China_2021	Unknown(AY545914_Paguma_larvata_HC/SZ/79/03_China_2003)
															Unknown(AY545915_Paguma_larvata_HC/SZ/DM1/03_China_2003)
															Unknown(AY545916_Paguma_larvata_HC/SZ/266/03_China_2003)
															Unknown(AY545917_Paguma_larvata_HC/SZ/81/03_China_2003)
															Unknown(AY545918_Paguma_larvata_HC/GZ/32/03_China_2003)
															Unknown(AY545919_Melogale_moschata_CFB/SZ/94/03_China_2003)
															Unknown(AY572034_Paguma_larvata_007/2004_China_2004)
															Unknown(AY572035_Paguma_larvata_civet010_China_2004)
															Unknown(AY572038_Paguma_larvata_civet020_China_2004)
															Unknown(AY686863_Paguma_larvata_A022_China_2004)
															Unknown(AY686864_Paguma_larvata_B039_China_2004)
															Unknown(FJ882963_Human_P2_USA_2004)
															Unknown(FJ959407_Paguma_larvata_A001_China_2004)
															Unknown(GU553363_Human_HKU-39849_Hong_Kong_2003)
															Unknown(KC881005_Rhinolophus_sinicus_RsSHC014_China_2011)
															Unknown(KC881006_Rhinolophus_sinicus_Rs3367_China_2012)
															Unknown(KF367457_Rhinolophus_sinicus_WIV1_China_2012)
															Unknown(KY417144_Rhinolophus_sinicus_Rs4084_China_2012)
															Unknown(KY417146_Rhinolophus_sinicus_Rs4231_China_2013)
															Unknown(MK211376_Rhinolophus_sinicus_YN2018B_China_2016)
															Unknown(NC_004718_Human_Tor2_Canada_2004)
															Unknown(OK017847_Rhinolophus_sinicus_YN2016A_China_2016)
															Unknown(OK017848_Rhinolophus_sinicus_YN2016B_China_2016)
															Unknown(OK017851_Rhinolophus_sinicus_YN2016E_China_2016)
															Unknown(OK017852_Rhinolophus_sinicus_YN2020B_China_2020)
															Unknown(OK017853_Rhinolophus_sinicus_YN2020C_China_2020)
															Unknown(OK017854_Rhinolophus_sinicus_YN2020D_China_2020)
															Unknown(OK017855_Rhinolophus_sinicus_YN2020E_China_2020)
															Unknown(OK017856_Rhinolophus_sinicus_YN2020F_China_2020)
															Unknown(OK017857_Rhinolophus_sinicus_YN2020G_China_2020)
322	554	13969	20614	13642	20284	13639	20281	NS	NS	3.39612e-13	1.09804e-12	6.20353e-11	RtVN21-201_Rhinolophus_thomasi_Vietnam_2021	OK017857_Rhinolophus_sinicus_YN2020G_China_2020	Unknown (AY545915_Paguma_larvata_HC/SZ/DM1/03_China_2003)
														KC881006_Rhinolophus_sinicus_Rs3367_China_2012	Unknown(AY278741_SARS_coronavirus_Urbani)
														KF367457_Rhinolophus_sinicus_WIV1_China_2012	Unknown(AY304486_Paguma_larvata_SZ3/2003_Hong_Kong_2003)
														KY417146_Rhinolophus_sinicus_Rs4231_China_2013	Unknown(AY304488_Paguma_larvata_SZ16/2003_Hong_Kong_2003)
														MK211376_Rhinolophus_sinicus_YN2018B_China_2016	Unknown(AY515512_Paguma_larvata_HC/SZ/61/03_China_2003)
														OK017847_Rhinolophus_sinicus_YN2016A_China_2016	Unknown(AY545914_Paguma_larvata_HC/SZ/79/03_China_2003)
														OK017848_Rhinolophus_sinicus_YN2016B_China_2016	Unknown(AY545916_Paguma_larvata_HC/SZ/266/03_China_2003)
														OK017849_Rhinolophus_sinicus_YN2016C_China_2016	Unknown(AY545917_Paguma_larvata_HC/SZ/81/03_China_2003)
														OK017850_Rhinolophus_sinicus_YN2016D_China_2016	Unknown(AY545918_Paguma_larvata_HC/GZ/32/03_China_2003)
														OK017851_Rhinolophus_sinicus_YN2016E_China_2016	Unknown(AY545919_Melogale_moschata_CFB/SZ/94/03_China_2003)
														OK017852_Rhinolophus_sinicus_YN2020B_China_2020	Unknown(AY572034_Paguma_larvata_007/2004_China_2004)
														OK017853_Rhinolophus_sinicus_YN2020C_China_2020	Unknown(AY572035_Paguma_larvata_civet010_China_2004)
														OK017854_Rhinolophus_sinicus_YN2020D_China_2020	Unknown(AY572038_Paguma_larvata_civet020_China_2004)
														OK017855_Rhinolophus_sinicus_YN2020E_China_2020	Unknown(AY686863_Paguma_larvata_A022_China_2004)
														OK017856_Rhinolophus_sinicus_YN2020F_China_2020	Unknown(AY686864_Paguma_larvata_B039_China_2004)
															Unknown(FJ882963_Human_P2_USA_2004)
															Unknown(FJ959407_Paguma_larvata_A001_China_2004)
															Unknown(GU553363_Human_HKU-39849_Hong_Kong_2003)
															Unknown(NC_004718_Human_Tor2_Canada_2004)
362	596	28321*	29290	27130*	27931	27208*	27898	9.97721e-19	0.000872879	5.26564e-06	3.81673e-06	9.58038e-11	^RtVN21-193_Rhinolophus_thomasi_Vietnam_2021	GQ153548_Rhinolophus_sinicus_HKU3-13_China_2007	RtVN21-197_Rhinolophus_thomasi_Vietnam_2021
													RsVN21-195_Rhinolophus_siamensis_Vietnam_2021	DQ022305_Rhinolophus_sinicus_HKU3-1_China_2005	RtVN21-200_Rhinolophus_thomasi_Vietnam_2021
														GQ153541_Rhinolophus_sinicus_HKU3-6_China_2005
														GQ153546_Rhinolophus_sinicus_HKU3-11_China_2007
														OK017807_Rhinolophus_sinicus_AH2021A_China_2021
														OK017809_Rhinolophus_sinicus_FJ2021D_China_2021
														OK017810_Rhinolophus_sinicus_FJ2021E_China_2021
														OK017811_Rhinolophus_sinicus_FJ2021M_China_2021
														OK017837_Rhinolophus_sinicus_JX2021C_China_2021
380	615	9694	12669*	9421	12396*	9418	12393*	0.00289927	0.000201288	7.82084e-08	5.09246e-08	7.6643e-10	^RtVN21-29_Rhinolophus_thomasi_Vietnam_2021	Unknown (FJ882963_Human_P2_USA_2004)	OK017825_Rhinolophus_sinicus_GD2019A_China_2019
													RtVN21-192_Rhinolophus_thomasi_Vietnam_2021	Unknown(AY278741_SARS_coronavirus_Urbani)
														Unknown(AY304486_Paguma_larvata_SZ3/2003_Hong_Kong_2003)
														Unknown(AY304488_Paguma_larvata_SZ16/2003_Hong_Kong_2003)
														Unknown(AY515512_Paguma_larvata_HC/SZ/61/03_China_2003)
														Unknown(AY545914_Paguma_larvata_HC/SZ/79/03_China_2003)
														Unknown(AY545915_Paguma_larvata_HC/SZ/DM1/03_China_2003)
														Unknown(AY545916_Paguma_larvata_HC/SZ/266/03_China_2003)
														Unknown(AY545917_Paguma_larvata_HC/SZ/81/03_China_2003)
														Unknown(AY545918_Paguma_larvata_HC/GZ/32/03_China_2003)
														Unknown(AY545919_Melogale_moschata_CFB/SZ/94/03_China_2003)
														Unknown(AY572034_Paguma_larvata_007/2004_China_2004)
														Unknown(AY572035_Paguma_larvata_civet010_China_2004)
														Unknown(AY572038_Paguma_larvata_civet020_China_2004)
														Unknown(AY686863_Paguma_larvata_A022_China_2004)
														Unknown(AY686864_Paguma_larvata_B039_China_2004)
														Unknown(FJ959407_Paguma_larvata_A001_China_2004)
														Unknown(GU553363_Human_HKU-39849_Hong_Kong_2003)
														Unknown(NC_004718_Human_Tor2_Canada_2004)
391	629	21422*	21843*	21071*	21468*	21071*	21456*	NS	0.0135357	0.000577104	4.30656e-05	3.12033e-07	^RtVN21-29_Rhinolophus_thomasi_Vietnam_2021	AY545917_Paguma_larvata_HC/SZ/81/03_China_2003	KY417152_Rhinolophus_sinicus_Rs9401_China_2015
														AY278741_SARS_coronavirus_Urbani	OK017858_Rhinolophus_sinicus_YN2020H_China_2020
														AY304486_Paguma_larvata_SZ3/2003_Hong_Kong_2003
														AY304488_Paguma_larvata_SZ16/2003_Hong_Kong_2003
														AY515512_Paguma_larvata_HC/SZ/61/03_China_2003
														AY545914_Paguma_larvata_HC/SZ/79/03_China_2003
														AY545915_Paguma_larvata_HC/SZ/DM1/03_China_2003
														AY545916_Paguma_larvata_HC/SZ/266/03_China_2003
														AY545918_Paguma_larvata_HC/GZ/32/03_China_2003
														AY545919_Melogale_moschata_CFB/SZ/94/03_China_2003
														AY572034_Paguma_larvata_007/2004_China_2004
														AY572035_Paguma_larvata_civet010_China_2004
														AY572038_Paguma_larvata_civet020_China_2004
														AY686863_Paguma_larvata_A022_China_2004
														AY686864_Paguma_larvata_B039_China_2004
														FJ882963_Human_P2_USA_2004
														FJ959407_Paguma_larvata_A001_China_2004
														GU553363_Human_HKU-39849_Hong_Kong_2003
														NC_004718_Human_Tor2_Canada_2004
474	758	3318*	4183	3141*	3922	3138*	3919	NS	NS	0.00396495	0.00212889	0.00652412	^RtVN21-29_Rhinolophus_thomasi_Vietnam_2021	KY417146_Rhinolophus_sinicus_Rs4231_China_2013	Unknown (KJ473815_Rhinolophus_sinicus_GX2013_China_2013)
														KT444582_Rhinolophus_sinicus_WIV16_China_2013
														KY417150_Rhinolophus_sinicus_Rs4874_China_2013
Table key:
~ = It is possible that this apparent recombination signal could have been caused by an evolutionary
process other than recombination.
* = The actual breakpoint position is undetermined (it was most likely either overprinted by a subsequent
recombination event or off the edges of the analysed sequence fragments).
$ = This might not be breakpoint - it is likey the edge of a genome segment (possibly exchanged during reassortment)
^ = The recombinant sequence may have been misidentified (one of the identified parents might be the recombinant)
Minor Parent = Parent contributing the smaller fraction of sequence.
Major Parent = Parent contributing the larger fraction of sequence.
Unknown = Only one parent and a recombinant need be in the alignment for a recombination event to be detectable.
The sequence listed as unknown was used to infer the existance of a missing parental sequence.
NS = No significant P-value was recorded for this recombination event using the particular method in question.
